# Supplementary material for: Pan-primate studies of age and sex
Source: GeroScience. 2023 Jul 26;45(6):3187–209. doi: 10.1007/s11357-023-00878-3 (PMC10643767; doi:10.1007/s11357-023-00878-3)
Supplement: Supplementary file 2 — Supplementary file2 (XLSX 7485 KB) [file 11357_2023_878_MOESM2_ESM.xlsx]

## Sheet: Table S1. All primates
Row	Species	CommonName	N	N.Female	N.Blood	N.Skin	N.Liver	N.Cortex	Age.Min	Age.Med	Age.Max
1	Callithrix geoffroyi	White-fronted marmoset	1	1	1	0	0	0	18.2	18.2	18.2
2	Callithrix jacchus	Common marmoset	95	45	95	0	0	0	0.5	4.4	15.6
3	Cheirogaleus medius	Fat-tailed dwarf lemur	3	0	2	1	0	0	1	29.6	29.6
4	Chlorocebus aethiops sabaeus	Green monkey	243	152	144	0	48	48	-0.4	3.1	25
5	Daubentonia madagascariensis	Aye-aye	4	3	3	1	0	0	0.7	23.4	36.7
6	Eulemur albifrons	White-headed lemur	3	2	2	1	0	0	19.7	34.6	34.6
7	Eulemur collaris	Collared brown lemur	4	3	3	1	0	0	0.8	23.4	33.8
8	Eulemur coronatus	Crowned lemur	3	0	2	1	0	0	1	12.8	19.1
9	Eulemur flavifrons	Blue-eyed black lemur	4	0	3	1	0	0	0.3	17	27.4
10	Eulemur fulvus	Brown lemur	3	2	2	1	0	0	17.4	29.8	29.8
11	Eulemur macaco	Black lemur	4	1	3	1	0	0	9.5	22.9	34.5
12	Eulemur mongoz	Mongoose lemur	4	2	3	1	0	0	0.8	21.6	30.8
13	Eulemur rubriventer	Red-bellied lemur	4	3	3	1	0	0	7.9	23.7	33.8
14	Eulemur rufus	Red lemur	3	1	3	0	0	0	5.7	13.5	30.3
15	Eulemur sanfordi	Sanford's brown lemur	4	3	3	1	0	0	9.4	23.6	32.9
16	Galago moholi	South African galago	3	1	2	1	0	0	3.9	5.9	6.8
17	Gorilla gorilla	Gorilla	3	1	3	0	0	0	4.7	13.6	17.6
18	Gorilla gorilla	Western lowland gorilla	3	1	3	0	0	0	31.8	33.6	47.5
19	Hapalemur griseus	Bamboo lemur	4	3	3	1	0	0	7.4	19.5	26.1
20	Homo sapiens	Human	1352	655	511	74	97	46	-0.8	53.7	101
21	Lemur catta	Ring-tailed lemur	4	3	3	1	0	0	0.1	5.7	32.8
22	Loris tardigradus	Slender loris	2	1	1	1	0	0	17.2	17.5	17.8
23	Macaca mulatta	Rhesus macaque	281	99	199	51	5	6	1.8	18.5	42
24	Microcebus murinus	Gray mouse lemur	2	1	2	0	0	0	0.5	2.8	5.1
25	Mirza zaza	Northern giant mouse lemur	3	0	2	1	0	0	12.9	18.1	18.1
26	Nycticebus coucang	Slow loris	3	2	2	1	0	0	7.4	19.3	22.2
27	Nycticebus pygmaeus	Pygmy slow loris	4	2	3	1	0	0	0.7	9.3	19.9
28	Otolemur crassicaudatus	Greater galago	4	4	3	1	0	0	7.1	13.4	14.7
29	Pan troglodytes	Chimpanzee	2	2	2	0	0	0	43.6	43.9	44.2
30	Papio hamadryas	Olive baboon	325	248	0	0	50	105	-0.1	14.8	22.8
31	Perodicticus potto	Potto	1	0	1	0	0	0	11.5	11.5	11.5
32	Pongo pygmaeus	Orangutan	1	1	1	0	0	0	43.7	43.7	43.7
33	Propithecus coquereli	Potto	4	1	3	1	0	0	0.1	12.2	28.5
34	Propithecus diadema	Diademed sifaka	3	0	2	1	0	0	14.2	16.4	18.7
35	Propithecus tattersalli	Golden-crowned sifaka	3	0	3	0	0	0	3.5	17.3	25.4
36	Varecia rubra	Red ruffed lemur	8	1	6	2	0	0	0.4	6.9	39.4
37	Varecia variegata	Variegated lemur	1	0	1	0	0	0	12	12	12

## Sheet: Table S2. Baboons
Baboon Tissue	N	No. Female	Mean Age	Min. Age	Max. Age
Adipose	41	32	15.6	7.49	22.8
Cerebellum	38	29	15.8	8.04	22.8
Cortex	76	60	15.3	7.49	22.8
Fetal Cortex	29	16	0	0	0
Heart	48	38	14.5	5.98	22.8
Liver	50	40	14.6	5.98	22.8
Muscle	44	34	16.4	8.04	22.8

## Sheet: Table S3 Species Characters
Latin Name	Common Name	Avg. Maturity	GestationTimeInYeares	max. Lifespan (Years)
Callithrix geoffroyi	White-fronted marmoset	1.375	0.406986	19
Callithrix jacchus	Common marmoset	1.17671	0.394521	22.8
Cheirogaleus medius	Fat-tailed dwarf lemur	1	0.167123	30
Chlorocebus aethiops sabaeus	Vervet	3.91644	0.443836	30.8
Daubentonia madagascariensis	Aye-aye	2.41644	0.452055	37
Eulemur albifrons	White-headed lemur	8.23356	0.328767	34.59
Eulemur collaris	Collared brown lemur	12.137	0.336986	32.61
Eulemur coronatus	Crowned lemur	1.66575	0.345205	30
Eulemur flavifrons	Blue-eyed black lemur	2.1	0.347945	32
Eulemur fulvus	Brown lemur	1.56438	0.323288	35.5
Eulemur macaco	Black lemur	1.10411	0.328767	37.5
Eulemur mongoz	Mongoose lemur	2.34932	0.328767	36.2
Eulemur rubriventer	Red-bellied lemur	2.73425	0.328767	34
Eulemur rufus	Red lemur	12.426	0.328767	32.67
Eulemur sanfordi	Sanford's brown lemur	7.8363	0.328767	32.94
Galago moholi	South African galago	0.709589	0.339726	16.6
Gorilla gorilla	Western lowland gorilla	9.37534	0.70137	60.1
Gorilla gorilla	Gorilla	9.37534	0.70137	60.1
Hapalemur griseus	Bamboo lemur	3.04932	0.39726	27
Homo sapiens	Human	13.5	0.767123	122.5
Lemur catta	Ring-tailed lemur	2.06438	0.369863	37.3
Loris tardigradus	Slender loris	1.02055	0.454795	21.6
Macaca mulatta	Rhesus macaque	4.43562	0.452055	42
Microcebus murinus	Gray mouse lemur	0.665753	0.167123	18.2
Mirza zaza	Northern giant mouse lemur	1.1	0.245205	20
Nycticebus coucang	Slow loris	1.58356	0.515068	25.8
Nycticebus pygmaeus	Pygmy slow loris	0.747945	0.515068	20
Otolemur crassicaudatus	Greater galago	1.55342	0.356164	22.7
Pan troglodytes	Chimpanzee	8.62466	0.627397	59.4
Papio hamadryas	Olive baboon	4.48767	0.468493	37.5
Perodicticus potto	Potto	1.49863	0.465753	32.4
Pongo pygmaeus	Orangutan	7	0.682192	59
Propithecus coquereli	Potto	3.81373	0.386274	30.59
Propithecus diadema	Diademed sifaka	2.87534	0.430137	21
Propithecus tattersalli	Golden-crowned sifaka	4.49863	0.40411	26
Varecia rubra	Red ruffed lemur	1.72466	0.268493	40
Varecia variegata	Red ruffed lemur	1.71781	0.268493	39.4

## Sheet: Table S4. ClocksAgeEstimators
var	Coef.BaboonPanTissue	Coef.BaboonAdipose	Coef.BaboonBrain	Coef.BaboonCortex	Coef.BaboonLiver	Coef.BaboonMuscle	Coef.BaboonHeart	Coef.HumanBaboonAgeLogLinear	Coef.HumanBaboonRelativeAge	Coef.PrimateClockSqrt	Coef.PrimateRelativeAge	Coef.LemurMultiTissue	rep..Homo_sapiens.hg19...dim.datAnnotation...1...	CGid	SYMBOL	GeneRegionID	seqnames	CGstart	CGend	width	strand	annotation	geneChr	geneStart	geneEnd	geneLength	geneStrand	ENTREZID	transcriptId	distanceToTSS	ENSEMBL	GENENAME	flank_txIds	flank_geneIds	flank_gene_distances	genic	Intergenic	Promoter	fiveUTR	threeUTR	Exon	Intron	downstream	distal_intergenic	main_Categories	CpGislandseqnames	CpGislandstart	CpGislandend	CpGislandwidth
(Intercept)	-5.80557	48.6982	2.34254	88.5807	7.63463	33.6568	4.3808	14.0692	1.61903	6.36083	0.00415691	4.31833	Homo_sapiens.hg19	NA	NA	NA	NA	NA	NA	NA	NA	NA	NA	NA	NA	NA	NA	NA	NA	NA	NA	NA	NA	NA	NA	NA	NA	NA	NA	NA	NA	NA	NA	NA	NA	NA	NA	NA	NA
cg12841266	NA	NA	NA	NA	NA	NA	NA	0.00717014	NA	1.41067	0.236843	9.81626	Homo_sapiens.hg19	cg12841266	LHFPL4	LHFPL4_Exon	chr3	9594093	9594094	51	-	Exon (uc003bry.3/375323, exon 2 of 4)	3	9540045	9595486	55442	2	375323	uc003bry.3	1343	ENSG00000156959	LHFPL tetraspan subfamily member 4	uc003bry.3	375323	0	TRUE	FALSE	FALSE	FALSE	FALSE	TRUE	FALSE	FALSE	FALSE	Exon	3	9593979	9594520	542
cg04998737	NA	NA	NA	NA	NA	NA	NA	NA	NA	0.709377	0.314983	15.7325	Homo_sapiens.hg19	cg04998737	OTP	OTP_Promoter	chr5	76941228	76941229	50	-	Promoter (6-7kb)	5	76924537	76934522	9986	2	23440	uc003kfg.3	-6756	ENSG00000171540	orthopedia homeobox	NA	NA	NA	FALSE	TRUE	TRUE	FALSE	FALSE	FALSE	FALSE	FALSE	FALSE	Promoter	NA	NA	NA	NA
cg14556683	NA	NA	NA	NA	NA	NA	NA	NA	NA	0.0752571	0.036851	3.11673	Homo_sapiens.hg19	cg14556683	EPHX3	EPHX3_fiveUTR	chr19	15342982	15342983	51	-	Promoter (<=1kb)	19	15337730	15343231	5502	2	79852	uc002nap.3	199	ENSG00000105131	epoxide hydrolase 3	uc002nap.3;uc002naq.3	79852;79852	0;0	TRUE	FALSE	TRUE	TRUE	FALSE	TRUE	FALSE	FALSE	FALSE	fiveUTR	19	15342716	15343200	485
cg17357006	NA	NA	NA	NA	NA	NA	NA	NA	NA	0.406295	0.0152701	5.42031	Homo_sapiens.hg19	cg17357006	VTI1A	VTI1A_Intron	chr10	114298193	114298194	50	-	Intron (uc001kzy.3/143187, intron 5 of 7)	10	114206756	114578504	371749	1	143187	uc001kzz.3	91439	ENSG00000151532	vesicle transport through interaction with t-SNAREs 1A	uc001kzy.3;uc001kzz.3	143187;143187	0;0	TRUE	FALSE	FALSE	FALSE	FALSE	FALSE	TRUE	FALSE	FALSE	Intron	NA	NA	NA	NA
cg01037009	NA	NA	NA	NA	NA	NA	NA	NA	NA	0.0510581	NA	0.77597	Homo_sapiens.hg19	cg01037009	UNCX	UNCX_Intergenic_downstream	chr7	1278747	1278748	50	+	Distal Intergenic	7	1272654	1276613	3960	1	340260	uc011jvw.2	6044	ENSG00000164853	UNC homeobox	uc011jvw.2	340260	0	FALSE	TRUE	FALSE	FALSE	FALSE	FALSE	FALSE	FALSE	TRUE	Intergenic_downstream	NA	NA	NA	NA
cg11201611	NA	NA	NA	NA	NA	NA	NA	NA	NA	0.0160968	NA	1.21456	Homo_sapiens.hg19	cg11201611	MIR219A2	MIR219A2_Promoter	chr9	131155739	131155740	50	+	Promoter (<=1kb)	9	131154897	131154993	97	2	407003	uc004bux.1	-697	ENSG00000284185	microRNA 219a-2	uc022boi.1;uc004bux.1;uc004buv.3;uc011may.2;uc031tfg.1;uc031tfh.1	100616335;407003;81605;81605;81605;81605	0;0;22092;22092;22092;22092	FALSE	TRUE	TRUE	FALSE	FALSE	FALSE	FALSE	FALSE	FALSE	Promoter	9	131155314	131155944	631
cg15580396	NA	NA	NA	NA	NA	NA	NA	NA	NA	-0.24505	NA	-0.585789	Homo_sapiens.hg19	cg15580396	ZNF521	ZNF521_Intron	chr18	22810982	22810983	50	+	Intron (uc002kvk.2/25925, intron 3 of 7)	18	22641888	22932214	290327	2	25925	uc002kvk.2	121181	ENSG00000198795	zinc finger protein 521	uc002kvk.2;uc002kvl.2;uc010dly.2;uc010xbe.1	25925;25925;25925;25925	0;0;0;0	TRUE	FALSE	FALSE	FALSE	FALSE	FALSE	TRUE	FALSE	FALSE	Intron	NA	NA	NA	NA
cg05589845	NA	NA	NA	NA	NA	NA	NA	NA	NA	NA	0.0261854	11.0026	Homo_sapiens.hg19	cg05589845	EVX1	EVX1_fiveUTR	chr7	27282444	27282445	50	+	Promoter (<=1kb)	7	27282164	27286192	4029	1	2128	uc003szd.1	231	ENSG00000106038	even-skipped homeobox 1	uc003szd.1;uc010kuy.1;uc011jzn.1	2128;2128;2128	0;0;0	TRUE	FALSE	TRUE	TRUE	FALSE	TRUE	FALSE	FALSE	FALSE	fiveUTR	7	27282426	27282598	173
cg17338403	NA	NA	NA	NA	NA	NA	NA	NA	NA	-0.000472481	-0.00397412	NA	Homo_sapiens.hg19	cg17338403	SLCO3A1	SLCO3A1_Promoter	chr15	92395836	92395837	51	+	Promoter (1-2kb)	15	92396938	92709137	312200	1	28232	uc002bqx.2	-1102	ENSG00000176463	solute carrier organic anion transporter family member 3A1	uc002bqx.2;uc002bqy.2;uc010boc.1;uc002bqz.1	28232;28232;28232;28232	0;0;0;0	FALSE	TRUE	TRUE	FALSE	FALSE	FALSE	FALSE	FALSE	FALSE	Promoter	NA	NA	NA	NA
cg14361627	10.198	15.9027	4.87012	2.63928	2.78768	7.08179	4.36575	0.972912	0.189841	0.314593	0.0754021	NA	Homo_sapiens.hg19	cg14361627	KLF14	KLF14_Promoter	chr7	130419116	130419117	51	-	Promoter (<=1kb)	7	130417396	130418888	1493	2	136259	uc003vqk.2	-278	ENSG00000266265	Kruppel like factor 14	uc003vqk.2	136259	0	FALSE	TRUE	TRUE	FALSE	FALSE	FALSE	FALSE	FALSE	FALSE	Promoter	7	130419116	130419255	140
cg04084157	NA	11.0399	NA	1.18858	9.17965	NA	3.84585	1.49231	0.200302	1.51797	0.285018	NA	Homo_sapiens.hg19	cg04084157	VGF	VGF_Promoter	chr7	100809049	100809050	51	+	Promoter (<=1kb)	7	100805790	100808852	3063	2	7425	uc003uxx.4	-147	ENSG00000128564	VGF nerve growth factor inducible	uc003uxv.4;uc003uxy.2;uc003uxz.2;uc003uxx.4	1174;375607;375607;7425	11313;14508;14508;-147	FALSE	TRUE	TRUE	FALSE	FALSE	FALSE	FALSE	FALSE	FALSE	Promoter	7	100808461	100809064	604
cg18473521.1	3.52919	0.892953	0.1018	6.29058	NA	NA	2.20179	0.103627	0.0172592	0.241404	0.0427075	NA	Homo_sapiens.hg19	cg18473521.1	HOXC4	HOXC4_Intron	chr12	54448265	54448266	51	+	Intron (uc001seu.3/3221, intron 3 of 3)	12	54410642	54449814	39173	1	3221	uc001seu.3	37573	ENSG00000198353	homeobox C4	uc001seu.3;uc001sex.3;uc001sey.2	3221;3221;440101	0;0;0	TRUE	FALSE	FALSE	FALSE	FALSE	FALSE	TRUE	FALSE	FALSE	Intron	NA	NA	NA	NA
cg18473521.2	5.78925	1.03078	1.55421	7.2249	NA	NA	0.694121	0.361756	0.0502733	0.450781	0.0539243	NA	Homo_sapiens.hg19	cg18473521.2	HOXC4	HOXC4_Intron	chr12	54448265	54448266	51	+	Intron (uc001seu.3/3221, intron 3 of 3)	12	54410642	54449814	39173	1	3221	uc001seu.3	37573	ENSG00000198353	homeobox C4	uc001seu.3;uc001sex.3;uc001sey.2	3221;3221;440101	0;0;0	TRUE	FALSE	FALSE	FALSE	FALSE	FALSE	TRUE	FALSE	FALSE	Intron	NA	NA	NA	NA
cg02758922	2.435	NA	2.9217	0.103064	NA	NA	0.802479	0.159566	0.0191057	0.0176124	0.00621048	NA	Homo_sapiens.hg19	cg02758922	MZT1	MZT1_Intergenic_downstream	chr13	73082699	73082700	51	-	Distal Intergenic	13	73282495	73301938	19444	2	440145	uc001viu.2	219239	ENSG00000204899	mitotic spindle organizing protein 1	NA	NA	NA	FALSE	TRUE	FALSE	FALSE	FALSE	FALSE	FALSE	FALSE	TRUE	Intergenic_downstream	NA	NA	NA	NA
cg10501210	-2.427	NA	-0.543232	-0.466916	-0.379577	-3.38737	NA	-0.767981	-0.124662	-1.00118	-0.198065	NA	Homo_sapiens.hg19	cg10501210	LOC148696	LOC148696_Intergenic_downstream	chr1	207997020	207997021	51	+	Distal Intergenic	1	207991724	207995941	4218	1	148696	uc010psi.2	5246	NA	uncharacterized LOC148696	uc010psi.2	148696	0	FALSE	TRUE	FALSE	FALSE	FALSE	FALSE	FALSE	FALSE	TRUE	Intergenic_downstream	NA	NA	NA	NA
cg09461098	-0.792005	NA	NA	NA	-6.45541	NA	NA	-0.821147	-0.0801022	-0.715935	-0.0463734	NA	Homo_sapiens.hg19	cg09461098	TNRC6A	TNRC6A_Exon	chr16	24826591	24826592	50	+	Exon (uc002dmm.3/27327, exon 19 of 25)	16	24741049	24837547	96499	1	27327	uc002dmm.3	85493	ENSG00000090905	trinucleotide repeat containing adaptor 6A	uc002dmm.3;uc010bxs.3;uc002dmn.3;uc002dmo.3;uc002dmp.3;uc002dmq.3	27327;27327;27327;27327;27327;27327	0;0;0;0;0;0	TRUE	FALSE	FALSE	FALSE	FALSE	TRUE	FALSE	FALSE	FALSE	Exon	NA	NA	NA	NA
cg08097417	2.2965	NA	10.3801	6.5366	NA	NA	NA	1.45741	0.204509	0.35804	0.144586	NA	Homo_sapiens.hg19	cg08097417	KLF14	KLF14_Promoter	chr7	130419133	130419134	51	-	Promoter (<=1kb)	7	130417396	130418888	1493	2	136259	uc003vqk.2	-295	ENSG00000266265	Kruppel like factor 14	uc003vqk.2	136259	0	FALSE	TRUE	TRUE	FALSE	FALSE	FALSE	FALSE	FALSE	FALSE	Promoter	7	130419116	130419255	140
cg07131451	1.07188	NA	NA	8.65645	NA	NA	NA	1.08201	0.0585231	0.51183	0.0233215	NA	Homo_sapiens.hg19	cg07131451	NEUROG2	NEUROG2_fiveUTR	chr4	113437276	113437277	51	+	Promoter (<=1kb)	4	113434672	113437328	2657	2	63973	uc003ias.3	52	ENSG00000178403	neurogenin 2	uc003ias.3	63973	0	TRUE	FALSE	TRUE	TRUE	FALSE	TRUE	FALSE	FALSE	FALSE	fiveUTR	4	113437028	113437341	314
cg12757011	1.08882	0.762483	NA	NA	NA	NA	NA	0.411532	0.0678238	0.314222	0.0239568	NA	Homo_sapiens.hg19	cg12757011	TBR1	TBR1_threeUTR	chr2	162281111	162281112	51	-	3' UTR	2	162272620	162281573	8954	1	10716	uc002ubw.1	8491	ENSG00000136535	T-box brain transcription factor 1	uc002ubw.1;uc010foy.2	10716;10716	0;0	TRUE	FALSE	FALSE	FALSE	TRUE	TRUE	FALSE	FALSE	FALSE	threeUTR	NA	NA	NA	NA
cg01213012	-1.44422	NA	-4.57451	NA	NA	NA	NA	-1.34175	-0.258141	-1.35878	-0.417125	NA	Homo_sapiens.hg19	cg01213012	USP5	USP5_Exon	chr12	6971694	6971695	50	+	Exon (uc001qrh.4/8078, exon 14 of 20)	12	6961285	6975795	14511	1	8078	uc001qrh.4	10360	ENSG00000111667	ubiquitin specific peptidase 5	uc001qrk.4;uc001qrh.4;uc001qri.4	7167;8078;8078	-4890;0;0	TRUE	FALSE	FALSE	FALSE	FALSE	TRUE	FALSE	FALSE	FALSE	Exon	NA	NA	NA	NA
cg08402704	5.62477	3.03525	NA	NA	NA	NA	NA	0.756067	0.308232	0.376626	0.206597	NA	Homo_sapiens.hg19	cg08402704	BARHL2	BARHL2_Intergenic_upstream	chr1	91317381	91317382	51	+	Distal Intergenic	1	91177579	91182794	5216	2	343472	uc001dns.3	-134537	ENSG00000143032	BarH like homeobox 2	NA	NA	NA	FALSE	TRUE	FALSE	FALSE	FALSE	FALSE	FALSE	FALSE	TRUE	Intergenic_upstream	1	91316799	91317390	592
cg09227056	0.937836	NA	NA	NA	NA	NA	NA	0.298949	0.0485453	0.646018	0.124047	NA	Homo_sapiens.hg19	cg09227056	EVX2	EVX2_Intergenic_downstream	chr2	176940449	176940450	50	+	Distal Intergenic	2	176944835	176948690	3856	2	344191	uc010zeu.2	8241	ENSG00000174279	even-skipped homeobox 2	uc010zeu.2	344191	0	FALSE	TRUE	FALSE	FALSE	FALSE	FALSE	FALSE	FALSE	TRUE	Intergenic_downstream	NA	NA	NA	NA
cg07795407	4.43841	NA	NA	NA	NA	NA	NA	0.391412	0.101601	1.91924	0.26908	NA	Homo_sapiens.hg19	cg07795407	MEIS2	MEIS2_fiveUTR	chr15	37392157	37392158	50	-	5' UTR	15	37183222	37393500	210279	2	4212	uc001zjt.3	1343	ENSG00000134138	Meis homeobox 2	uc001zjl.3;uc010ucj.2;uc001zjm.3;uc001zjn.3;uc001zjo.4;uc001zjp.4;uc001zjr.4;uc001zjs.4;uc001zjt.3;uc001zju.3	4212;4212;4212;4212;4212;4212;4212;4212;4212;4212	0;0;0;0;0;0;0;0;0;0	TRUE	FALSE	FALSE	TRUE	FALSE	TRUE	TRUE	FALSE	FALSE	fiveUTR	NA	NA	NA	NA
cg20715588	3.57256	NA	NA	NA	NA	NA	NA	0.365415	0.0489516	0.26032	0.0577779	NA	Homo_sapiens.hg19	cg20715588	MAP2K5	MAP2K5_Intron	chr15	67886038	67886039	51	+	Intron (uc002aqu.3/5607, intron 7 of 21)	15	67835021	68099455	264435	1	5607	uc002aqu.3	50967	ENSG00000137764	mitogen-activated protein kinase kinase 5	uc002aqu.3;uc002aqv.3;uc010ujw.2	5607;5607;5607	0;0;0	TRUE	FALSE	FALSE	FALSE	FALSE	FALSE	TRUE	FALSE	FALSE	Intron	NA	NA	NA	NA
cg03924819	NA	NA	-0.641348	NA	NA	NA	NA	-0.521677	-0.0775348	-0.495865	-0.111069	NA	Homo_sapiens.hg19	cg03924819	ARID5B	ARID5B_Promoter	chr10	63660464	63660465	50	+	Promoter (<=1kb)	10	63661013	63810997	149985	1	84159	uc010qil.2	-498	ENSG00000150347	AT-rich interaction domain 5B	uc010qil.2;uc001jlt.2	84159;84159	0;0	FALSE	TRUE	TRUE	FALSE	FALSE	FALSE	FALSE	FALSE	FALSE	Promoter	NA	NA	NA	NA
cg26969778	1.20394	NA	NA	NA	NA	NA	NA	0.197147	0.0381587	0.069248	0.0235514	NA	Homo_sapiens.hg19	cg26969778	MIR5004	MIR5004_Exon	chr6	33406264	33406265	51	+	Promoter (<=1kb)	6	33406108	33406214	107	1	100847012	uc031snz.1	106	ENSG00000284256	microRNA 5004	uc031snz.1;uc003oeo.2;uc010juy.4;uc011dri.2;uc010juz.3	100847012;8831;8831;8831;8831	0;0;0;0;0	TRUE	FALSE	TRUE	FALSE	FALSE	TRUE	FALSE	FALSE	FALSE	Exon	NA	NA	NA	NA
cg14778330	9.10424	NA	NA	NA	NA	NA	NA	2.51734	0.502816	2.8597	0.885634	NA	Homo_sapiens.hg19	cg14778330	SOX12	SOX12_threeUTR	chr20	307589	307590	50	+	3' UTR	20	306215	310872	4658	1	6666	uc002wdh.4	1325	ENSG00000177732	SRY-box transcription factor 12	uc002wdh.4	6666	0	TRUE	FALSE	FALSE	FALSE	TRUE	TRUE	FALSE	FALSE	FALSE	threeUTR	NA	NA	NA	NA
cg12830284	-0.618106	NA	NA	NA	NA	NA	NA	-0.168482	-0.0301393	-0.0919791	-0.0263527	NA	Homo_sapiens.hg19	cg12830284	NPAS3	NPAS3_Intron	chr14	34146395	34146396	50	-	Intron (uc001wrs.3/64067, intron 6 of 11)	14	33408459	34273382	864924	1	64067	uc001wrs.3	737938	ENSG00000151322	neuronal PAS domain protein 3	uc001wrs.3;uc001wrt.3;uc001wru.3;uc001wrv.3;uc001wrw.3	64067;64067;64067;64067;64067	0;0;0;0;0	TRUE	FALSE	FALSE	FALSE	FALSE	FALSE	TRUE	FALSE	FALSE	Intron	NA	NA	NA	NA
cg24262627	-7.73027	NA	NA	NA	NA	NA	NA	-3.92781	-0.609176	-2.00879	-0.677073	NA	Homo_sapiens.hg19	cg24262627	FOSL2	FOSL2_fiveUTR	chr2	28616582	28616583	51	+	Promoter (<=1kb)	2	28615669	28639445	23777	1	2355	uc021vfg.1	863	ENSG00000075426	FOS like 2, AP-1 transcription factor subunit	uc021vfg.1;uc002rma.3;uc010ymi.2	2355;2355;2355	0;0;0	TRUE	FALSE	TRUE	TRUE	FALSE	TRUE	TRUE	FALSE	FALSE	fiveUTR	2	28616239	28616748	510
cg19945840	0.620186	NA	NA	NA	NA	NA	NA	0.062533	0.0125163	0.333887	0.0772036	NA	Homo_sapiens.hg19	cg19945840	B3GALT6	B3GALT6_Exon	chr1	1168036	1168037	51	+	Promoter (<=1kb)	1	1167629	1170420	2792	1	126792	uc001adk.3	357	ENSG00000176022	beta-1,3-galactosyltransferase 6	uc001adk.3;uc001adh.4;uc001adi.4;uc009vjw.3	126792;51150;51150;51150	0;-539;-539;-539	TRUE	FALSE	TRUE	FALSE	FALSE	TRUE	FALSE	FALSE	FALSE	Exon	1	1166903	1168492	1590
cg26364230	NA	NA	NA	2.36637	NA	NA	NA	0.0156489	0.000157654	0.111597	8.47539e-05	NA	Homo_sapiens.hg19	cg26364230	HAND2-AS1	HAND2-AS1_Promoter	chr4	174452363	174452364	51	-	Promoter (<=1kb)	4	174451609	174460622	9014	1	79804	uc003itj.3	754	ENSG00000237125	HAND2 antisense RNA 1	uc003itj.3;uc003itl.5;uc010irf.3;uc010irg.3;uc010irh.3;uc010iri.3;uc010irj.3;uc010irk.3;uc010irl.3;uc011ckd.2;uc010irm.3;uc010irn.3;uc031sht.1;uc003itk.2;uc003itg.1;uc003ith.1	79804;79804;79804;79804;79804;79804;79804;79804;79804;79804;79804;79804;79804;79804;9464;9464	0;0;0;0;0;0;0;0;0;0;0;0;0;0;0;0	TRUE	FALSE	TRUE	FALSE	FALSE	FALSE	TRUE	FALSE	FALSE	Promoter	NA	NA	NA	NA
cg12887931	NA	NA	NA	NA	-5.77569	NA	NA	-0.655634	-0.0719441	-1.20608	-0.209346	NA	Homo_sapiens.hg19	cg12887931	SLC25A12	SLC25A12_fiveUTR	chr2	172750733	172750734	50	+	Promoter (<=1kb)	2	172639915	172750816	110902	2	8604	uc002uhh.3	83	ENSG00000115840	solute carrier family 25 member 12	uc002uhh.3;uc010fqh.3;uc010zdv.2	8604;8604;8604	0;0;0	TRUE	FALSE	TRUE	TRUE	FALSE	TRUE	TRUE	FALSE	FALSE	fiveUTR	2	172750719	172751020	302
cg26322742	1.15601	NA	0.0385306	NA	NA	NA	NA	NA	0.00133995	0.0103529	0.00731865	NA	Homo_sapiens.hg19	cg26322742	LINC00924	LINC00924_Intergenic_downstream	chr15	96094024	96094025	50	+	Distal Intergenic	15	95976322	96051076	74755	1	145820	uc010urh.2	117704	ENSG00000259134	long intergenic non-protein coding RNA 924	NA	NA	NA	FALSE	TRUE	FALSE	FALSE	FALSE	FALSE	FALSE	FALSE	TRUE	Intergenic_downstream	NA	NA	NA	NA
cg23801792	NA	NA	-0.707224	NA	NA	NA	NA	NA	-0.00584878	-2.68008	-0.860152	NA	Homo_sapiens.hg19	cg23801792	ARID1A	ARID1A_Promoter	chr1	27019687	27019688	51	+	Promoter (2-3kb)	1	27022522	27102198	79677	1	8289	uc001bmt.1	-2835	ENSG00000117713	AT-rich interaction domain 1A	uc001bmt.1;uc001bmu.1;uc001bmv.1	8289;8289;8289	0;0;0	FALSE	TRUE	TRUE	FALSE	FALSE	FALSE	FALSE	FALSE	FALSE	Promoter	1	27019553	27019791	239
cg00787665	NA	NA	NA	NA	NA	NA	NA	0.0498878	0.0108278	0.0682509	0.0121587	NA	Homo_sapiens.hg19	cg00787665	ZNF507	ZNF507_Intron	chr19	32530022	32530023	51	-	Intron (uc002ntb.1/uc002ntb.1, intron 2 of 3)	19	32836514	32878573	42060	1	22847	uc002nte.3	-306492	ENSG00000168813	zinc finger protein 507	NA	NA	NA	TRUE	FALSE	FALSE	FALSE	FALSE	FALSE	TRUE	FALSE	FALSE	Intron	NA	NA	NA	NA
cg00958552	NA	NA	NA	NA	NA	NA	NA	0.161497	0.0183943	0.150158	0.0114363	NA	Homo_sapiens.hg19	cg00958552	PABPC1	PABPC1_Exon	chr8	101724923	101724924	51	-	Exon (uc011lhc.1/26986, exon 7 of 16)	8	101715144	101734315	19172	2	26986	uc003yjs.1	9342	ENSG00000070756	poly(A) binding protein cytoplasmic 1	uc011lhc.1;uc003yjs.1;uc003yjt.1;uc011lhd.1;uc003yju.2	26986;26986;26986;26986;26986	0;0;0;0;0	TRUE	FALSE	FALSE	FALSE	FALSE	TRUE	FALSE	FALSE	FALSE	Exon	NA	NA	NA	NA
cg01245471	NA	NA	NA	NA	NA	NA	NA	-0.817943	-0.0754731	-0.274159	-0.0500229	NA	Homo_sapiens.hg19	cg01245471	EVX1	EVX1_fiveUTR	chr7	27282999	27283000	51	+	Promoter (<=1kb)	7	27282164	27286192	4029	1	2128	uc003szd.1	785	ENSG00000106038	even-skipped homeobox 1	uc003szd.1;uc010kuy.1;uc011jzn.1	2128;2128;2128	0;0;0	TRUE	FALSE	TRUE	TRUE	FALSE	TRUE	FALSE	FALSE	FALSE	fiveUTR	7	27282733	27283136	404
cg01351663	NA	NA	NA	NA	NA	NA	NA	0.235382	0.0142785	0.446761	0.0338664	NA	Homo_sapiens.hg19	cg01351663	SFTA3	SFTA3_Intron	chr14	36974106	36974107	50	-	Intron (uc001wtq.3/253970, intron 1 of 5)	14	36942494	36988817	46324	2	253970	uc001wts.3	14661	ENSG00000229415	surfactant associated 3	uc001wtq.3;uc001wtr.3;uc001wts.3	253970;253970;253970	0;0;0	TRUE	FALSE	FALSE	FALSE	FALSE	FALSE	TRUE	FALSE	FALSE	Intron	NA	NA	NA	NA
cg02711775	NA	NA	NA	NA	NA	NA	NA	-0.142605	-0.00449166	-0.0579823	-0.0338287	NA	Homo_sapiens.hg19	cg02711775	CHPF2	CHPF2_Exon	chr7	150935600	150935601	50	+	Exon (uc003wjq.1/54480, exon 5 of 5)	7	150929575	150935905	6331	1	54480	uc003wjq.1	5976	ENSG00000033100	chondroitin polymerizing factor 2	uc003wjq.1;uc003wjr.1;uc003wjs.3;uc003wjt.3;uc003wju.3;uc011kvh.1;uc010lqa.1;uc022aqb.1	54480;54480;6604;6604;6604;6604;6604;768213	0;0;0;0;0;0;0;0	TRUE	FALSE	FALSE	FALSE	FALSE	TRUE	FALSE	FALSE	FALSE	Exon	NA	NA	NA	NA
cg03168366	NA	NA	NA	NA	NA	NA	NA	-0.198298	-0.0152967	-0.100897	-0.0132809	NA	Homo_sapiens.hg19	cg03168366	XBP1	XBP1_fiveUTR	chr22	29192156	29192157	50	+	Promoter (<=1kb)	22	29190548	29193033	2486	2	7494	uc003aec.3	877	ENSG00000100219	X-box binding protein 1	uc003aec.3;uc021wnp.1	7494;7494	0;0	TRUE	FALSE	TRUE	TRUE	FALSE	TRUE	FALSE	FALSE	FALSE	fiveUTR	NA	NA	NA	NA
cg03533765	NA	NA	NA	NA	NA	NA	NA	0.0814308	0.000513285	0.137567	0.00348745	NA	Homo_sapiens.hg19	cg03533765	ACVR2A	ACVR2A_Intergenic_upstream	chr2	148208956	148208957	50	+	Distal Intergenic	2	148602086	148688393	86308	1	92	uc002twg.3	-393079	ENSG00000121989	activin A receptor type 2A	NA	NA	NA	FALSE	TRUE	FALSE	FALSE	FALSE	FALSE	FALSE	FALSE	TRUE	Intergenic_upstream	NA	NA	NA	NA
cg04084821	NA	NA	NA	NA	NA	NA	NA	0.53612	0.0706719	0.587544	0.0361849	NA	Homo_sapiens.hg19	cg04084821	SESN2	SESN2_Exon	chr1	28601483	28601484	51	+	Exon (uc001bps.3/83667, exon 8 of 10)	1	28585963	28609002	23040	1	83667	uc001bps.3	15470	ENSG00000130766	sestrin 2	uc001bps.3	83667	0	TRUE	FALSE	FALSE	FALSE	FALSE	TRUE	FALSE	FALSE	FALSE	Exon	NA	NA	NA	NA
cg04353319	NA	NA	NA	NA	NA	NA	NA	0.0711458	0.0146724	0.0252655	0.0320334	NA	Homo_sapiens.hg19	cg04353319	MNT	MNT_fiveUTR	chr17	2304153	2304154	51	+	Promoter (<=1kb)	17	2287354	2304258	16905	2	4335	uc002fur.3	105	ENSG00000070444	MAX network transcriptional repressor	uc002fur.3	4335	0	TRUE	FALSE	TRUE	TRUE	FALSE	TRUE	FALSE	FALSE	FALSE	fiveUTR	17	2303923	2304164	242
cg04494540	NA	NA	NA	NA	NA	NA	NA	1.95504	0.111907	0.281733	0.11548	NA	Homo_sapiens.hg19	cg04494540	FOXC1	FOXC1_Promoter	chr6	1610188	1610189	50	+	Promoter (<=1kb)	6	1610681	1614129	3449	1	2296	uc003mtp.3	-493	ENSG00000054598	forkhead box C1	uc003mtp.3	2296	0	FALSE	TRUE	TRUE	FALSE	FALSE	FALSE	FALSE	FALSE	FALSE	Promoter	6	1610188	1610344	157
cg04515429	NA	NA	NA	NA	NA	NA	NA	0.701708	0.0862022	0.578219	0.062628	NA	Homo_sapiens.hg19	cg04515429	AGAP1	AGAP1_Intron	chr2	236719583	236719584	51	+	Intron (uc021vyp.1/116987, intron 9 of 9)	2	236402733	237040444	637712	1	116987	uc002vvs.3	316800	ENSG00000157985	ArfGAP with GTPase domain, ankyrin repeat and PH domain 1	uc021vyp.1;uc002vvs.3;uc002vvt.3	116987;116987;116987	0;0;0	TRUE	FALSE	FALSE	FALSE	FALSE	FALSE	TRUE	FALSE	FALSE	Intron	NA	NA	NA	NA
cg04931708	NA	NA	NA	NA	NA	NA	NA	0.993348	0.146292	0.854043	0.100793	NA	Homo_sapiens.hg19	cg04931708	FEZF1-AS1	FEZF1-AS1_Exon	chr7	121944678	121944679	50	+	Promoter (<=1kb)	7	121943712	121950131	6420	1	154860	uc010lko.2	967	ENSG00000230316	FEZF1 antisense RNA 1	uc010lko.2;uc003vkc.3;uc003vkd.3	154860;389549;389549	0;0;0	TRUE	FALSE	TRUE	FALSE	FALSE	TRUE	FALSE	FALSE	FALSE	Exon	NA	NA	NA	NA
cg05022363	NA	NA	NA	NA	NA	NA	NA	-3.97208	-0.548452	-2.53153	-1.23212	NA	Homo_sapiens.hg19	cg05022363	PCDH9	PCDH9_fiveUTR	chr13	67804509	67804510	50	-	Promoter (<=1kb)	13	66876966	67804468	927503	2	5101	uc001vik.3	0	ENSG00000184226	protocadherin 9	uc001vik.3;uc001vil.3;uc010thl.2;uc001vin.3	5101;5101;5101;5101	0;0;0;0	TRUE	FALSE	TRUE	TRUE	FALSE	TRUE	FALSE	FALSE	FALSE	fiveUTR	NA	NA	NA	NA
cg05270634	NA	NA	NA	NA	NA	NA	NA	-0.172852	-0.0137348	-0.265834	-0.0709206	NA	Homo_sapiens.hg19	cg05270634	RND2	RND2_Exon	chr17	41177445	41177446	51	-	Promoter (<=1kb)	17	41177258	41184058	6801	1	8153	uc002icn.3	187	ENSG00000108830	Rho family GTPase 2	uc010whk.1;uc002icm.1;uc002icn.3	10493;10493;8153	-3072;-2986;0	TRUE	FALSE	TRUE	FALSE	FALSE	TRUE	TRUE	FALSE	FALSE	Exon	17	41176904	41177496	593
cg11155697	NA	NA	NA	NA	NA	NA	NA	1.04746	0.108021	1.12686	0.00418707	NA	Homo_sapiens.hg19	cg11155697	HOXB-AS3	HOXB-AS3_Intron	chr17	46671234	46671235	51	+	Intron (uc021tzg.2/404266, intron 1 of 2)	17	46667823	46679703	11881	1	404266	uc021tzg.2	3361	ENSG00000233101	HOXB cluster antisense RNA 3	uc010dbf.3;uc010dbg.3;uc010wlm.2;uc002inr.3;uc002ins.1;uc010dbh.1;uc021tzg.2;uc021tzh.1;uc021tzi.1;uc021tzj.1;uc021tzk.1	3213;3213;3213;3215;3216;3216;404266;404266;404266;404266;404266	0;0;0;0;0;0;0;0;0;0;0	TRUE	FALSE	FALSE	FALSE	FALSE	FALSE	TRUE	FALSE	FALSE	Intron	NA	NA	NA	NA
cg05661521	NA	NA	NA	NA	NA	NA	NA	-0.21702	-0.0172886	-1.38925	-0.0557498	NA	Homo_sapiens.hg19	cg05661521	USP19	USP19_Exon	chr3	49153346	49153347	50	+	Exon (uc003cwa.3/10869, exon 8 of 24)	3	49145479	49158371	12893	2	10869	uc003cvz.4	4975	ENSG00000172046	ubiquitin specific peptidase 19	uc003cwa.3;uc003cvz.4;uc003cwb.3;uc011bcg.2;uc003cwc.2;uc003cwd.2;uc011bch.2;uc011bci.2	10869;10869;10869;10869;10869;10869;10869;10869	0;0;0;0;0;0;0;0	TRUE	FALSE	FALSE	FALSE	FALSE	TRUE	TRUE	FALSE	FALSE	Exon	NA	NA	NA	NA
cg06332339	NA	NA	NA	NA	NA	NA	NA	-1.26845	-0.135106	-1.21514	-0.0965245	NA	Homo_sapiens.hg19	cg06332339	NPTN	NPTN_Exon	chr15	73889528	73889529	50	-	Exon (uc002avs.3/27020, exon 2 of 9)	15	73852344	73925753	73410	2	27020	uc002avr.3	36175	ENSG00000156642	neuroplastin	uc002avr.3;uc002avs.3;uc002avt.3;uc010bjc.3;uc010ula.2	27020;27020;27020;27020;27020	0;0;0;0;0	TRUE	FALSE	FALSE	FALSE	FALSE	TRUE	TRUE	FALSE	FALSE	Exon	15	73889441	73889695	255
cg07031236	NA	NA	NA	NA	NA	NA	NA	-0.00556533	-0.00390173	-0.179931	-0.0321476	NA	Homo_sapiens.hg19	cg07031236	ANAPC16	ANAPC16_Exon	chr10	73983766	73983767	50	+	Exon (uc021psn.1/119504, exon 2 of 4)	10	73621147	73995618	374472	1	119504	uc021psn.1	362570	ENSG00000166295	anaphase promoting complex subunit 16	uc021psn.1;uc001jsv.3;uc001jsw.3;uc021psp.1;uc021psq.1;uc021psr.1;uc021pss.1	119504;119504;119504;119504;119504;119504;119504	0;0;0;0;0;0;0	TRUE	FALSE	FALSE	FALSE	FALSE	TRUE	TRUE	FALSE	FALSE	Exon	NA	NA	NA	NA
cg12632056	NA	NA	NA	NA	NA	NA	NA	-4.63512	-0.5055	-0.231602	-0.135545	NA	Homo_sapiens.hg19	cg12632056	PHF12	PHF12_Promoter	chr17	27276259	27276260	50	+	Promoter (<=1kb)	17	27232271	27277289	45019	2	57649	uc010wbb.1	979	ENSG00000109118	PHD finger protein 12	uc010wbb.1;uc002hdg.1;uc002hdi.1;uc002hdj.1;uc010crw.1;uc002hdk.1	57649;57649;57649;57649;57649;57649	0;0;0;0;0;0	TRUE	FALSE	TRUE	FALSE	FALSE	FALSE	TRUE	FALSE	FALSE	Promoter	17	27276220	27276318	99
cg12644878	NA	NA	NA	NA	NA	NA	NA	0.688736	0.070077	0.949999	0.0920518	NA	Homo_sapiens.hg19	cg12644878	BRPF1	BRPF1_Exon	chr3	9786145	9786146	51	+	Exon (uc003bse.3/7862, exon 9 of 14)	3	9773434	9789699	16266	1	7862	uc003bse.3	12661	ENSG00000156983	bromodomain and PHD finger containing 1	uc003bse.3;uc003bsf.3;uc003bsg.3;uc011ati.2	7862;7862;7862;7862	0;0;0;0	TRUE	FALSE	FALSE	FALSE	FALSE	TRUE	TRUE	FALSE	FALSE	Exon	NA	NA	NA	NA
cg07352145	NA	NA	NA	NA	NA	NA	NA	-0.203386	-0.0662874	-0.699021	-0.0942859	NA	Homo_sapiens.hg19	cg07352145	POU2F1	POU2F1_Intron	chr1	167191615	167191616	50	-	Intron (uc010plg.2/5451, intron 1 of 11)	1	167190066	167396582	206517	1	5451	uc001gec.3	1550	ENSG00000143190	POU class 2 homeobox 1	uc010plg.2;uc001gec.3;uc001ged.3;uc001gee.3;uc010plh.2	5451;5451;5451;5451;5451	0;0;0;0;0	TRUE	FALSE	FALSE	FALSE	FALSE	FALSE	TRUE	FALSE	FALSE	Intron	NA	NA	NA	NA
cg12791206	NA	NA	NA	NA	NA	NA	NA	-2.66314	-0.195572	-1.8988	-0.0617793	NA	Homo_sapiens.hg19	cg12791206	FOSL2	FOSL2_Exon	chr2	28616638	28616639	50	+	Promoter (<=1kb)	2	28615669	28639445	23777	1	2355	uc021vfg.1	920	ENSG00000075426	FOS like 2, AP-1 transcription factor subunit	uc021vfg.1;uc002rma.3;uc010ymi.2	2355;2355;2355	0;0;0	TRUE	FALSE	TRUE	FALSE	FALSE	TRUE	TRUE	FALSE	FALSE	Exon	2	28616239	28616748	510
cg08035723	NA	NA	NA	NA	NA	NA	NA	0.315482	0.0236262	0.313128	0.0406927	NA	Homo_sapiens.hg19	cg08035723	PEX14	PEX14_Intron	chr1	10662877	10662878	51	-	Intron (uc009vmu.1/5195, intron 3 of 4)	1	10535003	10690815	155813	1	5195	uc001arn.3	127874	ENSG00000142655	peroxisomal biogenesis factor 14	uc009vmu.1;uc001arn.3;uc009vmv.3;uc010oam.2;uc010oan.2;uc009vmw.3	5195;5195;5195;5195;5195;5195	0;0;0;0;0;0	TRUE	FALSE	FALSE	FALSE	FALSE	FALSE	TRUE	FALSE	FALSE	Intron	NA	NA	NA	NA
cg08122757	NA	NA	NA	NA	NA	NA	NA	0.171394	0.0119086	0.488038	0.0248313	NA	Homo_sapiens.hg19	cg08122757	TNPO1	TNPO1_Intron	chr5	72195822	72195823	50	-	Intron (uc011csj.1/3842, intron 19 of 22)	5	72112418	72210215	97798	1	3842	uc003kck.4	83355	ENSG00000083312	transportin 1	uc011csj.1;uc003kck.4;uc003kci.4;uc003kcg.4	3842;3842;3842;3842	0;0;0;0	TRUE	FALSE	FALSE	FALSE	FALSE	FALSE	TRUE	FALSE	FALSE	Intron	NA	NA	NA	NA
cg13621099	NA	NA	NA	NA	NA	NA	NA	0.112042	0.000130867	0.16533	0.0273856	NA	Homo_sapiens.hg19	cg13621099	ACBD6	ACBD6_Intron	chr1	180394157	180394158	51	+	Intron (uc001gog.3/84320, intron 4 of 7)	1	180257352	180472022	214671	2	84320	uc001gog.3	77865	ENSG00000230124	acyl-CoA binding domain containing 6	uc001gog.3	84320	0	TRUE	FALSE	FALSE	FALSE	FALSE	FALSE	TRUE	FALSE	FALSE	Intron	NA	NA	NA	NA
cg14104528	NA	NA	NA	NA	NA	NA	NA	-0.377807	-0.032083	-0.18529	-0.0358337	NA	Homo_sapiens.hg19	cg14104528	ZNF451	ZNF451_Exon	chr6	56966412	56966413	51	-	Exon (uc011dxn.3/26036, exon 4 of 4)	6	56954808	56974512	19705	1	26036	uc011dxn.3	11604	ENSG00000112200	zinc finger protein 451	uc011dxn.3;uc003pdk.2;uc003pdl.4;uc003pdm.2;uc003pdn.2;uc003pdo.4	26036;26036;26036;26036;26036;26036	0;0;0;0;0;0	TRUE	FALSE	FALSE	FALSE	FALSE	TRUE	TRUE	FALSE	FALSE	Exon	NA	NA	NA	NA
cg14179336	NA	NA	NA	NA	NA	NA	NA	0.0729458	0.00831372	0.115213	0.0114487	NA	Homo_sapiens.hg19	cg14179336	LINC01137	LINC01137_Intergenic_downstream	chr1	37855833	37855834	50	+	Distal Intergenic	1	37920480	37940044	19565	2	728431	uc021olm.1	84211	ENSG00000233621	long intergenic non-protein coding RNA 1137	NA	NA	NA	FALSE	TRUE	FALSE	FALSE	FALSE	FALSE	FALSE	FALSE	TRUE	Intergenic_downstream	NA	NA	NA	NA
cg09689442	NA	NA	NA	NA	NA	NA	NA	-0.128573	-0.0115366	-0.0479661	-0.00178716	NA	Homo_sapiens.hg19	cg09689442	AP3B1	AP3B1_Intron	chr5	77506956	77506957	50	+	Intron (uc003kfj.4/8546, intron 7 of 26)	5	77298150	77590579	292430	2	8546	uc003kfj.4	83623	ENSG00000132842	adaptor related protein complex 3 subunit beta 1	uc003kfj.4;uc031skl.1	8546;8546	0;0	TRUE	FALSE	FALSE	FALSE	FALSE	FALSE	TRUE	FALSE	FALSE	Intron	NA	NA	NA	NA
cg09821379	NA	NA	NA	NA	NA	NA	NA	1.09716	0.103268	0.98064	0.00924056	NA	Homo_sapiens.hg19	cg09821379	CXXC5	CXXC5_Intergenic_upstream	chr5	139017091	139017092	51	+	Distal Intergenic	5	139028301	139062680	34380	1	51523	uc010jfg.1	-11210	ENSG00000171604	CXXC finger protein 5	NA	NA	NA	FALSE	TRUE	FALSE	FALSE	FALSE	FALSE	FALSE	FALSE	TRUE	Intergenic_upstream	5	139016930	139017092	163
cg10172301	NA	NA	NA	NA	NA	NA	NA	2.26016	0.320181	1.05858	0.11194	NA	Homo_sapiens.hg19	cg10172301	FOXD2	FOXD2_fiveUTR	chr1	47903801	47903802	50	+	5' UTR	1	47901689	47906363	4675	1	2306	uc001crm.3	2113	ENSG00000186564	forkhead box D2	uc001crm.3;uc001crl.3	2306;84793	0;-3489	TRUE	FALSE	FALSE	TRUE	FALSE	TRUE	FALSE	FALSE	FALSE	fiveUTR	1	47903488	47904209	722
cg10250869	NA	NA	NA	NA	NA	NA	NA	0.211746	0.0240773	0.288036	0.348563	NA	Homo_sapiens.hg19	cg10250869	VWC2L	VWC2L_Promoter	chr2	215275864	215275865	50	+	Promoter (<=1kb)	2	215276461	215440653	164193	1	402117	uc002vet.2	-597	ENSG00000174453	von Willebrand factor C domain containing 2 like	uc002vet.2;uc010zjl.1;uc002veq.4;uc002ver.4;uc010zjk.3	402117;402117;79582;79582;79582	0;0;1126712;1126712;1126712	FALSE	TRUE	TRUE	FALSE	FALSE	FALSE	FALSE	FALSE	FALSE	Promoter	2	215275704	215275872	169
cg10491556	NA	NA	NA	NA	NA	NA	NA	-0.194701	-0.0164521	-0.392419	-0.055549	NA	Homo_sapiens.hg19	cg10491556	HMX3	HMX3_Exon	chr10	124895886	124895887	51	+	Promoter (<=1kb)	10	124895567	124897247	1681	1	340784	uc010quc.2	269	ENSG00000188620	H6 family homeobox 3	uc010quc.2	340784	0	TRUE	FALSE	TRUE	FALSE	FALSE	TRUE	FALSE	FALSE	FALSE	Exon	10	124895243	124895901	659
cg15253243	NA	NA	NA	NA	NA	NA	NA	1.8754	0.233516	1.05884	0.176377	NA	Homo_sapiens.hg19	cg15253243	TMEM198	TMEM198_fiveUTR	chr2	220408791	220408792	50	+	Promoter (<=1kb)	2	220408745	220415317	6573	1	130612	uc002vmf.3	0	ENSG00000188760	transmembrane protein 198	uc002vme.3;uc002vmf.3;uc010zlh.2;uc002vmc.4	130612;130612;79586;79586	0;0;-923;-255	TRUE	FALSE	TRUE	TRUE	FALSE	TRUE	TRUE	FALSE	FALSE	fiveUTR	2	220408615	220408989	375
cg16296826	NA	NA	NA	NA	NA	NA	NA	-0.590507	-0.0497376	-0.405782	-0.0834973	NA	Homo_sapiens.hg19	cg16296826	ADGRB1	ADGRB1_Intergenic_upstream	chr8	143530749	143530750	50	+	Distal Intergenic	8	143545377	143626368	80992	1	575	uc003ywm.3	-14578	ENSG00000181790	adhesion G protein-coupled receptor B1	NA	NA	NA	FALSE	TRUE	FALSE	FALSE	FALSE	FALSE	FALSE	FALSE	TRUE	Intergenic_upstream	8	143530646	143530750	105
cg12596040	NA	NA	NA	NA	NA	NA	NA	1.27974	0.0924333	1.2129	0.0306959	NA	Homo_sapiens.hg19	cg12596040	PAX7	PAX7_Intron	chr1	18973183	18973184	51	-	Intron (uc001bay.3/5081, intron 4 of 7)	1	18957500	19075360	117861	1	5081	uc010oct.2	15683	ENSG00000009709	paired box 7	uc001bay.3;uc001baz.3;uc010oct.2	5081;5081;5081	0;0;0	TRUE	FALSE	FALSE	FALSE	FALSE	FALSE	TRUE	FALSE	FALSE	Intron	1	18973183	18973304	122
cg17415555	NA	NA	NA	NA	NA	NA	NA	-0.461384	-0.0410734	-2.55463	-0.0819489	NA	Homo_sapiens.hg19	cg17415555	TMTC2	TMTC2_fiveUTR	chr12	83081389	83081390	51	+	Promoter (<=1kb)	12	83080934	83359746	278813	1	160335	uc001szr.1	405	ENSG00000179104	transmembrane O-mannosyltransferase targeting cadherins 2	uc001szr.1;uc001szs.1;uc001szt.3;uc010suk.2	160335;160335;160335;160335	0;0;0;0	TRUE	FALSE	TRUE	TRUE	FALSE	TRUE	FALSE	FALSE	FALSE	fiveUTR	12	83081316	83081496	181
cg17458251	NA	NA	NA	NA	NA	NA	NA	-0.218357	-0.0588703	-0.844471	-0.0282061	NA	Homo_sapiens.hg19	cg17458251	ACIN1	ACIN1_Exon	chr14	23537860	23537861	50	-	Exon (uc001wio.4/22985, exon 2 of 12)	14	23527774	23564823	37050	2	22985	uc001wit.4	26963	ENSG00000100813	apoptotic chromatin condensation inducer 1	uc001wio.4;uc001wip.4;uc001wiq.4;uc001wir.4;uc001wis.4;uc001wit.4;uc010akg.3;uc010tnj.2	22985;22985;22985;22985;22985;22985;22985;22985	0;0;0;0;0;0;0;0	TRUE	FALSE	FALSE	FALSE	FALSE	TRUE	TRUE	FALSE	FALSE	Exon	NA	NA	NA	NA
cg12808364	NA	NA	NA	NA	NA	NA	NA	0.399817	0.0195412	0.19426	0.0895641	NA	Homo_sapiens.hg19	cg12808364	PAX2	PAX2_Intergenic_upstream	chr10	102444031	102444032	50	+	Distal Intergenic	10	102505468	102589698	84231	1	5076	uc001krk.4	-61387	ENSG00000075891	paired box 2	NA	NA	NA	FALSE	TRUE	FALSE	FALSE	FALSE	FALSE	FALSE	FALSE	TRUE	Intergenic_upstream	NA	NA	NA	NA
cg18060631	NA	NA	NA	NA	NA	NA	NA	-0.26489	-0.0217734	-0.214579	-0.0479777	NA	Homo_sapiens.hg19	cg18060631	PKDCC	PKDCC_Intron	chr2	42278679	42278680	50	-	Intron (uc002rsg.3/91461, intron 1 of 6)	2	42275161	42285668	10508	1	91461	uc002rsg.3	3520	ENSG00000162878	protein kinase domain containing, cytoplasmic	uc002rsg.3	91461	0	TRUE	FALSE	FALSE	FALSE	FALSE	FALSE	TRUE	FALSE	FALSE	Intron	NA	NA	NA	NA
cg13246416	NA	NA	NA	NA	NA	NA	NA	-0.173975	-0.0257716	-1.54869	-0.157027	NA	Homo_sapiens.hg19	cg13246416	TNPO2	TNPO2_Exon	chr19	12812428	12812429	50	-	Exon (uc002mup.3/30000, exon 22 of 24)	19	12810008	12832529	22522	2	30000	uc002mup.3	20050	ENSG00000105576	transportin 2	uc002mut.1;uc002mup.3;uc002muq.3;uc002muo.3;uc002mur.3;uc010xmp.2;uc002mum.1	26810;30000;30000;30000;30000;84261;84261	4853;0;0;0;0;-4975;-4975	TRUE	FALSE	FALSE	FALSE	FALSE	TRUE	FALSE	FALSE	FALSE	Exon	19	12812428	12812537	110
cg18304538	NA	NA	NA	NA	NA	NA	NA	0.310146	0.0117575	0.395271	0.129516	NA	Homo_sapiens.hg19	cg18304538	TBCA	TBCA_Intergenic_upstream	chr5	77148118	77148119	50	-	Distal Intergenic	5	76986995	77072185	85191	2	6902	uc003kfh.1	-75933	ENSG00000171530	tubulin folding cofactor A	NA	NA	NA	FALSE	TRUE	FALSE	FALSE	FALSE	FALSE	FALSE	FALSE	TRUE	Intergenic_upstream	NA	NA	NA	NA
cg13329717	NA	NA	NA	NA	NA	NA	NA	-2.27202	-0.408989	-0.903377	-0.0697005	NA	Homo_sapiens.hg19	cg13329717	WAC	WAC_fiveUTR	chr10	28822522	28822523	51	+	5' UTR	10	28821422	28912041	90620	1	51322	uc001iud.3	1050	ENSG00000095787	WW domain containing adaptor with coiled-coil	uc021pon.1;uc001iuc.3;uc001iud.3;uc001iue.3;uc009xlb.3;uc001iuf.3;uc001iug.3;uc001iuh.3	220906;220906;51322;51322;51322;51322;51322;51322	-1189;-1012;0;0;0;0;0;0	TRUE	FALSE	FALSE	TRUE	FALSE	TRUE	TRUE	FALSE	FALSE	fiveUTR	10	28821923	28822523	601
cg18463965	NA	NA	NA	NA	NA	NA	NA	-0.1118	-0.0232512	-0.209954	-0.0535971	NA	Homo_sapiens.hg19	cg18463965	NOL4L	NOL4L_Intron	chr20	31126668	31126669	51	+	Intron (uc031rss.1/140688, intron 1 of 10)	20	31030862	31172875	142014	2	140688	uc031rss.1	46207	ENSG00000197183	nucleolar protein 4 like	uc031rss.1;uc002wxw.1	140688;140688	0;0	TRUE	FALSE	FALSE	FALSE	FALSE	FALSE	TRUE	FALSE	FALSE	Intron	NA	NA	NA	NA
cg14056866	NA	NA	NA	NA	NA	NA	NA	-0.132346	-0.0110014	-0.0941704	-0.0043248	NA	Homo_sapiens.hg19	cg14056866	POLG	POLG_Exon	chr15	89878371	89878372	50	-	Promoter (<=1kb)	15	89859536	89878026	18491	2	5428	uc002bnr.4	-344	ENSG00000140521	DNA polymerase gamma, catalytic subunit	uc002bnr.4;uc002bns.4	5428;5428	0;0	TRUE	FALSE	TRUE	FALSE	FALSE	TRUE	FALSE	FALSE	FALSE	Exon	15	89878240	89878376	137
cg19365356	NA	NA	NA	NA	NA	NA	NA	-1.13992	-0.218557	-1.86959	-0.363668	NA	Homo_sapiens.hg19	cg19365356	NR3C2	NR3C2_Promoter	chr4	149363213	149363214	50	-	Promoter (<=1kb)	4	148999915	149363672	363758	2	4306	uc003ilj.4	409	ENSG00000151623	nuclear receptor subfamily 3 group C member 2	uc003ilj.4;uc003ilk.4;uc010iph.3	4306;4306;4306	0;0;0	TRUE	FALSE	TRUE	FALSE	FALSE	FALSE	TRUE	FALSE	FALSE	Promoter	4	149363213	149363385	173
cg14861986	NA	NA	NA	NA	NA	NA	NA	0.290407	0.044925	0.120891	0.0198607	NA	Homo_sapiens.hg19	cg14861986	LRMDA	LRMDA_Intergenic_upstream	chr10	77357585	77357586	50	-	Distal Intergenic	10	77542519	78317126	774608	1	83938	uc001jxi.3	-184932	ENSG00000148655	leucine rich melanocyte differentiation associated	NA	NA	NA	FALSE	TRUE	FALSE	FALSE	FALSE	FALSE	FALSE	FALSE	TRUE	Intergenic_upstream	NA	NA	NA	NA
cg15334728	NA	NA	NA	NA	NA	NA	NA	-0.384526	-0.228856	-0.10823	-0.183601	NA	Homo_sapiens.hg19	cg15334728	DLL4	DLL4_Intron	chr15	41223037	41223038	50	+	Intron (uc001zng.2/54567, intron 3 of 10)	15	41221531	41231258	9728	1	54567	uc001zng.2	1508	ENSG00000128917	delta like canonical Notch ligand 4	uc001zng.2	54567	0	TRUE	FALSE	FALSE	FALSE	FALSE	FALSE	TRUE	FALSE	FALSE	Intron	15	41222753	41223180	428
cg15571405	NA	NA	NA	NA	NA	NA	NA	-0.0708879	-0.00584859	-0.246724	-0.0250822	NA	Homo_sapiens.hg19	cg15571405	MKLN1	MKLN1_Intron	chr7	130796167	130796168	51	-	Intron (uc011kpl.2/4289, intron 1 of 18)	7	130794855	131181398	386544	1	4289	uc011kpl.2	1312	ENSG00000128585	muskelin 1	uc011kpk.2;uc003vqp.3;uc003vqq.3;uc003vqo.1;uc011kpl.2	378805;378805;378805;378805;4289	-4378;0;0;-4378;0	TRUE	FALSE	FALSE	FALSE	FALSE	FALSE	TRUE	FALSE	FALSE	Intron	NA	NA	NA	NA
cg20913114	NA	NA	NA	NA	NA	NA	NA	0.171773	0.0209508	0.108175	0.0139186	NA	Homo_sapiens.hg19	cg20913114	UNCX	UNCX_Intergenic_downstream	chr7	1315546	1315547	51	+	Distal Intergenic	7	1272654	1276613	3960	1	340260	uc011jvw.2	42842	ENSG00000164853	UNC homeobox	NA	NA	NA	FALSE	TRUE	FALSE	FALSE	FALSE	FALSE	FALSE	FALSE	TRUE	Intergenic_downstream	7	1315459	1315599	141
cg16297767	NA	NA	NA	NA	NA	NA	NA	0.0493237	0.00144497	0.0162639	0.00471314	NA	Homo_sapiens.hg19	cg16297767	POU4F2	POU4F2_Promoter	chr4	147557762	147557763	50	+	Promoter (2-3kb)	4	147560045	147563623	3579	1	5458	uc003ikv.3	-2283	ENSG00000151615	POU class 4 homeobox 2	uc003ikv.3	5458	0	FALSE	TRUE	TRUE	FALSE	FALSE	FALSE	FALSE	FALSE	FALSE	Promoter	NA	NA	NA	NA
cg22736354	NA	NA	NA	NA	NA	NA	NA	1.1781	0.140816	1.16079	0.0159806	NA	Homo_sapiens.hg19	cg22736354	NHLRC1	NHLRC1_Exon	chr6	18122719	18122720	51	+	Promoter (<=1kb)	6	18120718	18122851	2134	2	378884	uc003ncl.1	132	ENSG00000187566	NHL repeat containing E3 ubiquitin protein ligase 1	uc003ncl.1	378884	0	TRUE	FALSE	TRUE	FALSE	FALSE	TRUE	FALSE	FALSE	FALSE	Exon	6	18122330	18123069	740
cg19663246	NA	NA	NA	NA	NA	NA	NA	-0.662797	-0.0874368	-0.545555	-0.0523593	NA	Homo_sapiens.hg19	cg19663246	PDE1C	PDE1C_Promoter	chr7	32339095	32339096	51	-	Promoter (<=1kb)	7	31792632	32338383	545752	2	5137	uc003tco.2	-762	ENSG00000154678	phosphodiesterase 1C	uc003tco.2	5137	-712	FALSE	TRUE	TRUE	FALSE	FALSE	FALSE	FALSE	FALSE	FALSE	Promoter	NA	NA	NA	NA
cg23223379	NA	NA	NA	NA	NA	NA	NA	0.100006	0.00747188	0.131564	0.000391616	NA	Homo_sapiens.hg19	cg23223379	TRIB2	TRIB2_threeUTR	chr2	12882846	12882847	50	-	3' UTR	2	12856998	12882858	25861	1	28951	uc002rbv.4	25799	ENSG00000071575	tribbles pseudokinase 2	uc002rbv.4;uc010yjp.2	28951;28951	0;0	TRUE	FALSE	FALSE	FALSE	TRUE	TRUE	FALSE	FALSE	FALSE	threeUTR	NA	NA	NA	NA
cg18753125	NA	NA	NA	NA	NA	NA	NA	-2.04362	-0.212897	-0.00131712	-0.056194	NA	Homo_sapiens.hg19	cg18753125	AHDC1	AHDC1_Promoter	chr1	27929279	27929280	51	-	Promoter (<=1kb)	1	27860756	27930143	69388	2	27245	uc009vsy.3	814	ENSG00000126705	AT-hook DNA binding motif containing 1	uc009vsy.3;uc009vsz.1;uc001boh.1	27245;27245;27245	0;0;0	TRUE	FALSE	TRUE	FALSE	FALSE	FALSE	TRUE	FALSE	FALSE	Promoter	1	27929181	27929370	190
cg24712893	NA	NA	NA	NA	NA	NA	NA	-0.0712492	-0.00863127	-0.11635	-0.00806294	NA	Homo_sapiens.hg19	cg24712893	NPAS3	NPAS3_Intron	chr14	34163143	34163144	50	-	Intron (uc001wrs.3/64067, intron 6 of 11)	14	33408459	34273382	864924	1	64067	uc001wrs.3	754686	ENSG00000151322	neuronal PAS domain protein 3	uc001wrs.3;uc001wrt.3;uc001wru.3;uc001wrv.3	64067;64067;64067;64067	0;0;0;0	TRUE	FALSE	FALSE	FALSE	FALSE	FALSE	TRUE	FALSE	FALSE	Intron	NA	NA	NA	NA
cg19868479	NA	NA	NA	NA	NA	NA	NA	-0.564112	-0.0730189	-0.235452	-0.0467964	NA	Homo_sapiens.hg19	cg19868479	ASIC4	ASIC4_Exon	chr2	220396749	220396750	51	+	Exon (uc010fwi.2/55515, exon 3 of 5)	2	220378892	220403494	24603	1	55515	uc002vma.3	17807	ENSG00000072182	acid sensing ion channel subunit family member 4	uc010fwi.2;uc010fwj.2;uc002vly.2;uc002vma.3;uc002vmb.3	55515;55515;55515;55515;55515	0;0;0;0;0	TRUE	FALSE	FALSE	FALSE	FALSE	TRUE	TRUE	FALSE	FALSE	Exon	NA	NA	NA	NA
cg25565338	NA	NA	NA	NA	NA	NA	NA	-1.20397	-0.182389	-1.24552	-0.114231	NA	Homo_sapiens.hg19	cg25565338	DPF3	DPF3_Promoter	chr14	73360734	73360735	51	+	Promoter (<=1kb)	14	73086004	73360809	274806	2	8110	uc001xnc.2	75	ENSG00000205683	double PHD fingers 3	uc001xnc.2;uc001xnf.2;uc010ari.1;uc010ttq.1	8110;8110;8110;8110	0;0;0;0	TRUE	FALSE	TRUE	FALSE	FALSE	FALSE	TRUE	FALSE	FALSE	Promoter	14	73360648	73360792	145
cg27290535	NA	NA	NA	NA	NA	NA	NA	-0.0915624	-0.0106531	-0.0866163	-0.0201789	NA	Homo_sapiens.hg19	cg27290535	CLPB	CLPB_Intron	chr11	72051194	72051195	50	-	Intron (uc010rqz.2/81570, intron 4 of 14)	11	72003470	72145684	142215	2	81570	uc010rqz.2	94439	ENSG00000162129	ClpB homolog, mitochondrial AAA ATPase chaperonin	uc010rqz.2;uc001osj.4;uc001osk.4;uc010rqx.3;uc010rqy.3	81570;81570;81570;81570;81570	0;0;0;0;0	TRUE	FALSE	FALSE	FALSE	FALSE	FALSE	TRUE	FALSE	FALSE	Intron	NA	NA	NA	NA
cg21047370	NA	NA	NA	NA	NA	NA	NA	-0.0444348	-0.00571512	-0.0186551	-0.00374651	NA	Homo_sapiens.hg19	cg21047370	UNCX	UNCX_Intergenic_downstream	chr7	1351802	1351803	51	-	Distal Intergenic	7	1272654	1276613	3960	1	340260	uc011jvw.2	79198	ENSG00000164853	UNC homeobox	NA	NA	NA	FALSE	TRUE	FALSE	FALSE	FALSE	FALSE	FALSE	FALSE	TRUE	Intergenic_downstream	7	1351712	1351904	193
cg21081239	NA	NA	NA	NA	NA	NA	NA	-0.336472	-0.0329715	-0.277349	-0.0380779	NA	Homo_sapiens.hg19	cg21081239	LINC00900	LINC00900_Intergenic_upstream	chr11	115803291	115803292	50	-	Distal Intergenic	11	115628169	115631345	3177	2	283143	uc009yzb.3	-171996	NA	long intergenic non-protein coding RNA 900	NA	NA	NA	FALSE	TRUE	FALSE	FALSE	FALSE	FALSE	FALSE	FALSE	TRUE	Intergenic_upstream	NA	NA	NA	NA
cg26699785	NA	NA	NA	NA	NA	NA	NA	-0.295096	-0.0362177	-0.179145	-0.0157242	NA	Homo_sapiens.hg19	cg26699785	LINC01122	LINC01122_Intron	chr2	58857541	58857542	50	-	Intron (uc002rzy.3/400955, intron 1 of 13)	2	58747888	59290901	543014	1	400955	uc002rzy.3	109604	ENSG00000233723	long intergenic non-protein coding RNA 1122	uc002rzy.3	400955	0	TRUE	FALSE	FALSE	FALSE	FALSE	FALSE	TRUE	FALSE	FALSE	Intron	NA	NA	NA	NA
cg26789332	NA	NA	NA	NA	NA	NA	NA	0.463298	0.0515332	0.321663	0.0593909	NA	Homo_sapiens.hg19	cg26789332	FOXD3	FOXD3_Promoter	chr1	63788255	63788256	50	+	Promoter (<=1kb)	1	63788730	63790797	2068	1	27022	uc001dax.2	-475	ENSG00000187140	forkhead box D3	uc001dax.2	27022	0	FALSE	TRUE	TRUE	FALSE	FALSE	FALSE	FALSE	FALSE	FALSE	Promoter	1	63788246	63788948	703
cg21930209	NA	NA	NA	NA	NA	NA	NA	-0.699518	-0.000530654	-0.245799	-0.330768	NA	Homo_sapiens.hg19	cg21930209	ARL4C	ARL4C_Exon	chr2	235405136	235405137	50	-	Promoter (<=1kb)	2	235401686	235405693	4008	2	10123	uc002vvn.3	557	ENSG00000188042	ADP ribosylation factor like GTPase 4C	uc002vvn.3	10123	0	TRUE	FALSE	TRUE	FALSE	FALSE	TRUE	FALSE	FALSE	FALSE	Exon	2	235404723	235405205	483
cg25361778	NA	NA	NA	NA	NA	NA	NA	0.125919	0.0218334	0.202697	0.0292831	NA	Homo_sapiens.hg19	cg25361778	POU6F2	POU6F2_Intron	chr7	39276140	39276141	51	+	Intron (uc003thb.2/11281, intron 5 of 10)	7	39017609	39504390	486782	1	11281	uc003thb.2	258481	ENSG00000106536	POU class 6 homeobox 2	uc003thb.2;uc022acb.1;uc010kxo.3	11281;11281;11281	0;0;0	TRUE	FALSE	FALSE	FALSE	FALSE	FALSE	TRUE	FALSE	FALSE	Intron	NA	NA	NA	NA
cg25603344	NA	NA	NA	NA	NA	NA	NA	-0.154082	-0.0345761	-0.337167	-0.0593084	NA	Homo_sapiens.hg19	cg25603344	MIR3659	MIR3659_Intergenic_downstream	chr1	38580122	38580123	50	+	Distal Intergenic	1	38554903	38555001	99	1	100500801	uc021olo.1	25221	ENSG00000265596	microRNA 3659	NA	NA	NA	FALSE	TRUE	FALSE	FALSE	FALSE	FALSE	FALSE	FALSE	TRUE	Intergenic_downstream	NA	NA	NA	NA
cg27300575	NA	NA	NA	NA	NA	NA	NA	0.782823	0.0948564	0.716364	0.0298422	NA	Homo_sapiens.hg19	cg27300575	YAP1	YAP1_Exon	chr11	102080254	102080255	50	-	Exon (uc001pgt.3/10413, exon 6 of 9)	11	101981192	102104154	122963	1	10413	uc001pgt.3	99063	ENSG00000137693	Yes associated protein 1	uc001pgt.3;uc001pgu.3;uc001pgv.3;uc021qpf.1;uc010ruo.2;uc001pgw.2;uc031qdk.1;uc031qdl.1;uc031qdm.1;uc031qdn.1;uc010rup.1	10413;10413;10413;10413;10413;10413;10413;10413;10413;10413;10413	0;0;0;0;0;0;0;0;0;0;0	TRUE	FALSE	FALSE	FALSE	FALSE	TRUE	TRUE	FALSE	FALSE	Exon	NA	NA	NA	NA
cg24391217	NA	NA	NA	NA	NA	NA	NA	-0.21521	-0.0350357	-0.331962	-0.0524933	NA	Homo_sapiens.hg19	cg24391217	LRP4	LRP4_Exon	chr11	46907986	46907987	50	-	Exon (uc001ndn.4/4038, exon 17 of 38)	11	46878268	46940173	61906	2	4038	uc001ndn.4	32187	ENSG00000134569	LDL receptor related protein 4	uc001ndn.4	4038	0	TRUE	FALSE	FALSE	FALSE	FALSE	TRUE	FALSE	FALSE	FALSE	Exon	NA	NA	NA	NA
cg22952564	NA	NA	NA	NA	NA	NA	NA	-0.270548	-0.03277	-0.217614	-0.0478787	NA	Homo_sapiens.hg19	cg22952564	C5orf64	C5orf64_Intron	chr5	60953098	60953099	50	-	Intron (uc003jst.1/285668, intron 2 of 3)	5	60933636	61002362	68727	1	285668	uc003jst.1	19464	ENSG00000178722	chromosome 5 open reading frame 64	uc003jst.1	285668	0	TRUE	FALSE	FALSE	FALSE	FALSE	FALSE	TRUE	FALSE	FALSE	Intron	NA	NA	NA	NA
cg23164054	NA	NA	NA	NA	NA	NA	NA	0.115189	0.0113866	0.417961	0.0444906	NA	Homo_sapiens.hg19	cg23164054	SPRED1	SPRED1_Exon	chr15	38591593	38591594	51	+	Exon (uc001zka.4/161742, exon 2 of 7)	15	38545052	38649450	104399	1	161742	uc001zka.4	46491	ENSG00000166068	sprouty related EVH1 domain containing 1	uc001zka.4	161742	0	TRUE	FALSE	FALSE	FALSE	FALSE	TRUE	TRUE	FALSE	FALSE	Exon	NA	NA	NA	NA
cg23752476	NA	NA	NA	NA	NA	NA	NA	0.062084	0.0044185	0.048921	0.00333354	NA	Homo_sapiens.hg19	cg23752476	ZBTB20	ZBTB20_Intron	chr3	114593969	114593970	50	+	Intron (uc003ebm.3/26137, intron 3 of 11)	3	114056947	114866127	809181	2	26137	uc003ebn.3	272107	ENSG00000181722	zinc finger and BTB domain containing 20	uc003ebm.3;uc003ebn.3;uc003ebp.3	26137;26137;26137	0;0;0	TRUE	FALSE	FALSE	FALSE	FALSE	FALSE	TRUE	FALSE	FALSE	Intron	NA	NA	NA	NA
cg26391562	NA	NA	NA	NA	NA	NA	NA	-0.159242	-0.0276368	-0.300188	-0.0222875	NA	Homo_sapiens.hg19	cg26391562	ZEB1	ZEB1_Intron	chr10	31610515	31610516	50	+	Intron (uc001ivr.4/6935, intron 2 of 12)	10	31607424	31818742	211319	1	6935	uc001ivr.4	3093	ENSG00000148516	zinc finger E-box binding homeobox 1	uc010qed.2;uc001ivr.4;uc010qef.2;uc009xlh.1;uc009xli.1;uc009xlj.1;uc010qeg.1;uc009xlk.1;uc001ivs.4;uc001ivt.4;uc001ivu.4;uc001ivv.4;uc010qeh.2;uc009xll.2;uc009xlm.1;uc009xln.1;uc009xlo.2;uc009xlp.3	220930;6935;6935;6935;6935;6935;6935;6935;6935;6935;6935;6935;6935;6935;6935;6935;6935;6935	-2493;0;0;0;0;0;0;0;0;0;0;0;0;0;0;0;0;0	TRUE	FALSE	FALSE	FALSE	FALSE	FALSE	TRUE	FALSE	FALSE	Intron	NA	NA	NA	NA
cg25767194	NA	NA	NA	NA	NA	NA	NA	0.105376	0.00937465	0.089199	0.00147942	NA	Homo_sapiens.hg19	cg25767194	GRB14	GRB14_Intergenic_downstream	chr2	165246151	165246152	50	-	Distal Intergenic	2	165349323	165425017	75695	2	2888	uc010zcv.2	178865	ENSG00000115290	growth factor receptor bound protein 14	NA	NA	NA	FALSE	TRUE	FALSE	FALSE	FALSE	FALSE	FALSE	FALSE	TRUE	Intergenic_downstream	NA	NA	NA	NA
cg27386817	NA	NA	NA	NA	NA	NA	NA	-0.107858	-0.0133588	-0.0367758	-0.00150229	NA	Homo_sapiens.hg19	cg27386817	RNF220	RNF220_Intron	chr1	45006231	45006232	50	+	Intron (uc001clv.1/55182, intron 2 of 14)	1	44870960	45117396	246437	1	55182	uc001clv.1	135222	ENSG00000187147	ring finger protein 220	uc031pmh.1;uc001clv.1;uc001clw.1;uc010okx.1;uc010oky.1	100847089;55182;55182;55182;55182	-4934;0;0;0;0	TRUE	FALSE	FALSE	FALSE	FALSE	FALSE	TRUE	FALSE	FALSE	Intron	NA	NA	NA	NA
cg26903477	NA	NA	NA	NA	NA	NA	NA	4.03319	0.33239	2.76489	0.403023	NA	Homo_sapiens.hg19	cg26903477	E2F3	E2F3_fiveUTR	chr6	20402090	20402091	50	-	Promoter (<=1kb)	6	20402137	20483151	81015	1	1871	uc003ncz.2	0	ENSG00000112242	E2F transcription factor 3	uc003ncz.2;uc003nda.2;uc021ymj.2	1871;1871;1871	0;0;0	TRUE	FALSE	TRUE	TRUE	FALSE	TRUE	FALSE	FALSE	FALSE	fiveUTR	NA	NA	NA	NA
cg05968022	-0.701863	NA	NA	NA	NA	NA	NA	NA	NA	0.0463743	0.0730668	NA	Homo_sapiens.hg19	cg05968022	CXXC5	CXXC5_Intergenic_upstream	chr5	139017068	139017069	50	-	Distal Intergenic	5	139028301	139062680	34380	1	51523	uc010jfg.1	-11231	ENSG00000171604	CXXC finger protein 5	NA	NA	NA	FALSE	TRUE	FALSE	FALSE	FALSE	FALSE	FALSE	FALSE	TRUE	Intergenic_upstream	NA	NA	NA	NA
cg08370996	NA	NA	1.31781	NA	NA	NA	NA	0.000378851	NA	0.955055	0.228276	NA	Homo_sapiens.hg19	cg08370996	NR2F2	NR2F2_Intron	chr15	96874031	96874032	50	+	Intron (uc002btp.3/7026, intron 1 of 2)	15	96869157	96883492	14336	1	7026	uc002btp.3	4825	ENSG00000185551	nuclear receptor subfamily 2 group F member 2	uc021swi.1;uc031qud.1;uc002bto.2;uc031que.1;uc002btp.3;uc010uri.2;uc010urj.2;uc010urk.2	100302258;644192;644192;644192;7026;7026;7026;7026	-2459;0;0;0;0;0;0;0	TRUE	FALSE	FALSE	FALSE	FALSE	FALSE	TRUE	FALSE	FALSE	Intron	15	96874031	96874114	84
cg26410180	NA	NA	1.88277	NA	NA	NA	NA	-0.00506255	NA	-0.448719	-0.0820955	NA	Homo_sapiens.hg19	cg26410180	HOXC10	HOXC10_Exon	chr12	54379252	54379253	50	-	Promoter (<=1kb)	12	54378946	54384062	5117	1	3226	uc001sen.3	308	ENSG00000180818	homeobox C10	uc001sen.3	3226	0	TRUE	FALSE	TRUE	FALSE	FALSE	TRUE	FALSE	FALSE	FALSE	Exon	12	54379166	54379328	163
cg09402408	-0.695246	NA	NA	NA	NA	NA	NA	NA	NA	-0.605749	-0.0049044	NA	Homo_sapiens.hg19	cg09402408	ATG9A	ATG9A_Exon	chr2	220088620	220088621	50	+	Exon (uc002vke.1/79065, exon 9 of 16)	2	220082847	220094361	11515	2	79065	uc002vke.1	5741	ENSG00000198925	autophagy related 9A	uc002vkc.2;uc010fwe.2;uc010zku.1;uc002vkd.1;uc002vke.1;uc002vkf.1	10058;10058;10058;79065;79065;79065	-3397;-3397;-3397;0;0;0	TRUE	FALSE	FALSE	FALSE	FALSE	TRUE	TRUE	FALSE	FALSE	Exon	NA	NA	NA	NA
cg06102298	-0.616231	NA	NA	NA	NA	NA	NA	NA	NA	-0.00317725	-0.0430088	NA	Homo_sapiens.hg19	cg06102298	SMARCC2	SMARCC2_Exon	chr12	56558159	56558160	50	-	Exon (uc001skb.3/6601, exon 27 of 28)	12	56555636	56583351	27716	2	6601	uc001ska.3	25142	ENSG00000139613	SWI/SNF related, matrix associated, actin dependent regulator of chromatin subfamily c member 2	uc001sjw.2;uc001sjx.2;uc010sqe.2;uc010sqd.2;uc001ska.3;uc001skb.3;uc001skc.3;uc001skd.3;uc010sqf.2	4637;4637;4637;4637;6601;6601;6601;6601;6601	0;0;0;0;0;0;0;0;0	TRUE	FALSE	FALSE	FALSE	FALSE	TRUE	TRUE	FALSE	FALSE	Exon	12	56558156	56558236	81
cg02532525	NA	NA	1.67236	NA	NA	NA	NA	NA	NA	1.09656	0.607271	NA	Homo_sapiens.hg19	cg02532525	MIR212	MIR212_Exon	chr17	1953647	1953648	50	+	Promoter (<=1kb)	17	1953565	1953674	110	2	406994	uc010vqu.1	27	ENSG00000267195	microRNA 212	uc002fty.4;uc002ftz.4;uc010vqt.1;uc010vqu.1	3090;3090;406921;406994	0;0;0;0	TRUE	FALSE	TRUE	FALSE	FALSE	TRUE	FALSE	FALSE	FALSE	Exon	17	1953268	1954562	1295
cg16435898	NA	NA	12.1465	NA	NA	NA	NA	NA	NA	0.0104971	0.0102428	NA	Homo_sapiens.hg19	cg16435898	FOXG1	FOXG1_Exon	chr14	29237215	29237216	50	-	Promoter (<=1kb)	14	29236278	29239483	3206	1	2290	uc001wqe.4	939	ENSG00000176165	forkhead box G1	uc001wqe.4;uc010tpd.3;uc001wqf.3	2290;387978;387978	0;0;0	TRUE	FALSE	TRUE	FALSE	FALSE	TRUE	FALSE	FALSE	FALSE	Exon	14	29236658	29237664	1007
cg05632694	NA	NA	-2.20019	NA	NA	NA	NA	NA	NA	-0.695917	-0.015589	NA	Homo_sapiens.hg19	cg05632694	MTOR	MTOR_Exon	chr1	11316137	11316138	51	+	Exon (uc001asd.3/2475, exon 5 of 58)	1	11166588	11322608	156021	2	2475	uc001asd.3	6471	ENSG00000198793	mechanistic target of rapamycin kinase	uc001asd.3	2475	0	TRUE	FALSE	FALSE	FALSE	FALSE	TRUE	FALSE	FALSE	FALSE	Exon	NA	NA	NA	NA
cg00038955	NA	NA	NA	NA	NA	NA	NA	0.0766167	NA	0.0706342	0.0116142	NA	Homo_sapiens.hg19	cg00038955	VPS13B	VPS13B_threeUTR	chr8	100520086	100520087	50	+	3' UTR	8	100025494	100889814	864321	1	157680	uc003yiv.4	494543	ENSG00000132549	vacuolar protein sorting 13 homolog B	uc003yiu.1;uc003yiv.4;uc003yiw.4;uc003yix.1	157680;157680;157680;157680	0;0;0;0	TRUE	FALSE	FALSE	FALSE	TRUE	TRUE	TRUE	FALSE	FALSE	threeUTR	NA	NA	NA	NA
cg00179574	NA	NA	NA	NA	NA	NA	NA	-0.00360293	NA	-0.296071	-0.0116902	NA	Homo_sapiens.hg19	cg00179574	ROCK1	ROCK1_threeUTR	chr18	18531167	18531168	50	-	3' UTR	18	18529703	18691812	162110	2	6093	uc002kte.3	160645	ENSG00000067900	Rho associated coiled-coil containing protein kinase 1	uc002kte.3	6093	0	TRUE	FALSE	FALSE	FALSE	TRUE	TRUE	FALSE	FALSE	FALSE	threeUTR	NA	NA	NA	NA
cg19591642	NA	NA	NA	NA	-5.56352	NA	NA	NA	NA	-0.00587186	-0.000586614	NA	Homo_sapiens.hg19	cg19591642	TNRC6A	TNRC6A_Exon	chr16	24826581	24826582	50	-	Exon (uc002dmm.3/27327, exon 19 of 25)	16	24741049	24837547	96499	1	27327	uc002dmm.3	85483	ENSG00000090905	trinucleotide repeat containing adaptor 6A	uc002dmm.3;uc010bxs.3;uc002dmn.3;uc002dmo.3;uc002dmp.3;uc002dmq.3	27327;27327;27327;27327;27327;27327	0;0;0;0;0;0	TRUE	FALSE	FALSE	FALSE	FALSE	TRUE	FALSE	FALSE	FALSE	Exon	NA	NA	NA	NA
cg10241757	NA	NA	NA	NA	NA	NA	NA	0.331624	NA	0.0805073	0.081406	NA	Homo_sapiens.hg19	cg10241757	CDK6	CDK6_Promoter	chr7	92464912	92464913	50	-	Promoter (<=1kb)	7	92234235	92465941	231707	2	1021	uc010lez.3	979	ENSG00000105810	cyclin dependent kinase 6	uc011khw.2;uc010lez.3	1021;1021	0;0	TRUE	FALSE	TRUE	FALSE	FALSE	FALSE	TRUE	FALSE	FALSE	Promoter	NA	NA	NA	NA
cg15340018	NA	NA	NA	NA	NA	NA	NA	0.00886403	NA	1.36197	0.00104405	NA	Homo_sapiens.hg19	cg15340018	AP1G1	AP1G1_Exon	chr16	71790060	71790061	51	-	Exon (uc021tky.1/164, exon 12 of 23)	16	71762905	71823385	60481	2	164	uc021tky.1	33275	ENSG00000166747	adaptor related protein complex 1 subunit gamma 1	uc021tky.1;uc002fbb.3;uc010cgg.3;uc021tkz.1;uc010vmg.1;uc002fbc.1	164;164;164;164;164;692111	0;0;0;0;0;2280	TRUE	FALSE	FALSE	FALSE	FALSE	TRUE	TRUE	FALSE	FALSE	Exon	NA	NA	NA	NA
cg15565052	NA	NA	NA	NA	NA	NA	NA	0.13488	NA	1.0669	0.0931236	NA	Homo_sapiens.hg19	cg15565052	DPP8	DPP8_Exon	chr15	65748109	65748110	51	+	Exon (uc010uiv.2/54878, exon 18 of 22)	15	65737998	65810035	72038	2	54878	uc002aox.3	61926	ENSG00000074603	dipeptidyl peptidase 8	uc010bhi.3;uc002aov.3;uc002aow.3;uc010uiv.2;uc021soz.1;uc002aox.3;uc002aoy.3;uc002aoz.3;uc010bhj.3;uc010bhk.1	54878;54878;54878;54878;54878;54878;54878;54878;54878;54878	0;0;0;0;0;0;0;0;0;0	TRUE	FALSE	FALSE	FALSE	FALSE	TRUE	TRUE	FALSE	FALSE	Exon	NA	NA	NA	NA
cg05413840	NA	NA	NA	NA	NA	NA	NA	0.123108	NA	0.000549288	0.0198623	NA	Homo_sapiens.hg19	cg05413840	VTI1A	VTI1A_Intron	chr10	114296569	114296570	50	+	Intron (uc001kzy.3/143187, intron 4 of 7)	10	114206756	114578504	371749	1	143187	uc001kzz.3	89815	ENSG00000151532	vesicle transport through interaction with t-SNAREs 1A	uc001kzy.3;uc001kzz.3	143187;143187	0;0	TRUE	FALSE	FALSE	FALSE	FALSE	FALSE	TRUE	FALSE	FALSE	Intron	NA	NA	NA	NA
cg08492897	NA	NA	NA	NA	NA	NA	NA	0.0768261	NA	0.00893413	0.00452062	NA	Homo_sapiens.hg19	cg08492897	PLAG1	PLAG1_Intron	chr8	57122795	57122796	51	+	Intron (uc003xsr.4/5324, intron 1 of 4)	8	57073468	57123859	50392	2	5324	uc003xsr.4	1064	ENSG00000181690	PLAG1 zinc finger	uc003xsr.4;uc010lyi.3;uc010lyj.3;uc003xss.3;uc003xst.3;uc003xsu.3;uc003xsv.3;uc003xsw.3;uc003xsx.3	5324;5324;5324;79145;79145;79145;79145;79145;79145	0;0;0;-1520;-1520;-1520;-1520;-1520;-1520	TRUE	FALSE	FALSE	FALSE	FALSE	FALSE	TRUE	FALSE	FALSE	Intron	NA	NA	NA	NA
cg06925219	NA	NA	NA	NA	NA	NA	NA	0.0105137	NA	0.0255273	0.000102761	NA	Homo_sapiens.hg19	cg06925219	SOX1	SOX1_Intergenic_downstream	chr13	112755943	112755944	51	-	Distal Intergenic	13	112721913	112726020	4108	1	6656	uc001vsb.1	34080	ENSG00000182968	SRY-box transcription factor 1	NA	NA	NA	FALSE	TRUE	FALSE	FALSE	FALSE	FALSE	FALSE	FALSE	TRUE	Intergenic_downstream	NA	NA	NA	NA
cg12808529	NA	NA	NA	NA	NA	NA	NA	-0.019593	NA	-0.151526	-0.0366336	NA	Homo_sapiens.hg19	cg12808529	LOC148696	LOC148696_Intergenic_downstream	chr1	207997500	207997501	50	-	Downstream (1-2kb)	1	207991724	207995941	4218	1	148696	uc010psi.2	5776	NA	uncharacterized LOC148696	uc010psi.2	148696	0	FALSE	TRUE	FALSE	FALSE	FALSE	FALSE	FALSE	FALSE	FALSE	Intergenic_downstream	NA	NA	NA	NA
cg01712842	NA	NA	NA	NA	NA	NA	NA	0.0142801	NA	0.34375	0.0384903	NA	Homo_sapiens.hg19	cg01712842	NEUROG2	NEUROG2_Promoter	chr4	113444780	113444781	50	+	Promoter (7-8kb)	4	113434672	113437328	2657	2	63973	uc003ias.3	-7402	ENSG00000178403	neurogenin 2	NA	NA	NA	FALSE	TRUE	TRUE	FALSE	FALSE	FALSE	FALSE	FALSE	FALSE	Promoter	NA	NA	NA	NA
cg02034779	NA	NA	NA	NA	NA	NA	NA	0.031099	NA	0.0790502	0.0350667	NA	Homo_sapiens.hg19	cg02034779	CAMK2N1	CAMK2N1_threeUTR	chr1	20809051	20809052	50	+	3' UTR	1	20808884	20812728	3845	2	55450	uc001bdh.3	3627	ENSG00000162545	calcium/calmodulin dependent protein kinase II inhibitor 1	uc001bdh.3	55450	0	TRUE	FALSE	FALSE	FALSE	TRUE	TRUE	FALSE	FALSE	FALSE	threeUTR	NA	NA	NA	NA
cg13851328	NA	NA	NA	NA	NA	NA	NA	-0.0775412	NA	-0.0614486	-0.0272809	NA	Homo_sapiens.hg19	cg13851328	ATOH8	ATOH8_Exon	chr2	85991195	85991196	51	-	Exon (uc002sqm.4/84913, exon 2 of 3)	2	85980909	86018506	37598	1	84913	uc002sqn.3	10286	ENSG00000168874	atonal bHLH transcription factor 8	uc002sqm.4;uc002sqn.3	84913;84913	0;0	TRUE	FALSE	FALSE	FALSE	FALSE	TRUE	FALSE	FALSE	FALSE	Exon	2	85991167	85991327	161
cg03197661	NA	NA	NA	NA	NA	NA	NA	-0.0177674	NA	-0.0202663	-0.000126466	NA	Homo_sapiens.hg19	cg03197661	RBM10	RBM10_Exon	chrX	47034426	47034427	50	+	Exon (uc004dhf.3/8241, exon 6 of 24)	23	47004617	47038562	33946	1	8241	uc004dhe.2	29760	ENSG00000182872	RNA binding motif protein 10	uc004dhe.2;uc004dhf.3;uc004dhg.3;uc004dhh.3;uc004dhi.3;uc010nhq.3	8241;8241;8241;8241;8241;8241	0;0;0;0;0;0	TRUE	FALSE	FALSE	FALSE	FALSE	TRUE	TRUE	FALSE	FALSE	Exon	X	47034326	47034503	178
cg14229983	NA	NA	NA	NA	NA	NA	NA	-0.0630213	NA	-0.0887088	-0.0561418	NA	Homo_sapiens.hg19	cg14229983	MSANTD2	MSANTD2_Intron	chr11	124648862	124648863	50	-	Intron (uc001qaz.1/79684, intron 1 of 3)	11	124636394	124670299	33906	2	79684	uc001qaz.1	21386	ENSG00000120458	Myb/SANT DNA binding domain containing 2	uc001qay.1;uc001qaz.1;uc001qba.1;uc010sap.1	79684;79684;79684;79684	0;0;0;0	TRUE	FALSE	FALSE	FALSE	FALSE	FALSE	TRUE	FALSE	FALSE	Intron	NA	NA	NA	NA
cg09776887	NA	NA	NA	NA	NA	NA	NA	-0.0102613	NA	-0.473685	-0.0718635	NA	Homo_sapiens.hg19	cg09776887	PTCH1	PTCH1_fiveUTR	chr9	98279126	98279127	50	+	Promoter (<=1kb)	9	98205264	98279247	73984	2	5727	uc004avm.4	121	ENSG00000185920	patched 1	uc004avm.4;uc010mrr.3;uc004avo.2;uc010mrv.1;uc010mrw.1	5727;5727;5727;5727;5727	0;0;0;0;0	TRUE	FALSE	TRUE	TRUE	FALSE	TRUE	FALSE	FALSE	FALSE	fiveUTR	NA	NA	NA	NA
cg26073458	NA	NA	NA	NA	NA	NA	NA	-0.0543525	NA	-0.301035	-0.000319359	NA	Homo_sapiens.hg19	cg26073458	FEZF2	FEZF2_fiveUTR	chr3	62359117	62359118	51	-	Promoter (<=1kb)	3	62355347	62359190	3844	2	55079	uc003dli.2	23	ENSG00000153266	FEZ family zinc finger 2	uc003dlh.2;uc003dli.2	55079;55079	0;0	TRUE	FALSE	TRUE	TRUE	FALSE	TRUE	FALSE	FALSE	FALSE	fiveUTR	3	62359109	62359298	190
cg21026697	NA	NA	NA	NA	NA	NA	NA	-0.0170835	NA	-0.0593073	-0.00839016	NA	Homo_sapiens.hg19	cg21026697	PKNOX2	PKNOX2_Intron	chr11	125258266	125258267	50	+	Intron (uc001qbu.3/63876, intron 6 of 12)	11	125034559	125303285	268727	1	63876	uc001qbu.3	223658	ENSG00000165495	PBX/knotted 1 homeobox 2	uc001qbu.3;uc010saz.2;uc010sba.2;uc010sbb.2	63876;63876;63876;63876	0;0;0;0	TRUE	FALSE	FALSE	FALSE	FALSE	FALSE	TRUE	FALSE	FALSE	Intron	NA	NA	NA	NA
cg11383875	NA	NA	NA	NA	NA	NA	NA	-0.00101524	NA	-0.687782	-0.108357	NA	Homo_sapiens.hg19	cg11383875	DDX17	DDX17_Intron	chr22	38885350	38885351	50	-	Intron (uc003avx.4/10521, intron 11 of 12)	22	38879443	38902345	22903	2	10521	uc003avx.4	16996	ENSG00000100201	DEAD-box helicase 17	uc003avw.4;uc003avx.4;uc003avy.4;uc011anu.2	10521;10521;10521;10521	0;0;0;0	TRUE	FALSE	FALSE	FALSE	FALSE	FALSE	TRUE	FALSE	FALSE	Intron	22	38885233	38885402	170
cg21596317	NA	NA	NA	NA	NA	NA	NA	1.34827	NA	1.07712	0.28192	NA	Homo_sapiens.hg19	cg21596317	PAM	PAM_fiveUTR	chr5	102201545	102201546	51	-	Promoter (<=1kb)	5	102201527	102366808	165282	1	5066	uc003kns.3	18	ENSG00000145730	peptidylglycine alpha-amidating monooxygenase	uc003kns.3;uc003knt.3;uc003knu.3;uc003knv.3;uc003knw.3;uc011cuz.2	5066;5066;5066;5066;5066;5066	0;0;0;0;0;0	TRUE	FALSE	TRUE	TRUE	FALSE	TRUE	FALSE	FALSE	FALSE	fiveUTR	5	102201584	102201912	329
cg22006949	NA	NA	NA	NA	NA	NA	NA	-0.884162	NA	-0.8316	-0.141851	NA	Homo_sapiens.hg19	cg22006949	CTDSP2	CTDSP2_fiveUTR	chr12	58240501	58240502	50	-	Promoter (<=1kb)	12	58213710	58240747	27038	2	10106	uc001sqm.3	195	ENSG00000175215	CTD small phosphatase 2	uc009zqf.3;uc001sqm.3;uc009zqg.3	10106;10106;10106	0;0;0	TRUE	FALSE	TRUE	TRUE	FALSE	TRUE	FALSE	FALSE	FALSE	fiveUTR	12	58240176	58241046	871
cg22470076	NA	NA	NA	NA	NA	NA	NA	-0.0574014	NA	-0.0100816	-0.0039586	NA	Homo_sapiens.hg19	cg22470076	EVX2	EVX2_Promoter	chr2	176949061	176949062	51	-	Promoter (<=1kb)	2	176944835	176948690	3856	2	344191	uc010zeu.2	-421	ENSG00000174279	even-skipped homeobox 2	uc010zeu.2	344191	0	FALSE	TRUE	TRUE	FALSE	FALSE	FALSE	FALSE	FALSE	FALSE	Promoter	NA	NA	NA	NA
cg12704157	NA	NA	NA	NA	NA	NA	NA	-0.546062	-0.074978	NA	NA	NA	Homo_sapiens.hg19	cg12704157	PAX2	PAX2_Intergenic_upstream	chr10	102414501	102414502	51	-	Distal Intergenic	10	102505468	102589698	84231	1	5076	uc010qps.2	-90967	ENSG00000075891	paired box 2	NA	NA	NA	FALSE	TRUE	FALSE	FALSE	FALSE	FALSE	FALSE	FALSE	TRUE	Intergenic_upstream	10	102414426	102414733	308
cg19437021	NA	NA	NA	NA	NA	NA	NA	0.0675419	NA	0.224335	0.014131	NA	Homo_sapiens.hg19	cg19437021	KIZ	KIZ_Intergenic_upstream	chr20	21084183	21084184	50	+	Distal Intergenic	20	21106624	21227258	120635	1	55857	uc002wsb.3	-22390	ENSG00000088970	kizuna centrosomal protein	NA	NA	NA	FALSE	TRUE	FALSE	FALSE	FALSE	FALSE	FALSE	FALSE	TRUE	Intergenic_upstream	NA	NA	NA	NA
cg18066904	NA	NA	NA	NA	NA	NA	NA	-0.0318167	NA	-0.344476	-0.0325384	NA	Homo_sapiens.hg19	cg18066904	BTBD3	BTBD3_Intergenic_upstream	chr20	11695935	11695936	50	-	Distal Intergenic	20	11871477	11907243	35767	1	22903	uc002wny.3	-175592	ENSG00000132640	BTB domain containing 3	NA	NA	NA	FALSE	TRUE	FALSE	FALSE	FALSE	FALSE	FALSE	FALSE	TRUE	Intergenic_upstream	NA	NA	NA	NA
cg23108693	NA	NA	NA	NA	NA	NA	NA	-0.0598212	NA	-0.11677	-0.0104991	NA	Homo_sapiens.hg19	cg23108693	NKX6-3	NKX6-3_Intergenic_downstream	chr8	41486911	41486912	50	+	Distal Intergenic	8	41503829	41504875	1047	2	157848	uc003xoa.2	17913	ENSG00000165066	NK6 homeobox 3	uc003xnz.2	137964	0	FALSE	TRUE	FALSE	FALSE	FALSE	FALSE	FALSE	FALSE	TRUE	Intergenic_downstream	NA	NA	NA	NA
cg24315421	NA	NA	NA	NA	NA	NA	NA	-0.0722232	NA	-0.123422	-0.00380763	NA	Homo_sapiens.hg19	cg24315421	CD34	CD34_Exon	chr1	208040253	208040254	51	+	Exon (uc001hgu.2/uc001hgu.2, exon 2 of 2)	1	208059883	208063837	3955	2	947	uc001hgv.1	23584	ENSG00000174059	CD34 molecule	NA	NA	NA	TRUE	FALSE	FALSE	FALSE	FALSE	TRUE	FALSE	FALSE	FALSE	Exon	NA	NA	NA	NA
cg09746170	NA	NA	NA	NA	NA	NA	NA	0.494361	NA	0.207292	0.390872	NA	Homo_sapiens.hg19	cg09746170	IGF2BP2	IGF2BP2_Promoter	chr3	185541835	185541836	51	+	Promoter (<=1kb)	3	185361527	185542827	181301	2	10644	uc003fpo.3	992	ENSG00000073792	insulin like growth factor 2 mRNA binding protein 2	uc010hyi.3;uc010hyj.3;uc010hyk.3;uc010hyl.3;uc003fpo.3;uc003fpp.3;uc003fpq.3	10644;10644;10644;10644;10644;10644;10644	0;0;0;0;0;0;0	TRUE	FALSE	TRUE	FALSE	FALSE	FALSE	TRUE	FALSE	FALSE	Promoter	3	185541325	185542153	829
cg15726426	NA	NA	NA	NA	NA	NA	NA	0.150368	NA	0.342545	0.0481651	NA	Homo_sapiens.hg19	cg15726426	KCNA3	KCNA3_Exon	chr1	111216839	111216840	51	+	Promoter (<=1kb)	1	111214310	111217655	3346	2	3738	uc001dzv.1	816	ENSG00000177272	potassium voltage-gated channel subfamily A member 3	uc001dzv.1	3738	0	TRUE	FALSE	TRUE	FALSE	FALSE	TRUE	FALSE	FALSE	FALSE	Exon	1	111216711	111218016	1306
cg13061698	NA	NA	NA	NA	NA	NA	NA	NA	0.0439457	0.557766	0.1223	NA	Homo_sapiens.hg19	cg13061698	SYNCRIP	SYNCRIP_Exon	chr6	86324652	86324653	50	+	Exon (uc003pkz.2/10492, exon 10 of 10)	6	86317502	86351169	33668	2	10492	uc003pku.3	26517	ENSG00000135316	synaptotagmin binding cytoplasmic RNA interacting protein	uc003pku.3;uc003pkv.3;uc003pkw.3;uc003pkx.3;uc003pky.3;uc003pkz.2;uc003pla.2	10492;10492;10492;10492;10492;10492;10492	0;0;0;0;0;0;0	TRUE	FALSE	FALSE	FALSE	FALSE	TRUE	TRUE	FALSE	FALSE	Exon	6	86324652	86324744	93
cg24488281	NA	NA	NA	NA	NA	NA	NA	NA	-0.00558741	-0.246427	-0.0123104	NA	Homo_sapiens.hg19	cg24488281	ZEB2-AS1	ZEB2-AS1_Exon	chr2	145278106	145278107	50	-	Promoter (<=1kb)	2	145277181	145278465	1285	1	100303491	uc031rpn.1	926	ENSG00000238057	ZEB2 antisense RNA 1	uc031rpn.1;uc002tvu.3;uc002tvv.3;uc010zbm.2;uc010fnp.3;uc010fnq.1;uc002tvw.3;uc002tvx.1;uc002tvy.3;uc002twa.3;uc031rpm.1	100303491;9839;9839;9839;9839;9839;9839;9839;9839;9839;9839	0;0;0;0;0;0;0;0;0;0;0	TRUE	FALSE	TRUE	FALSE	FALSE	TRUE	TRUE	FALSE	FALSE	Exon	NA	NA	NA	NA
cg21801378	NA	NA	NA	NA	NA	NA	NA	NA	0.0125169	0.271301	0.136744	NA	Homo_sapiens.hg19	cg21801378	CELF6	CELF6_fiveUTR	chr15	72612125	72612126	51	-	Promoter (<=1kb)	15	72559086	72613043	53958	2	60677	uc010biv.1	868	ENSG00000140488	CUGBP Elav-like family member 6	uc010biv.1;uc002auh.2;uc002aui.2;uc010ukm.1;uc002auj.2;uc002auk.3	60677;60677;60677;60677;60677;60677	0;0;0;0;0;0	TRUE	FALSE	TRUE	TRUE	FALSE	TRUE	TRUE	FALSE	FALSE	fiveUTR	15	72611867	72612893	1027
cg12727398	0.410783	NA	NA	2.34659	NA	NA	NA	0.0449047	0.018692	NA	0.0212911	NA	Homo_sapiens.hg19	cg12727398	GBX2	GBX2_Intergenic_upstream	chr2	237087235	237087236	51	-	Distal Intergenic	2	237074307	237076652	2346	2	2637	uc002vvw.1	-10633	ENSG00000168505	gastrulation brain homeobox 2	NA	NA	NA	FALSE	TRUE	FALSE	FALSE	FALSE	FALSE	FALSE	FALSE	TRUE	Intergenic_upstream	2	237087235	237087312	78
cg16701192	-4.5614	NA	NA	NA	NA	NA	NA	NA	NA	NA	-0.0614504	NA	Homo_sapiens.hg19	cg16701192	CREB5	CREB5_Intron	chr7	28448930	28448931	50	+	Intron (uc003szo.3/9586, intron 1 of 9)	7	28338940	28865511	526572	1	9586	uc003szo.3	109991	ENSG00000146592	cAMP responsive element binding protein 5	uc003szo.3;uc003szq.3	9586;9586	0;0	TRUE	FALSE	FALSE	FALSE	FALSE	FALSE	TRUE	FALSE	FALSE	Intron	7	28448717	28448937	221
cg09189294	-0.60268	NA	-0.121979	NA	NA	NA	NA	-0.020941	-0.0108121	NA	-0.00258021	NA	Homo_sapiens.hg19	cg09189294	THEG5	THEG5_Intergenic_downstream	chr19	32156068	32156069	50	+	Distal Intergenic	19	32083187	32083945	759	1	100507527	uc021urz.1	72832	ENSG00000267465	testis highly expressed protein 5	NA	NA	NA	FALSE	TRUE	FALSE	FALSE	FALSE	FALSE	FALSE	FALSE	TRUE	Intergenic_downstream	NA	NA	NA	NA
cg02035097	-0.135923	NA	NA	NA	NA	NA	NA	-0.122292	-0.0463883	NA	-0.00475153	NA	Homo_sapiens.hg19	cg02035097	BRD2	BRD2_Exon	chr6	32945219	32945220	51	-	Exon (uc003ocn.4/6046, exon 8 of 13)	6	32936437	32949282	12846	1	6046	uc003ocn.4	8782	ENSG00000204256	bromodomain containing 2	uc003ocn.4;uc010jug.1;uc003oco.3;uc003ocp.4;uc003ocq.4;uc010juh.3;uc021ywf.1	6046;6046;6046;6046;6046;6046;6046	0;0;0;0;0;0;0	TRUE	FALSE	FALSE	FALSE	FALSE	TRUE	FALSE	FALSE	FALSE	Exon	NA	NA	NA	NA
cg20626073	1.06986	NA	NA	NA	NA	NA	NA	0.303085	0.0691812	NA	0.0170325	NA	Homo_sapiens.hg19	cg20626073	RNF214	RNF214_Exon	chr11	117152916	117152917	51	+	Exon (uc001pqt.4/257160, exon 11 of 15)	11	117103341	117156404	53064	1	257160	uc001pqt.4	49525	ENSG00000167257	ring finger protein 214	uc010rxg.2;uc010rxh.2;uc001pqw.3;uc001pqx.3;uc001pqy.3;uc001pqz.3;uc001pqt.4;uc001pqu.3;uc010rxf.2	23621;23621;23621;23621;23621;23621;257160;257160;257160	0;0;0;0;0;0;0;0;0	TRUE	FALSE	FALSE	FALSE	FALSE	TRUE	FALSE	FALSE	FALSE	Exon	NA	NA	NA	NA
cg15631634	2.61185	NA	NA	NA	NA	NA	NA	0.105839	0.0213886	NA	0.00154053	NA	Homo_sapiens.hg19	cg15631634	E2F3	E2F3_Exon	chr6	20481473	20481474	50	+	Exon (uc003ncz.2/1871, exon 3 of 4)	6	20402137	20483151	81015	1	1871	uc003ncz.2	79287	ENSG00000112242	E2F transcription factor 3	uc003ncz.2;uc003nda.2;uc021ymj.2	1871;1871;1871	0;0;0	TRUE	FALSE	FALSE	FALSE	FALSE	TRUE	TRUE	FALSE	FALSE	Exon	NA	NA	NA	NA
cg06717842	-0.282097	NA	NA	NA	NA	NA	NA	NA	-0.0242192	NA	-0.0593678	NA	Homo_sapiens.hg19	cg06717842	CBL	CBL_Exon	chr11	119103164	119103165	50	-	Exon (uc001pwe.4/867, exon 2 of 16)	11	119076986	119178859	101874	1	867	uc001pwe.4	26180	ENSG00000110395	Cbl proto-oncogene	uc001pwe.4	867	0	TRUE	FALSE	FALSE	FALSE	FALSE	TRUE	FALSE	FALSE	FALSE	Exon	NA	NA	NA	NA
cg02909927	NA	NA	NA	NA	NA	NA	NA	-0.00182688	-0.0142779	NA	-0.00390912	NA	Homo_sapiens.hg19	cg02909927	RAI1	RAI1_Intron	chr17	17687392	17687393	50	+	Intron (uc002grm.3/10743, intron 2 of 5)	17	17584787	17714765	129979	1	10743	uc002grm.3	102556	ENSG00000108557	retinoic acid induced 1	uc002grm.3;uc002grn.1;uc010cpo.1	10743;10743;140771	0;0;-4500	TRUE	FALSE	FALSE	FALSE	FALSE	FALSE	TRUE	FALSE	FALSE	Intron	17	17687380	17687476	97
cg23449725	NA	NA	NA	NA	NA	NA	NA	-0.359919	-0.0167518	NA	-0.00850176	NA	Homo_sapiens.hg19	cg23449725	GSX1	GSX1_Intergenic_downstream	chr13	28397105	28397106	50	+	Distal Intergenic	13	28366780	28368089	1310	1	219409	uc001urr.1	30275	ENSG00000169840	GS homeobox 1	NA	NA	NA	FALSE	TRUE	FALSE	FALSE	FALSE	FALSE	FALSE	FALSE	TRUE	Intergenic_downstream	NA	NA	NA	NA
cg04677859	NA	NA	NA	NA	NA	NA	NA	-0.0528051	-0.0137037	NA	-0.00267151	NA	Homo_sapiens.hg19	cg04677859	ZBTB7B	ZBTB7B_Intron	chr1	154981805	154981806	51	-	Intron (uc001fgj.4/51043, intron 2 of 5)	1	154975106	154991001	15896	1	51043	uc001fgj.4	6699	ENSG00000160685	zinc finger and BTB domain containing 7B	uc001fgj.4;uc001fgk.4;uc009wpa.3;uc010peq.3;uc031ppr.1	51043;51043;51043;51043;51043	0;0;0;0;0	TRUE	FALSE	FALSE	FALSE	FALSE	FALSE	TRUE	FALSE	FALSE	Intron	NA	NA	NA	NA
cg04914412	NA	NA	NA	NA	NA	NA	NA	1.20599	0.135139	NA	0.0524539	NA	Homo_sapiens.hg19	cg04914412	TCF7L2	TCF7L2_Exon	chr10	114919706	114919707	50	+	Exon (uc001lac.4/6934, exon 13 of 14)	10	114710009	114927436	217428	1	6934	uc001lac.4	209699	ENSG00000148737	transcription factor 7 like 2	uc001lac.4;uc001lad.4;uc001lae.4;uc001laf.4;uc001lag.4;uc001lah.3;uc010qrk.2;uc010qrl.2;uc010qrm.2;uc010qrn.2;uc010qro.2;uc010qrp.2;uc010qrq.2;uc021pyg.1;uc021pyh.1;uc021pyi.1;uc021pyj.1;uc021pyk.1;uc021pyl.1;uc021pym.1;uc021pyn.1;uc021pyo.1;uc021pyp.1;uc010qrr.2;uc010qrs.2;uc010qrt.2;uc010qru.2;uc010qrv.2;uc010qrw.2;uc010qrx.2	6934;6934;6934;6934;6934;6934;6934;6934;6934;6934;6934;6934;6934;6934;6934;6934;6934;6934;6934;6934;6934;6934;6934;6934;6934;6934;6934;6934;6934;6934	0;0;0;0;0;0;0;0;0;0;0;0;0;0;0;0;0;0;0;0;0;0;0;0;0;0;0;0;0;0	TRUE	FALSE	FALSE	FALSE	FALSE	TRUE	TRUE	FALSE	FALSE	Exon	NA	NA	NA	NA
cg20096563	NA	NA	NA	NA	NA	NA	NA	-1.04913	-0.275741	NA	-0.0709129	NA	Homo_sapiens.hg19	cg20096563	EGR3	EGR3_Promoter	chr8	22551094	22551095	50	-	Promoter (<=1kb)	8	22545174	22550815	5642	2	1960	uc003xcm.1	-279	ENSG00000179388	early growth response 3	uc011kzn.1;uc011kzo.2;uc003xcm.1	1960;1960;1960	0;0;0	FALSE	TRUE	TRUE	FALSE	FALSE	FALSE	FALSE	FALSE	FALSE	Promoter	NA	NA	NA	NA
cg13673047	NA	NA	NA	NA	NA	NA	NA	-0.767184	-0.0412726	NA	-0.247546	NA	Homo_sapiens.hg19	cg13673047	EGR3	EGR3_Promoter	chr8	22551046	22551047	50	-	Promoter (<=1kb)	8	22545174	22550815	5642	2	1960	uc003xcm.1	-282	ENSG00000179388	early growth response 3	uc011kzn.1;uc011kzo.2;uc003xcm.1	1960;1960;1960	0;0;0	FALSE	TRUE	TRUE	FALSE	FALSE	FALSE	FALSE	FALSE	FALSE	Promoter	NA	NA	NA	NA
cg09312038	NA	NA	NA	NA	NA	NA	NA	0.117364	0.0161769	NA	0.00325567	NA	Homo_sapiens.hg19	cg09312038	OGA	OGA_Exon	chr10	103546338	103546339	51	-	Exon (uc001ktu.2/10724, exon 7 of 7)	10	103544200	103578222	34023	2	10724	uc001ktv.2	31834	ENSG00000198408	O-GlcNAcase	uc001ktt.3;uc001ktu.2;uc001ktv.2;uc009xws.2;uc010qqe.1	10360;10724;10724;10724;10724	-3168;0;0;0;0	TRUE	FALSE	FALSE	FALSE	FALSE	TRUE	TRUE	FALSE	FALSE	Exon	NA	NA	NA	NA
cg12459542	NA	NA	NA	NA	NA	NA	NA	0.0235537	0.00235527	NA	0.00145639	NA	Homo_sapiens.hg19	cg12459542	RSBN1	RSBN1_Exon	chr1	114354846	114354847	50	-	Promoter (<=1kb)	1	114304454	114355070	50617	2	54665	uc001edq.3	173	ENSG00000081019	round spermatid basic protein 1	uc001eds.3;uc001edt.3;uc009wgq.3;uc010owo.2;uc021orx.1;uc021ory.1;uc001edq.3;uc001edr.3	26191;26191;26191;26191;26191;26191;54665;54665	59478;59478;59478;59478;59478;59478;0;0	TRUE	FALSE	TRUE	FALSE	FALSE	TRUE	FALSE	FALSE	FALSE	Exon	NA	NA	NA	NA
cg25184738	NA	NA	NA	NA	NA	NA	NA	-1.16073	-0.0231424	NA	-0.0193196	NA	Homo_sapiens.hg19	cg25184738	ACVR2A	ACVR2A_fiveUTR	chr2	148602609	148602610	50	-	Promoter (<=1kb)	2	148602086	148688393	86308	1	92	uc002twg.3	525	ENSG00000121989	activin A receptor type 2A	uc002twg.3;uc010zbn.2;uc002twh.3	92;92;92	0;0;0	TRUE	FALSE	TRUE	TRUE	FALSE	TRUE	TRUE	FALSE	FALSE	fiveUTR	2	148602609	148602752	144
cg26022905	NA	NA	NA	NA	NA	NA	NA	0.132736	0.0220273	NA	0.0127006	NA	Homo_sapiens.hg19	cg26022905	ABCG8	ABCG8_Intergenic_downstream	chr2	44111849	44111850	51	-	Distal Intergenic	2	44066103	44105605	39503	1	64241	uc002rtq.3	45796	ENSG00000143921	ATP binding cassette subfamily G member 8	uc002rtr.2	10128	0	FALSE	TRUE	FALSE	FALSE	FALSE	FALSE	FALSE	FALSE	TRUE	Intergenic_downstream	NA	NA	NA	NA
cg19626073	NA	NA	NA	NA	NA	NA	NA	-0.0750525	-0.01216	NA	-0.0526137	NA	Homo_sapiens.hg19	cg19626073	RHBDF1	RHBDF1_Exon	chr16	113727	113728	51	+	Exon (uc002cfl.4/64285, exon 4 of 18)	16	108058	122629	14572	2	64285	uc002cfl.4	8902	ENSG00000007384	rhomboid 5 homolog 1	uc002cfl.4;uc010uty.2;uc010utz.2;uc010bqo.1	64285;64285;64285;64285	0;0;0;0	TRUE	FALSE	FALSE	FALSE	FALSE	TRUE	FALSE	FALSE	FALSE	Exon	16	113614	113740	127
cg13953571	-3.87954	NA	NA	NA	NA	NA	NA	-0.0165495	NA	NA	-0.0603262	NA	Homo_sapiens.hg19	cg13953571	TLE3	TLE3_Promoter	chr15	70392146	70392147	51	+	Promoter (1-2kb)	15	70340543	70390256	49714	2	7090	uc010bil.1	-1840	ENSG00000140332	TLE family member 3, transcriptional corepressor	uc002ask.2;uc002asl.2;uc010ukd.1;uc002asm.2;uc002asn.2;uc002aso.2;uc002asp.2;uc010bil.1	7090;7090;7090;7090;7090;7090;7090;7090	0;0;0;0;0;0;0;0	FALSE	TRUE	TRUE	FALSE	FALSE	FALSE	FALSE	FALSE	FALSE	Promoter	15	70391938	70392178	241
cg16448185	NA	NA	NA	NA	NA	NA	NA	0.0438954	0.0161734	NA	0.0359395	NA	Homo_sapiens.hg19	cg16448185	GRIA4	GRIA4_Exon	chr11	105842762	105842763	50	+	Exon (uc001pix.2/2893, exon 15 of 17)	11	105480800	105852819	372020	1	2893	uc001piw.2	361913	ENSG00000152578	glutamate ionotropic receptor AMPA type subunit 4	uc001piw.2;uc001pix.2;uc010rvm.1;uc009yxl.1	2893;2893;2893;2893	0;0;0;0	TRUE	FALSE	FALSE	FALSE	FALSE	TRUE	TRUE	FALSE	FALSE	Exon	NA	NA	NA	NA
cg04991486	NA	NA	NA	NA	NA	NA	NA	-0.149828	NA	NA	-0.00238057	NA	Homo_sapiens.hg19	cg04991486	ONECUT2	ONECUT2_Promoter	chr18	55102602	55102603	50	+	Promoter (<=1kb)	18	55102917	55158530	55614	1	9480	uc002lgo.3	-265	ENSG00000119547	one cut homeobox 2	uc002lgo.3	9480	0	FALSE	TRUE	TRUE	FALSE	FALSE	FALSE	FALSE	FALSE	FALSE	Promoter	18	55102428	55102932	505
cg23559331	6.53291	2.02002	NA	NA	NA	NA	NA	NA	NA	NA	0.0776685	NA	Homo_sapiens.hg19	cg23559331	KCNH4	KCNH4_fiveUTR	chr17	40332958	40332959	51	-	Promoter (<=1kb)	17	40308910	40333296	24387	2	23415	uc002hzb.2	288	ENSG00000089558	potassium voltage-gated channel subfamily H member 4	uc002hzb.2;uc002hzc.1	23415;3060	0;4462	TRUE	FALSE	TRUE	TRUE	FALSE	TRUE	FALSE	FALSE	FALSE	fiveUTR	17	40332534	40333254	721
cg17112690	0.168046	NA	NA	NA	NA	NA	NA	NA	NA	NA	0.0116144	NA	Homo_sapiens.hg19	cg17112690	TBC1D32	TBC1D32_Intergenic_downstream	chr6	121152075	121152076	51	+	Distal Intergenic	6	121434208	121558208	124001	2	221322	uc010kej.1	406133	ENSG00000146350	TBC1 domain family member 32	NA	NA	NA	FALSE	TRUE	FALSE	FALSE	FALSE	FALSE	FALSE	FALSE	TRUE	Intergenic_downstream	NA	NA	NA	NA
cg06129152	0.319511	NA	NA	NA	NA	NA	NA	NA	NA	NA	0.0002741	NA	Homo_sapiens.hg19	cg06129152	CBLN1	CBLN1_Intergenic_downstream	chr16	49029342	49029343	50	-	Distal Intergenic	16	49311829	49315742	3914	2	869	uc002efq.3	286450	ENSG00000102924	cerebellin 1 precursor	NA	NA	NA	FALSE	TRUE	FALSE	FALSE	FALSE	FALSE	FALSE	FALSE	TRUE	Intergenic_downstream	NA	NA	NA	NA
cg09363187	NA	NA	0.62561	NA	NA	NA	NA	NA	NA	NA	0.0159845	NA	Homo_sapiens.hg19	cg09363187	HSPA2	HSPA2_Exon	chr14	65008348	65008349	51	-	Exon (uc001xhj.3/uc001xhj.3, exon 2 of 2)	14	65007186	65009954	2769	1	3306	uc001xhk.4	1162	ENSG00000126803	heat shock protein family A (Hsp70) member 2	uc001xhk.4	3306	0	TRUE	FALSE	FALSE	FALSE	FALSE	TRUE	FALSE	FALSE	FALSE	Exon	14	65007944	65008601	658
cg02365170	0.0730407	NA	NA	NA	NA	NA	NA	NA	NA	NA	0.00308649	NA	Homo_sapiens.hg19	cg02365170	RUNX1T1	RUNX1T1_Intergenic_upstream	chr8	93292110	93292111	50	-	Distal Intergenic	8	92967195	93115454	148260	2	862	uc022axu.1	-176656	ENSG00000079102	RUNX1 partner transcriptional co-repressor 1	NA	NA	NA	FALSE	TRUE	FALSE	FALSE	FALSE	FALSE	FALSE	FALSE	TRUE	Intergenic_upstream	NA	NA	NA	NA
cg07564343	NA	NA	NA	NA	NA	NA	-1.75242	NA	NA	NA	-0.0435202	NA	Homo_sapiens.hg19	cg07564343	RORA	RORA_Intron	chr15	61519490	61519491	50	+	Intron (uc002agx.3/6095, intron 1 of 10)	15	60780483	61521502	741020	2	6095	uc002agx.3	2012	ENSG00000069667	RAR related orphan receptor A	uc002agx.3	6095	0	TRUE	FALSE	FALSE	FALSE	FALSE	FALSE	TRUE	FALSE	FALSE	Intron	NA	NA	NA	NA
cg25272488	NA	NA	NA	NA	NA	NA	NA	-0.157146	NA	NA	-0.000982309	NA	Homo_sapiens.hg19	cg25272488	PKNOX2	PKNOX2_Promoter	chr11	125034767	125034768	51	+	Promoter (<=1kb)	11	125034559	125303285	268727	1	63876	uc001qbu.3	158	ENSG00000165495	PBX/knotted 1 homeobox 2	uc001qbu.3;uc010saz.2;uc010sba.2;uc010sbb.2	63876;63876;63876;63876	0;0;0;0	TRUE	FALSE	TRUE	FALSE	FALSE	FALSE	TRUE	FALSE	FALSE	Promoter	11	125034703	125034768	66
cg00451044	NA	NA	-9.11148	NA	NA	NA	NA	NA	NA	NA	-0.0179629	NA	Homo_sapiens.hg19	cg00451044	TENM2	TENM2_Exon	chr5	167474520	167474521	50	+	Exon (uc010jjd.3/57451, exon 6 of 29)	5	166711843	167691162	979320	1	57451	uc010jjd.3	762678	ENSG00000145934	teneurin transmembrane protein 2	uc010jjd.3;uc003lzq.3;uc003lzr.5	57451;57451;57451	0;0;0	TRUE	FALSE	FALSE	FALSE	FALSE	TRUE	TRUE	FALSE	FALSE	Exon	NA	NA	NA	NA
cg24799293	NA	NA	NA	NA	0.0752837	NA	NA	NA	NA	NA	0.0119694	NA	Homo_sapiens.hg19	cg24799293	CACNA2D1	CACNA2D1_fiveUTR	chr7	82072781	82072782	51	-	Promoter (<=1kb)	7	81579418	82073031	493614	2	781	uc003uhr.1	200	ENSG00000153956	calcium voltage-gated channel auxiliary subunit alpha2delta 1	uc003uhr.1	781	0	TRUE	FALSE	TRUE	TRUE	FALSE	TRUE	FALSE	FALSE	FALSE	fiveUTR	7	82072779	82073340	562
cg02979795	NA	NA	NA	NA	NA	NA	NA	-0.0492836	NA	NA	-0.00545488	NA	Homo_sapiens.hg19	cg02979795	SLF2	SLF2_Intergenic_upstream	chr10	102626509	102626510	50	+	Distal Intergenic	10	102672326	102673643	1318	1	55719	uc001krq.4	-45767	ENSG00000119906	SMC5-SMC6 complex localization factor 2	NA	NA	NA	FALSE	TRUE	FALSE	FALSE	FALSE	FALSE	FALSE	FALSE	TRUE	Intergenic_upstream	NA	NA	NA	NA
cg03770593	NA	NA	NA	NA	NA	NA	NA	-0.246259	NA	NA	-0.0881338	NA	Homo_sapiens.hg19	cg03770593	SLC25A12	SLC25A12_fiveUTR	chr2	172750719	172750720	51	-	Promoter (<=1kb)	2	172639915	172750816	110902	2	8604	uc002uhh.3	47	ENSG00000115840	solute carrier family 25 member 12	uc002uhh.3;uc010fqh.3;uc010zdv.2	8604;8604;8604	0;0;0	TRUE	FALSE	TRUE	TRUE	FALSE	TRUE	FALSE	FALSE	FALSE	fiveUTR	2	172750719	172751020	302
cg23712970	NA	NA	NA	NA	NA	NA	NA	0.22049	NA	NA	0.0070373	NA	Homo_sapiens.hg19	cg23712970	ACIN1	ACIN1_fiveUTR	chr14	23540735	23540736	50	-	Promoter (<=1kb)	14	23527774	23540747	12974	2	22985	uc001wip.4	0	ENSG00000100813	apoptotic chromatin condensation inducer 1	uc001wio.4;uc001wip.4;uc001wiq.4;uc001wir.4;uc001wis.4;uc001wit.4;uc010akg.3;uc010tnj.2	22985;22985;22985;22985;22985;22985;22985;22985	0;0;0;0;0;0;0;0	TRUE	FALSE	TRUE	TRUE	FALSE	TRUE	TRUE	FALSE	FALSE	fiveUTR	NA	NA	NA	NA
cg14615301	NA	NA	NA	NA	NA	NA	NA	NA	0.00302601	NA	0.0054321	NA	Homo_sapiens.hg19	cg14615301	TSHZ3	TSHZ3_Intron	chr19	31827777	31827778	50	+	Intron (uc002nsy.4/57616, intron 1 of 1)	19	31765851	31840190	74340	2	57616	uc002nsy.4	12362	ENSG00000121297	teashirt zinc finger homeobox 3	uc002nsy.4	57616	0	TRUE	FALSE	FALSE	FALSE	FALSE	FALSE	TRUE	FALSE	FALSE	Intron	NA	NA	NA	NA
cg18228590	NA	NA	NA	NA	NA	NA	NA	0.0569646	NA	NA	0.00191939	NA	Homo_sapiens.hg19	cg18228590	TBCA	TBCA_Intergenic_upstream	chr5	77142469	77142470	50	+	Distal Intergenic	5	76987074	77072185	85112	2	6902	uc003kfi.1	-70285	ENSG00000171530	tubulin folding cofactor A	NA	NA	NA	FALSE	TRUE	FALSE	FALSE	FALSE	FALSE	FALSE	FALSE	TRUE	Intergenic_upstream	NA	NA	NA	NA
cg03778558	NA	NA	NA	NA	NA	NA	NA	NA	NA	-0.0155423	-0.0074647	NA	Homo_sapiens.hg19	cg03778558	EHBP1	EHBP1_Intron	chr2	63191957	63191958	51	-	Intron (uc010fcp.3/23301, intron 14 of 22)	2	62900986	63273621	372636	1	23301	uc010fcp.3	290971	ENSG00000115504	EH domain binding protein 1	uc010fcp.3;uc002sby.3;uc002sbz.3;uc002scb.3	23301;23301;23301;23301	0;0;0;0	TRUE	FALSE	FALSE	FALSE	FALSE	FALSE	TRUE	FALSE	FALSE	Intron	NA	NA	NA	NA
cg03892212	NA	NA	NA	NA	NA	NA	NA	NA	NA	0.0848487	0.00555799	NA	Homo_sapiens.hg19	cg03892212	HIF1AN	HIF1AN_Intergenic_downstream	chr10	102381357	102381358	50	-	Distal Intergenic	10	102295641	102313681	18041	1	55662	uc001krj.4	85767	ENSG00000166135	hypoxia inducible factor 1 subunit alpha inhibitor	NA	NA	NA	FALSE	TRUE	FALSE	FALSE	FALSE	FALSE	FALSE	FALSE	TRUE	Intergenic_downstream	NA	NA	NA	NA
cg00055619	NA	NA	NA	NA	NA	NA	NA	NA	NA	0.0190215	0.0411423	NA	Homo_sapiens.hg19	cg00055619	ZIC3	ZIC3_Exon	chrX	136651102	136651103	51	+	Exon (uc004fak.3/7547, exon 2 of 3)	23	136648346	136654259	5914	1	7547	uc004fak.3	2706	ENSG00000156925	Zic family member 3	uc004fak.3	7547	0	TRUE	FALSE	FALSE	FALSE	FALSE	TRUE	TRUE	FALSE	FALSE	Exon	NA	NA	NA	NA
cg04005032	NA	NA	NA	NA	NA	NA	NA	NA	NA	-3.99751	-0.464156	NA	Homo_sapiens.hg19	cg04005032	OSBPL10	OSBPL10_fiveUTR	chr3	32022767	32022768	51	+	Promoter (<=1kb)	3	31702317	32023342	321026	2	114884	uc011axf.2	575	ENSG00000144645	oxysterol binding protein like 10	uc011axf.2;uc021wuu.1;uc011axg.2	114884;114884;344787	0;0;-499	TRUE	FALSE	TRUE	TRUE	FALSE	TRUE	FALSE	FALSE	FALSE	fiveUTR	3	32022434	32022787	354
cg00402434	NA	NA	NA	NA	NA	NA	NA	NA	NA	-0.00272645	-0.13963	NA	Homo_sapiens.hg19	cg00402434	SHISAL2B	SHISAL2B_Exon	chr5	63986591	63986592	51	+	Promoter (<=1kb)	5	63986135	64014017	27883	1	100132916	uc021xzg.1	406	ENSG00000145642	shisa like 2B	uc021xzg.1	100132916	0	TRUE	FALSE	TRUE	FALSE	FALSE	TRUE	FALSE	FALSE	FALSE	Exon	5	63986302	63986597	296
cg00649365	NA	NA	NA	NA	NA	NA	NA	NA	NA	-0.0585768	-0.0363715	NA	Homo_sapiens.hg19	cg00649365	BTRC	BTRC_Intergenic_upstream	chr10	103090159	103090160	50	-	Distal Intergenic	10	103113790	103317078	203289	1	8945	uc001ktc.4	-23681	ENSG00000166167	beta-transducin repeat containing E3 ubiquitin protein ligase	NA	NA	NA	FALSE	TRUE	FALSE	FALSE	FALSE	FALSE	FALSE	FALSE	TRUE	Intergenic_upstream	NA	NA	NA	NA
cg00676135	NA	NA	NA	NA	NA	NA	NA	NA	NA	0.110697	0.0267576	NA	Homo_sapiens.hg19	cg00676135	POU3F2	POU3F2_Intergenic_upstream	chr6	98903859	98903860	51	-	Distal Intergenic	6	99282580	99286666	4087	1	5454	uc003ppe.3	-378721	ENSG00000184486	POU class 3 homeobox 2	NA	NA	NA	FALSE	TRUE	FALSE	FALSE	FALSE	FALSE	FALSE	FALSE	TRUE	Intergenic_upstream	NA	NA	NA	NA
cg00776783	NA	NA	NA	NA	NA	NA	NA	NA	NA	-0.0905726	-0.108517	NA	Homo_sapiens.hg19	cg00776783	ZFHX3	ZFHX3_fiveUTR	chr16	72994020	72994021	50	+	5' UTR	16	72816786	73082274	265489	2	463	uc002fck.3	88203	ENSG00000140836	zinc finger homeobox 3	uc002fck.3;uc002fcl.3	463;463	0;0	TRUE	FALSE	FALSE	TRUE	FALSE	TRUE	TRUE	FALSE	FALSE	fiveUTR	NA	NA	NA	NA
cg07964178	NA	NA	NA	NA	NA	NA	NA	NA	NA	-0.0603195	-0.0135447	NA	Homo_sapiens.hg19	cg07964178	EGR3	EGR3_Promoter	chr8	22550957	22550958	51	+	Promoter (<=1kb)	8	22545174	22550815	5642	2	1960	uc003xcm.1	-92	ENSG00000179388	early growth response 3	uc011kzn.1;uc011kzo.2;uc003xcm.1	1960;1960;1960	0;0;0	FALSE	TRUE	TRUE	FALSE	FALSE	FALSE	FALSE	FALSE	FALSE	Promoter	8	22550779	22550958	180
cg01043501	NA	NA	NA	NA	NA	NA	NA	NA	NA	0.036939	0.0203267	NA	Homo_sapiens.hg19	cg01043501	TFEC	TFEC_Intergenic_downstream	chr7	115423666	115423667	50	-	Distal Intergenic	7	115575202	115608367	33166	2	22797	uc003vhm.2	184699	ENSG00000105967	transcription factor EC	NA	NA	NA	FALSE	TRUE	FALSE	FALSE	FALSE	FALSE	FALSE	FALSE	TRUE	Intergenic_downstream	NA	NA	NA	NA
cg01079397.1	NA	NA	NA	NA	NA	NA	NA	NA	NA	0.0784233	0.0274542	NA	Homo_sapiens.hg19	cg01079397.1	NIPBL	NIPBL_fiveUTR	chr5	36877151	36877152	51	+	Promoter (<=1kb)	5	36876861	37065921	189061	1	25836	uc003jkk.4	240	ENSG00000164190	NIPBL cohesin loading factor	uc003jkk.4;uc003jkl.4;uc031sjc.1	25836;25836;646719	0;0;0	TRUE	FALSE	TRUE	TRUE	FALSE	TRUE	FALSE	FALSE	FALSE	fiveUTR	5	36877123	36877660	538
cg01096459	NA	NA	NA	NA	NA	NA	NA	NA	NA	-0.0540016	-0.0539862	NA	Homo_sapiens.hg19	cg01096459	EPC1	EPC1_threeUTR	chr10	32556882	32556883	50	-	3' UTR	10	32556644	32667726	111083	2	80314	uc001iwi.4	110844	ENSG00000120616	enhancer of polycomb homolog 1	uc001iwg.2;uc001iwh.2;uc031ptt.1;uc001iwi.4	80314;80314;80314;80314	0;0;0;0	TRUE	FALSE	FALSE	FALSE	TRUE	TRUE	FALSE	FALSE	FALSE	threeUTR	NA	NA	NA	NA
cg08275016	NA	NA	NA	NA	NA	NA	NA	NA	NA	-0.140219	-0.0302396	NA	Homo_sapiens.hg19	cg08275016	PALM2AKAP2	PALM2AKAP2_Exon	chr9	112918694	112918695	50	+	Exon (uc004bej.4/445815, exon 9 of 11)	9	112542577	112934791	392215	1	445815	uc004bej.4	376119	ENSG00000157654	PALM2 and AKAP2 fusion	uc004bem.3;uc011lwi.2;uc011lwj.2;uc004ben.3;uc004bej.4;uc004bek.4	11217;11217;11217;11217;445815;445815	0;0;0;0;0;0	TRUE	FALSE	FALSE	FALSE	FALSE	TRUE	TRUE	FALSE	FALSE	Exon	NA	NA	NA	NA
cg04921727	NA	NA	NA	NA	NA	NA	NA	NA	NA	1.21274	1.10327	NA	Homo_sapiens.hg19	cg04921727	CABIN1	CABIN1_Exon	chr22	24494109	24494110	51	+	Exon (uc002zzi.1/23523, exon 26 of 37)	22	24407765	24574596	166832	1	23523	uc002zzi.1	86294	ENSG00000099991	calcineurin binding protein 1	uc002zzi.1;uc002zzj.1;uc021wnc.1;uc002zzl.2	23523;23523;23523;23523	0;0;0;0	TRUE	FALSE	FALSE	FALSE	FALSE	TRUE	TRUE	FALSE	FALSE	Exon	NA	NA	NA	NA
cg01640606	NA	NA	NA	NA	NA	NA	NA	NA	NA	0.193547	0.030327	NA	Homo_sapiens.hg19	cg01640606	SIX1	SIX1_Promoter	chr14	61119891	61119892	51	-	Promoter (3-4kb)	14	61111417	61116155	4739	2	6495	uc001xfb.4	-3786	ENSG00000126778	SIX homeobox 1	uc001xfb.4	6495	0	FALSE	TRUE	TRUE	FALSE	FALSE	FALSE	FALSE	FALSE	FALSE	Promoter	14	61119847	61119946	100
cg01655814	NA	NA	NA	NA	NA	NA	NA	NA	NA	-0.0399572	-0.00733146	NA	Homo_sapiens.hg19	cg01655814	MAPRE3	MAPRE3_Exon	chr2	27246285	27246286	51	+	Exon (uc002rhw.3/22924, exon 3 of 7)	2	27193525	27250087	56563	1	22924	uc002rhw.3	52710	ENSG00000084764	microtubule associated protein RP/EB family member 3	uc002rhw.3;uc010yld.2	22924;22924	0;0	TRUE	FALSE	FALSE	FALSE	FALSE	TRUE	FALSE	FALSE	FALSE	Exon	NA	NA	NA	NA
cg01761801	NA	NA	NA	NA	NA	NA	NA	NA	NA	-0.0234538	-0.018401	NA	Homo_sapiens.hg19	cg01761801	SUPT20HL2	SUPT20HL2_Intergenic_downstream	chrX	24287253	24287254	50	-	Distal Intergenic	23	24328979	24331432	2454	2	170067	uc011mjw.2	44229	NA	SUPT20H like 2	NA	NA	NA	FALSE	TRUE	FALSE	FALSE	FALSE	FALSE	FALSE	FALSE	TRUE	Intergenic_downstream	NA	NA	NA	NA
cg01802683	NA	NA	NA	NA	NA	NA	NA	NA	NA	-0.368435	-0.0208567	NA	Homo_sapiens.hg19	cg01802683	ARID1A	ARID1A_Intron	chr1	27050356	27050357	50	+	Intron (uc001bmt.1/8289, intron 1 of 18)	1	27022522	27108601	86080	1	8289	uc001bmu.1	27836	ENSG00000117713	AT-rich interaction domain 1A	uc001bmt.1;uc001bmu.1;uc001bmv.1	8289;8289;8289	0;0;0	TRUE	FALSE	FALSE	FALSE	FALSE	FALSE	TRUE	FALSE	FALSE	Intron	NA	NA	NA	NA
cg01839446	NA	NA	NA	NA	NA	NA	NA	NA	NA	-0.0569234	-0.0390467	NA	Homo_sapiens.hg19	cg01839446	EYA1	EYA1_fiveUTR	chr8	72267106	72267107	50	+	5' UTR	8	72109668	72274467	164800	2	2138	uc003xyu.3	7310	ENSG00000104313	EYA transcriptional coactivator and phosphatase 1	uc003xyr.4;uc003xys.4;uc003xyt.4;uc010lzf.3;uc003xyu.3;uc003xyv.3;uc011lfe.2	2138;2138;2138;2138;2138;2138;2138	0;0;0;0;0;0;0	TRUE	FALSE	FALSE	TRUE	FALSE	TRUE	TRUE	FALSE	FALSE	fiveUTR	NA	NA	NA	NA
cg01931319	NA	NA	NA	NA	NA	NA	NA	NA	NA	0.0146737	0.00470317	NA	Homo_sapiens.hg19	cg01931319	ANKHD1-EIF4EBP3	ANKHD1-EIF4EBP3_Exon	chr5	139876831	139876832	50	+	Exon (uc003lfq.2/54882, exon 16 of 26)	5	139781399	139929163	147765	1	404734	uc003lfs.2	95433	ENSG00000254996	ANKHD1-EIF4EBP3 readthrough	uc003lfs.2;uc003lfq.2;uc003lfr.3;uc003lft.1;uc003lfu.1;uc003lfv.1	404734;54882;54882;54882;54882;54882	0;0;0;0;0;0	TRUE	FALSE	FALSE	FALSE	FALSE	TRUE	TRUE	FALSE	FALSE	Exon	NA	NA	NA	NA
cg02037503	NA	NA	NA	NA	NA	NA	NA	NA	NA	1.30599	0.21707	NA	Homo_sapiens.hg19	cg02037503	ACIN1	ACIN1_fiveUTR	chr14	23540729	23540730	50	+	Promoter (<=1kb)	14	23527774	23540747	12974	2	22985	uc001wip.4	0	ENSG00000100813	apoptotic chromatin condensation inducer 1	uc001wio.4;uc001wip.4;uc001wiq.4;uc001wir.4;uc001wis.4;uc001wit.4;uc010akg.3;uc010tnj.2	22985;22985;22985;22985;22985;22985;22985;22985	0;0;0;0;0;0;0;0	TRUE	FALSE	TRUE	TRUE	FALSE	TRUE	TRUE	FALSE	FALSE	fiveUTR	NA	NA	NA	NA
cg02244028	NA	NA	NA	NA	NA	NA	NA	NA	NA	-0.0748695	-0.0193624	NA	Homo_sapiens.hg19	cg02244028	SCN11A	SCN11A_Promoter	chr3	38992200	38992201	51	-	Promoter (<=1kb)	3	38887260	38992052	104793	2	11280	uc021wvy.1	-198	ENSG00000168356	sodium voltage-gated channel alpha subunit 11	uc021wvy.1	11280	-148	FALSE	TRUE	TRUE	FALSE	FALSE	FALSE	FALSE	FALSE	FALSE	Promoter	NA	NA	NA	NA
cg02284950	NA	NA	NA	NA	NA	NA	NA	NA	NA	0.0959699	0.00355536	NA	Homo_sapiens.hg19	cg02284950	RBFOX1	RBFOX1_threeUTR	chr16	7763212	7763213	50	+	3' UTR	16	6069132	7763340	1694209	1	54715	uc002cys.2	1694082	ENSG00000078328	RNA binding fox-1 homolog 1	uc002cys.2;uc002cyt.2;uc010uxz.1;uc010uya.1;uc010uyb.1;uc002cyw.2;uc002cyx.2;uc002cyy.2;uc010uyc.1	54715;54715;54715;54715;54715;54715;54715;54715;54715	0;0;0;0;0;0;0;0;0	TRUE	FALSE	FALSE	FALSE	TRUE	TRUE	FALSE	FALSE	FALSE	threeUTR	NA	NA	NA	NA
cg05916870	NA	NA	NA	NA	NA	NA	NA	NA	NA	-0.0197091	-0.00172056	NA	Homo_sapiens.hg19	cg05916870	CHD4	CHD4_Promoter	chr12	6722380	6722381	51	-	Promoter (5-6kb)	12	6679248	6716551	37304	2	1108	uc001qpo.3	-5879	ENSG00000111642	chromodomain helicase DNA binding protein 4	NA	NA	NA	FALSE	TRUE	TRUE	FALSE	FALSE	FALSE	FALSE	FALSE	FALSE	Promoter	NA	NA	NA	NA
cg02604675	NA	NA	NA	NA	NA	NA	NA	NA	NA	-1.17349	-0.0976499	NA	Homo_sapiens.hg19	cg02604675	HELT	HELT_Promoter	chr4	185938802	185938803	50	+	Promoter (1-2kb)	4	185939995	185941926	1932	1	391723	uc011cko.2	-1193	ENSG00000187821	helt bHLH transcription factor	uc011cko.2;uc003ixa.3;uc011ckp.1;uc011ckq.2	391723;391723;391723;391723	-1193;-1193;-1193;-1281	FALSE	TRUE	TRUE	FALSE	FALSE	FALSE	FALSE	FALSE	FALSE	Promoter	NA	NA	NA	NA
cg02716646	NA	NA	NA	NA	NA	NA	NA	NA	NA	0.0176055	0.0121131	NA	Homo_sapiens.hg19	cg02716646	POMC	POMC_Exon	chr2	25384293	25384294	51	+	Exon (uc002rfy.1/5443, exon 4 of 4)	2	25383722	25391559	7838	2	5443	uc002rfy.1	7266	ENSG00000115138	proopiomelanocortin	uc010eyh.3;uc002rfy.1;uc002rfz.1;uc002rga.1	22979;5443;5443;5443	119270;0;0;0	TRUE	FALSE	FALSE	FALSE	FALSE	TRUE	FALSE	FALSE	FALSE	Exon	2	25384246	25384763	518
cg03112314	NA	NA	NA	NA	NA	NA	NA	NA	NA	-0.182778	-0.0479736	NA	Homo_sapiens.hg19	cg03112314	LINC01913	LINC01913_Promoter	chr2	42104609	42104610	51	+	Promoter (<=1kb)	2	42104695	42121186	16492	1	388942	uc002rse.3	-86	ENSG00000214691	long intergenic non-protein coding RNA 1913	uc002rse.3;uc010fao.2	388942;388942	0;0	FALSE	TRUE	TRUE	FALSE	FALSE	FALSE	FALSE	FALSE	FALSE	Promoter	NA	NA	NA	NA
cg03120509	NA	NA	NA	NA	NA	NA	NA	NA	NA	0.0934586	0.0192613	NA	Homo_sapiens.hg19	cg03120509	DERA	DERA_Intron	chr12	16186121	16186122	50	-	Intron (uc001rde.3/51071, intron 7 of 8)	12	16064186	16190315	126130	1	51071	uc001rde.3	121936	ENSG00000023697	deoxyribose-phosphate aldolase	uc010shx.1;uc001rde.3	51071;51071	0;0	TRUE	FALSE	FALSE	FALSE	FALSE	FALSE	TRUE	TRUE	FALSE	Intron	NA	NA	NA	NA
cg06670018	NA	NA	NA	NA	NA	NA	NA	NA	NA	0.0246153	0.0337029	NA	Homo_sapiens.hg19	cg06670018	DLX1	DLX1_Intergenic_downstream	chr2	172958577	172958578	50	-	Distal Intergenic	2	172950208	172951866	1659	1	1745	uc010fqj.1	8420	ENSG00000144355	distal-less homeobox 1	uc002uhl.3;uc002uhm.3	1745;1745	0;0	FALSE	TRUE	FALSE	FALSE	FALSE	FALSE	FALSE	FALSE	TRUE	Intergenic_downstream	NA	NA	NA	NA
cg13895439	NA	NA	NA	NA	NA	NA	NA	NA	NA	-0.850437	-0.152608	NA	Homo_sapiens.hg19	cg13895439	SMAD6	SMAD6_Intergenic_downstream	chr15	67134782	67134783	51	-	Distal Intergenic	15	67000930	67074337	73408	1	4091	uc002aqg.3	133902	ENSG00000137834	SMAD family member 6	NA	NA	NA	FALSE	TRUE	FALSE	FALSE	FALSE	FALSE	FALSE	FALSE	TRUE	Intergenic_downstream	NA	NA	NA	NA
cg03745994	NA	NA	NA	NA	NA	NA	NA	NA	NA	0.0266246	0.0098376	NA	Homo_sapiens.hg19	cg03745994	LMO3	LMO3_Intron	chr12	16761299	16761300	50	+	Intron (uc009zik.2/55885, intron 1 of 5)	12	16701306	16762758	61453	2	55885	uc009zik.2	1409	ENSG00000048540	LIM domain only 3	uc001rdj.2;uc010shy.2;uc001rdk.2;uc001rdl.2;uc009zii.2;uc010shz.2;uc001rdm.2;uc001rdn.2;uc001rdo.2;uc001rdp.2;uc009zij.2;uc009zik.2	55885;55885;55885;55885;55885;55885;55885;55885;55885;55885;55885;55885	0;0;0;0;0;0;0;0;0;0;0;0	TRUE	FALSE	FALSE	FALSE	FALSE	FALSE	TRUE	FALSE	FALSE	Intron	NA	NA	NA	NA
cg07062999	NA	NA	NA	NA	NA	NA	NA	NA	NA	-0.281716	-0.19921	NA	Homo_sapiens.hg19	cg07062999	MAP2K5	MAP2K5_Intron	chr15	68082607	68082608	50	-	Intron (uc002aqu.3/5607, intron 21 of 21)	15	67835021	68099455	264435	1	5607	uc002aqu.3	247588	ENSG00000137764	mitogen-activated protein kinase kinase 5	uc002aqu.3;uc002aqv.3;uc010ujw.2;uc002aqx.3	5607;5607;5607;5607	0;0;0;0	TRUE	FALSE	FALSE	FALSE	FALSE	FALSE	TRUE	FALSE	FALSE	Intron	NA	NA	NA	NA
cg03976212	NA	NA	NA	NA	NA	NA	NA	NA	NA	0.226696	0.917153	NA	Homo_sapiens.hg19	cg03976212	TRIM8	TRIM8_Exon	chr10	104404736	104404737	50	+	Promoter (<=1kb)	10	104404252	104418076	13825	1	81603	uc001kvz.2	485	ENSG00000171206	tripartite motif containing 8	uc001kvz.2	81603	0	TRUE	FALSE	TRUE	FALSE	FALSE	TRUE	FALSE	FALSE	FALSE	Exon	NA	NA	NA	NA
cg03989617	NA	NA	NA	NA	NA	NA	NA	NA	NA	-0.0277511	-0.0374722	NA	Homo_sapiens.hg19	cg03989617	ADGRG1	ADGRG1_fiveUTR	chr16	57662541	57662542	51	+	5' UTR	16	57653650	57694788	41139	1	9289	uc002elz.1	8841	ENSG00000205336	adhesion G protein-coupled receptor G1	uc002elz.1;uc002ema.1;uc002emb.2;uc002emc.2;uc002emd.2;uc002eme.2;uc002emf.2;uc010vhs.1;uc010vht.1	9289;9289;9289;9289;9289;9289;9289;9289;9289	0;0;0;0;0;0;0;0;0	TRUE	FALSE	FALSE	TRUE	FALSE	TRUE	TRUE	FALSE	FALSE	fiveUTR	NA	NA	NA	NA
cg04041705	NA	NA	NA	NA	NA	NA	NA	NA	NA	-0.031748	-0.0202946	NA	Homo_sapiens.hg19	cg04041705	SKAP1	SKAP1_Intron	chr17	46225930	46225931	50	+	Intron (uc002ini.1/8631, intron 11 of 12)	17	46210802	46507594	296793	2	8631	uc002ini.1	281664	ENSG00000141293	src kinase associated phosphoprotein 1	uc002ini.1;uc002inj.1;uc010dbd.1;uc010dbe.1	8631;8631;8631;8631	0;0;0;0	TRUE	FALSE	FALSE	FALSE	FALSE	FALSE	TRUE	FALSE	FALSE	Intron	NA	NA	NA	NA
cg07356774	NA	NA	NA	NA	NA	NA	NA	NA	NA	-1.62513	-0.307971	NA	Homo_sapiens.hg19	cg07356774	RCOR2	RCOR2_Promoter	chr11	63684627	63684628	50	-	Promoter (<=1kb)	11	63678693	63684316	5624	2	283248	uc001nyc.3	-362	ENSG00000167771	REST corepressor 2	uc001nyc.3	283248	0	FALSE	TRUE	TRUE	FALSE	FALSE	FALSE	FALSE	FALSE	FALSE	Promoter	NA	NA	NA	NA
cg11048344	NA	NA	NA	NA	NA	NA	NA	NA	NA	-0.0142601	-0.126092	NA	Homo_sapiens.hg19	cg11048344	ZNF462	ZNF462_Exon	chr9	109694677	109694678	50	-	Exon (uc004bda.3/58499, exon 3 of 11)	9	109625378	109773796	148419	1	58499	uc004bcz.3	69250	ENSG00000148143	zinc finger protein 462	uc022bli.1;uc004bcz.3;uc004bda.3;uc010mto.3;uc011lvz.2	100313841;58499;58499;58499;58499	0;0;0;0;0	TRUE	FALSE	FALSE	FALSE	FALSE	TRUE	TRUE	FALSE	FALSE	Exon	NA	NA	NA	NA
cg04147618	NA	NA	NA	NA	NA	NA	NA	NA	NA	0.0340369	0.0147162	NA	Homo_sapiens.hg19	cg04147618	NTRK3	NTRK3_Intergenic_upstream	chr15	88826052	88826053	50	+	Distal Intergenic	15	88520596	88799962	279367	2	4916	uc002bmg.3	-26092	ENSG00000140538	neurotrophic receptor tyrosine kinase 3	NA	NA	NA	FALSE	TRUE	FALSE	FALSE	FALSE	FALSE	FALSE	FALSE	TRUE	Intergenic_upstream	NA	NA	NA	NA
cg04260531	NA	NA	NA	NA	NA	NA	NA	NA	NA	-0.0291046	-0.0197115	NA	Homo_sapiens.hg19	cg04260531	CDH6	CDH6_Intergenic_upstream	chr5	30686871	30686872	51	-	Distal Intergenic	5	31193762	31329253	135492	1	1004	uc003jhe.2	-506891	ENSG00000113361	cadherin 6	NA	NA	NA	FALSE	TRUE	FALSE	FALSE	FALSE	FALSE	FALSE	FALSE	TRUE	Intergenic_upstream	NA	NA	NA	NA
cg04298620	NA	NA	NA	NA	NA	NA	NA	NA	NA	0.225847	0.0282232	NA	Homo_sapiens.hg19	cg04298620	TNIK	TNIK_Exon	chr3	170857332	170857333	50	+	Exon (uc003fhh.2/23043, exon 14 of 33)	3	170780292	171178197	397906	2	23043	uc003fhh.2	320865	ENSG00000154310	TRAF2 and NCK interacting kinase	uc003fhh.2;uc003fhi.2;uc003fhj.2;uc003fhk.2;uc003fhl.2;uc003fhm.2;uc003fhn.2;uc003fho.2	23043;23043;23043;23043;23043;23043;23043;23043	0;0;0;0;0;0;0;0	TRUE	FALSE	FALSE	FALSE	FALSE	TRUE	TRUE	FALSE	FALSE	Exon	NA	NA	NA	NA
cg04378487	NA	NA	NA	NA	NA	NA	NA	NA	NA	0.103194	0.042619	NA	Homo_sapiens.hg19	cg04378487	WT1	WT1_Exon	chr11	32413513	32413514	50	+	Exon (uc001mtl.2/7490, exon 9 of 10)	11	32409322	32452363	43042	2	7490	uc001mtl.2	38800	ENSG00000184937	WT1 transcription factor	uc001mtl.2;uc001mtm.2;uc001mtn.2;uc001mto.2;uc001mtq.2;uc009yjs.2	7490;7490;7490;7490;7490;7490	0;0;0;0;0;0	TRUE	FALSE	FALSE	FALSE	FALSE	TRUE	TRUE	FALSE	FALSE	Exon	NA	NA	NA	NA
cg04680480	NA	NA	NA	NA	NA	NA	NA	NA	NA	0.196458	0.123793	NA	Homo_sapiens.hg19	cg04680480	MAFA	MAFA_Exon	chr8	144511741	144511742	51	-	Promoter (<=1kb)	8	144510230	144512602	2373	2	389692	uc003yyc.2	811	ENSG00000182759	MAF bZIP transcription factor A	uc003yyc.2	389692	0	TRUE	FALSE	TRUE	FALSE	FALSE	TRUE	FALSE	FALSE	FALSE	Exon	8	144511724	144511950	227
cg04722310	NA	NA	NA	NA	NA	NA	NA	NA	NA	0.0483916	0.00178597	NA	Homo_sapiens.hg19	cg04722310	TAOK1	TAOK1_Exon	chr17	27869963	27869964	50	+	Exon (uc002hdz.2/57551, exon 20 of 20)	17	27717943	27878921	160979	1	57551	uc002hdz.2	152022	ENSG00000160551	TAO kinase 1	uc002hdz.2;uc010wbe.2	57551;57551	0;0	TRUE	FALSE	FALSE	FALSE	FALSE	TRUE	FALSE	FALSE	FALSE	Exon	NA	NA	NA	NA
cg11940021	NA	NA	NA	NA	NA	NA	NA	NA	NA	0.283565	0.00573563	NA	Homo_sapiens.hg19	cg11940021	NFIB	NFIB_Intergenic_downstream	chr9	14058674	14058675	51	-	Distal Intergenic	9	14081842	14180797	98956	2	4781	uc003zld.3	122123	ENSG00000147862	nuclear factor I B	NA	NA	NA	FALSE	TRUE	FALSE	FALSE	FALSE	FALSE	FALSE	FALSE	TRUE	Intergenic_downstream	NA	NA	NA	NA
cg04814124	NA	NA	NA	NA	NA	NA	NA	NA	NA	0.273613	0.160014	NA	Homo_sapiens.hg19	cg04814124	THTPA	THTPA_Exon	chr14	24002059	24002060	51	-	Exon (uc010tno.2/85446, exon 3 of 10)	14	23980969	24028790	47822	1	79178	uc031qnt.1	21090	ENSG00000259431	thiamine triphosphatase	uc031qnt.1;uc001wkb.5;uc010tno.2;uc001wke.3	79178;79178;85446;85446	0;0;0;-1129	TRUE	FALSE	FALSE	FALSE	FALSE	TRUE	TRUE	FALSE	FALSE	Exon	NA	NA	NA	NA
cg11955344	NA	NA	NA	NA	NA	NA	NA	NA	NA	-0.00688069	-0.0276703	NA	Homo_sapiens.hg19	cg11955344	PUM2	PUM2_Promoter	chr2	20550531	20550532	51	+	Promoter (<=1kb)	2	20448453	20550463	102011	2	23369	uc010yjz.1	-18	ENSG00000055917	pumilio RNA binding family member 2	uc002rdu.1;uc010yjz.1	23369;23369	0;0	FALSE	TRUE	TRUE	FALSE	FALSE	FALSE	FALSE	FALSE	FALSE	Promoter	NA	NA	NA	NA
cg04437312	NA	NA	NA	NA	NA	NA	NA	0.0588059	NA	0.00754753	NA	NA	Homo_sapiens.hg19	cg04437312	RALGPS1	RALGPS1_Exon	chr9	129812340	129812341	51	+	Exon (uc022bno.1/9649, exon 6 of 12)	9	129677053	129985445	308393	1	9649	uc004bqo.2	135237	ENSG00000136828	Ral GEF with PH domain and SH3 binding motif 1	uc022bno.1;uc011mab.2;uc011mac.2;uc004bqo.2;uc004bqq.4	9649;9649;9649;9649;9649	0;0;0;0;0	TRUE	FALSE	FALSE	FALSE	FALSE	TRUE	TRUE	FALSE	FALSE	Exon	NA	NA	NA	NA
cg05092810	NA	NA	NA	NA	NA	NA	NA	NA	NA	-0.473352	-0.0824704	NA	Homo_sapiens.hg19	cg05092810	NKX2-2	NKX2-2_Exon	chr20	21492624	21492625	50	-	Exon (uc002wsi.3/4821, exon 2 of 2)	20	21491660	21494664	3005	2	4821	uc002wsi.3	1990	ENSG00000125820	NK2 homeobox 2	uc002wsi.3	4821	0	TRUE	FALSE	FALSE	FALSE	FALSE	TRUE	FALSE	FALSE	FALSE	Exon	20	21492603	21493348	746
cg08661762	NA	NA	NA	NA	NA	NA	NA	NA	NA	0.0172089	0.0122898	NA	Homo_sapiens.hg19	cg08661762	MNX1-AS1	MNX1-AS1_Intergenic_downstream	chr7	156813107	156813108	50	-	Distal Intergenic	7	156803551	156809118	5568	1	645249	uc003wne.2	9607	ENSG00000243479	MNX1 antisense RNA 1 (head to head)	uc003wne.2	645249	9558	FALSE	TRUE	FALSE	FALSE	FALSE	FALSE	FALSE	FALSE	TRUE	Intergenic_downstream	NA	NA	NA	NA
cg05172686	NA	NA	NA	NA	NA	NA	NA	NA	NA	-0.0619829	-0.022451	NA	Homo_sapiens.hg19	cg05172686	CABP7	CABP7_Exon	chr22	30125495	30125496	51	+	Exon (uc003agl.3/164633, exon 5 of 5)	22	30116344	30127820	11477	1	164633	uc003agl.3	9101	ENSG00000100314	calcium binding protein 7	uc003agl.3;uc003agm.3;uc003agn.3	164633;55954;55954	0;37474;37474	TRUE	FALSE	FALSE	FALSE	FALSE	TRUE	FALSE	FALSE	FALSE	Exon	22	30125353	30125713	361
cg05176833	NA	NA	NA	NA	NA	NA	NA	NA	NA	0.178539	0.000464114	NA	Homo_sapiens.hg19	cg05176833	DOCK3	DOCK3_Exon	chr3	51397996	51397997	50	+	Exon (uc011bds.2/1795, exon 47 of 53)	3	50712672	51421629	708958	1	1795	uc011bds.2	685275	ENSG00000088538	dedicator of cytokinesis 3	uc011bds.2	1795	0	TRUE	FALSE	FALSE	FALSE	FALSE	TRUE	FALSE	FALSE	FALSE	Exon	NA	NA	NA	NA
cg08965235	NA	NA	NA	NA	NA	NA	NA	NA	NA	-0.189346	-0.00420759	NA	Homo_sapiens.hg19	cg08965235	LTBP3	LTBP3_fiveUTR	chr11	65325158	65325159	50	-	Promoter (<=1kb)	11	65306030	65325699	19670	2	4054	uc001oei.3	491	ENSG00000168056	latent transforming growth factor beta binding protein 3	uc001oei.3;uc001oej.3;uc010roi.2;uc010roj.3;uc010rok.1	4054;4054;4054;4054;4054	0;0;0;0;0	TRUE	FALSE	TRUE	TRUE	FALSE	TRUE	TRUE	FALSE	FALSE	fiveUTR	11	65325048	65325317	270
cg05406154	NA	NA	NA	NA	NA	NA	NA	NA	NA	0.15649	0.0946198	NA	Homo_sapiens.hg19	cg05406154	FAAHP1	FAAHP1_Intergenic_downstream	chr1	46932315	46932316	51	-	Distal Intergenic	1	46899499	46911374	11876	1	729041	uc021ona.1	32866	NA	fatty acid amide hydrolase pseudogene 1	NA	NA	NA	FALSE	TRUE	FALSE	FALSE	FALSE	FALSE	FALSE	FALSE	TRUE	Intergenic_downstream	1	46932297	46932631	335
cg05456909	NA	NA	NA	NA	NA	NA	NA	NA	NA	-0.149762	-0.0190595	NA	Homo_sapiens.hg19	cg05456909	SOX2-OT	SOX2-OT_Intron	chr3	180997185	180997186	50	+	Intron (uc003fkv.4/347689, intron 3 of 7)	3	180774468	181460013	685546	1	347689	uc003fkv.4	222668	ENSG00000242808	SOX2 overlapping transcript	uc003fkv.4;uc031scl.1;uc031scm.1	347689;347689;347689	0;0;0	TRUE	FALSE	FALSE	FALSE	FALSE	FALSE	TRUE	FALSE	FALSE	Intron	NA	NA	NA	NA
cg05519487	NA	NA	NA	NA	NA	NA	NA	NA	NA	0.0851751	0.00914218	NA	Homo_sapiens.hg19	cg05519487	SIX1	SIX1_Promoter	chr14	61119877	61119878	51	-	Promoter (3-4kb)	14	61111417	61116155	4739	2	6495	uc001xfb.4	-3772	ENSG00000126778	SIX homeobox 1	uc001xfb.4	6495	0	FALSE	TRUE	TRUE	FALSE	FALSE	FALSE	FALSE	FALSE	FALSE	Promoter	14	61119847	61119946	100
cg05679822	NA	NA	NA	NA	NA	NA	NA	NA	NA	0.0405229	0.0160862	NA	Homo_sapiens.hg19	cg05679822	SPRED3	SPRED3_Promoter	chr19	38880410	38880411	50	+	Promoter (<=1kb)	19	38880840	38885116	4277	1	399473	uc002oil.2	-430	ENSG00000188766	sprouty related EVH1 domain containing 3	uc002oij.1;uc002oik.1;uc010efy.1;uc002oil.2;uc002oim.4;uc031rkl.1	199720;199720;199720;399473;399473;399473	-1693;-1693;-1693;0;0;0	FALSE	TRUE	TRUE	FALSE	FALSE	FALSE	FALSE	FALSE	FALSE	Promoter	NA	NA	NA	NA
cg05730460	NA	NA	NA	NA	NA	NA	NA	NA	NA	-0.255904	-0.0137628	NA	Homo_sapiens.hg19	cg05730460	SMARCA2	SMARCA2_Intron	chr9	2159925	2159926	50	+	Intron (uc003zhc.3/6595, intron 27 of 33)	9	2015342	2193623	178282	1	6595	uc003zhc.3	144584	ENSG00000080503	SWI/SNF related, matrix associated, actin dependent regulator of chromatin, subfamily a, member 2	uc003zhc.3;uc003zhd.3;uc010mha.3;uc011llw.2;uc003zhe.3;uc011llx.2;uc010mhb.3	6595;6595;6595;6595;6595;6595;6595	0;0;0;0;0;0;0	TRUE	FALSE	FALSE	FALSE	FALSE	FALSE	TRUE	FALSE	FALSE	Intron	NA	NA	NA	NA
cg05882781	NA	NA	NA	NA	NA	NA	NA	NA	NA	0.859564	0.177254	NA	Homo_sapiens.hg19	cg05882781	ARID5B	ARID5B_Promoter	chr10	63660566	63660567	51	-	Promoter (<=1kb)	10	63661013	63856707	195695	1	84159	uc001jlt.2	-447	ENSG00000150347	AT-rich interaction domain 5B	uc010qil.2;uc001jlt.2	84159;84159	0;0	FALSE	TRUE	TRUE	FALSE	FALSE	FALSE	FALSE	FALSE	FALSE	Promoter	NA	NA	NA	NA
cg05910942	NA	NA	NA	NA	NA	NA	NA	NA	NA	0.830753	0.0960767	NA	Homo_sapiens.hg19	cg05910942	BRPF1	BRPF1_Exon	chr3	9775867	9775868	51	-	Exon (uc003bse.3/7862, exon 2 of 14)	3	9773434	9789699	16266	1	7862	uc003bse.3	2433	ENSG00000156983	bromodomain and PHD finger containing 1	uc003bsd.3;uc021wst.1;uc003bse.3;uc003bsf.3;uc003bsg.3;uc011ati.2	151835;151835;7862;7862;7862;7862	30357;30357;0;0;0;0	TRUE	FALSE	FALSE	FALSE	FALSE	TRUE	FALSE	FALSE	FALSE	Exon	NA	NA	NA	NA
cg09605634	NA	NA	NA	NA	NA	NA	NA	NA	NA	0.132014	0.00502918	NA	Homo_sapiens.hg19	cg09605634	DCLK1	DCLK1_Exon	chr13	36521538	36521539	50	+	Exon (uc001uvf.3/9201, exon 4 of 18)	13	36342789	36705514	362726	2	9201	uc001uvf.3	183976	ENSG00000133083	doublecortin like kinase 1	uc001uvf.3	9201	0	TRUE	FALSE	FALSE	FALSE	FALSE	TRUE	TRUE	FALSE	FALSE	Exon	NA	NA	NA	NA
cg09661809	NA	NA	NA	NA	NA	NA	NA	NA	NA	0.075533	0.000203994	NA	Homo_sapiens.hg19	cg09661809	TPBGL	TPBGL_Exon	chr11	74953082	74953083	50	+	Exon (uc021qnk.1/100507050, exon 1 of 1)	11	74951950	74954749	2800	1	100507050	uc021qnk.1	1083	ENSG00000261594	trophoblast glycoprotein like	uc021qnk.1	100507050	0	TRUE	FALSE	FALSE	FALSE	FALSE	TRUE	FALSE	FALSE	FALSE	Exon	11	74951623	74953491	1869
cg09728102	NA	NA	NA	NA	NA	NA	NA	NA	NA	-0.00039695	-0.0366173	NA	Homo_sapiens.hg19	cg09728102	MAST4	MAST4_Intron	chr5	66124492	66124493	51	+	Intron (uc003jur.4/375449, intron 3 of 5)	5	65892176	66465423	573248	1	375449	uc021xzk.1	232266	ENSG00000069020	microtubule associated serine/threonine kinase family member 4	uc003jur.4;uc010iwz.3;uc021xzk.1;uc003jus.3;uc003jut.2	375449;375449;375449;375449;375449	0;0;0;0;0	TRUE	FALSE	FALSE	FALSE	FALSE	FALSE	TRUE	FALSE	FALSE	Intron	NA	NA	NA	NA
cg06144905	NA	NA	NA	NA	NA	NA	NA	NA	NA	0.858431	0.021408	NA	Homo_sapiens.hg19	cg06144905	PIPOX	PIPOX_Promoter	chr17	27369780	27369781	51	+	Promoter (<=1kb)	17	27369918	27384236	14319	1	51268	uc002hdr.1	-138	ENSG00000179761	pipecolic acid and sarcosine oxidase	uc002hdr.1	51268	0	FALSE	TRUE	TRUE	FALSE	FALSE	FALSE	FALSE	FALSE	FALSE	Promoter	NA	NA	NA	NA
cg06202504	NA	NA	NA	NA	NA	NA	NA	NA	NA	-0.014673	-0.00863231	NA	Homo_sapiens.hg19	cg06202504	NRXN3	NRXN3_Intron	chr14	79275017	79275018	50	+	Intron (uc001xum.2/9369, intron 9 of 20)	14	78636716	80334633	1697918	1	9369	uc001xum.2	638252	ENSG00000021645	neurexin 3	uc001xum.2;uc001xun.4;uc010asv.1	9369;9369;9369	0;0;0	TRUE	FALSE	FALSE	FALSE	FALSE	FALSE	TRUE	FALSE	FALSE	Intron	NA	NA	NA	NA
cg06215536	NA	NA	NA	NA	NA	NA	NA	NA	NA	0.602606	0.0283353	NA	Homo_sapiens.hg19	cg06215536	TMEM229B	TMEM229B_Exon	chr14	67940414	67940415	51	-	Exon (uc001xjj.1/161145, exon 3 of 7)	14	67920797	67982202	61406	2	161145	uc001xjj.1	41738	ENSG00000198133	transmembrane protein 229B	uc001xjj.1;uc001xjk.3	161145;161145	0;0	TRUE	FALSE	FALSE	FALSE	FALSE	TRUE	FALSE	FALSE	FALSE	Exon	14	67940316	67940507	192
cg06250511	NA	NA	NA	NA	NA	NA	NA	NA	NA	0.197703	0.0708261	NA	Homo_sapiens.hg19	cg06250511	NSMCE2	NSMCE2_Intron	chr8	126231813	126231814	51	-	Intron (uc003yrw.2/286053, intron 5 of 7)	8	126104083	126379367	275285	1	286053	uc003yrw.2	127730	ENSG00000156831	NSE2 (MMS21) homolog, SMC5-SMC6 complex SUMO ligase	uc003yrw.2	286053	0	TRUE	FALSE	FALSE	FALSE	FALSE	FALSE	TRUE	FALSE	FALSE	Intron	NA	NA	NA	NA
cg06492336	NA	NA	NA	NA	NA	NA	NA	NA	NA	0.51599	0.0592394	NA	Homo_sapiens.hg19	cg06492336	MGMT	MGMT_Intron	chr10	131366145	131366146	50	-	Intron (uc001lkh.2/4255, intron 2 of 4)	10	131265454	131565783	300330	1	4255	uc001lkh.2	100642	ENSG00000170430	O-6-methylguanine-DNA methyltransferase	uc001lkh.2	4255	0	TRUE	FALSE	FALSE	FALSE	FALSE	FALSE	TRUE	FALSE	FALSE	Intron	NA	NA	NA	NA
cg06503690	NA	NA	NA	NA	NA	NA	NA	NA	NA	0.145827	0.0338248	NA	Homo_sapiens.hg19	cg06503690	TSHZ3	TSHZ3_Intron	chr19	31828118	31828119	50	+	Intron (uc002nsy.4/57616, intron 1 of 1)	19	31765851	31840190	74340	2	57616	uc002nsy.4	12022	ENSG00000121297	teashirt zinc finger homeobox 3	uc002nsy.4	57616	0	TRUE	FALSE	FALSE	FALSE	FALSE	FALSE	TRUE	FALSE	FALSE	Intron	NA	NA	NA	NA
cg06504202	NA	NA	NA	NA	NA	NA	NA	NA	NA	-0.0028379	-0.00536468	NA	Homo_sapiens.hg19	cg06504202	NFIA	NFIA_Intron	chr1	61548788	61548789	50	-	Intron (uc001czy.3/4774, intron 1 of 10)	1	61542946	61928460	385515	1	4774	uc001czy.3	5793	ENSG00000162599	nuclear factor I A	uc001czy.3;uc010oos.2;uc001czv.3;uc001czw.3	4774;4774;4774;4774	0;0;0;0	TRUE	FALSE	FALSE	FALSE	FALSE	FALSE	TRUE	FALSE	FALSE	Intron	1	61548407	61549066	660
cg06540456	NA	NA	NA	NA	NA	NA	NA	NA	NA	-0.104508	-0.000512317	NA	Homo_sapiens.hg19	cg06540456	MEIS1	MEIS1_Intergenic_downstream	chr2	66805934	66805935	50	-	Distal Intergenic	2	66667263	66796277	129015	1	4211	uc002sdw.1	138671	ENSG00000143995	Meis homeobox 1	NA	NA	NA	FALSE	TRUE	FALSE	FALSE	FALSE	FALSE	FALSE	FALSE	TRUE	Intergenic_downstream	NA	NA	NA	NA
cg10405348	NA	NA	NA	NA	NA	NA	NA	NA	NA	0.0193768	0.0025436	NA	Homo_sapiens.hg19	cg10405348	TENM2	TENM2_Intergenic_upstream	chr5	165956400	165956401	50	-	Distal Intergenic	5	166711843	167691162	979320	1	57451	uc010jjd.3	-755441	ENSG00000145934	teneurin transmembrane protein 2	NA	NA	NA	FALSE	TRUE	FALSE	FALSE	FALSE	FALSE	FALSE	FALSE	TRUE	Intergenic_upstream	NA	NA	NA	NA
cg10425556	NA	NA	NA	NA	NA	NA	NA	NA	NA	-0.196312	-0.021276	NA	Homo_sapiens.hg19	cg10425556	PEX14	PEX14_Intron	chr1	10597810	10597811	50	+	Intron (uc001arm.1/5195, intron 2 of 3)	1	10535003	10690815	155813	1	5195	uc001arn.3	62757	ENSG00000142655	peroxisomal biogenesis factor 14	uc001arm.1;uc009vmu.1;uc001arn.3;uc009vmv.3;uc010oam.2;uc010oan.2;uc009vmw.3	5195;5195;5195;5195;5195;5195;5195	0;0;0;0;0;0;0	TRUE	FALSE	FALSE	FALSE	FALSE	FALSE	TRUE	FALSE	FALSE	Intron	NA	NA	NA	NA
cg16717122	NA	NA	NA	NA	NA	NA	NA	NA	NA	0.174081	0.0528412	NA	Homo_sapiens.hg19	cg16717122	SCG3	SCG3_fiveUTR	chr15	51973920	51973921	51	-	Promoter (<=1kb)	15	51973550	52013223	39674	1	29106	uc002abh.3	370	ENSG00000104112	secretogranin III	uc002abh.3;uc010ufz.2	29106;29106	0;0	TRUE	FALSE	TRUE	TRUE	FALSE	TRUE	FALSE	FALSE	FALSE	fiveUTR	NA	NA	NA	NA
cg10503757	NA	NA	NA	NA	NA	NA	NA	NA	NA	0.0212693	0.0251203	NA	Homo_sapiens.hg19	cg10503757	MIR4318	MIR4318_Intergenic_downstream	chr18	35486604	35486605	50	-	Distal Intergenic	18	35237098	35237178	81	1	100422857	uc021uiz.1	249557	ENSG00000266530	microRNA 4318	NA	NA	NA	FALSE	TRUE	FALSE	FALSE	FALSE	FALSE	FALSE	FALSE	TRUE	Intergenic_downstream	NA	NA	NA	NA
cg16857679	NA	NA	NA	NA	NA	NA	NA	NA	NA	-0.0493112	-0.0183375	NA	Homo_sapiens.hg19	cg16857679	SOX6	SOX6_Intergenic_downstream	chr11	15863786	15863787	50	-	Distal Intergenic	11	16305302	16424413	119112	2	55553	uc009ygs.2	560625	ENSG00000110693	SRY-box transcription factor 6	NA	NA	NA	FALSE	TRUE	FALSE	FALSE	FALSE	FALSE	FALSE	FALSE	TRUE	Intergenic_downstream	NA	NA	NA	NA
cg06960698	NA	NA	NA	NA	NA	NA	NA	NA	NA	-0.580493	-0.00792284	NA	Homo_sapiens.hg19	cg06960698	FGF14	FGF14_Promoter	chr13	103054846	103054847	51	-	Promoter (<=1kb)	13	102373205	103054124	680920	2	2259	uc001vpf.2	-772	ENSG00000102466	fibroblast growth factor 14	uc001vpf.2	2259	0	FALSE	TRUE	TRUE	FALSE	FALSE	FALSE	FALSE	FALSE	FALSE	Promoter	NA	NA	NA	NA
cg07032889	NA	NA	NA	NA	NA	NA	NA	NA	NA	-0.578097	-0.278359	NA	Homo_sapiens.hg19	cg07032889	FGF9	FGF9_fiveUTR	chr13	22245578	22245579	51	+	Promoter (<=1kb)	13	22245215	22278640	33426	1	2254	uc001uog.2	313	ENSG00000102678	fibroblast growth factor 9	uc001uog.2	2254	0	TRUE	FALSE	TRUE	TRUE	FALSE	TRUE	FALSE	FALSE	FALSE	fiveUTR	NA	NA	NA	NA
cg07219448	NA	NA	NA	NA	NA	NA	NA	NA	NA	-0.420668	-0.0574724	NA	Homo_sapiens.hg19	cg07219448	SCRT2	SCRT2_Promoter	chr20	657309	657310	51	+	Promoter (<=1kb)	20	642240	656823	14584	2	85508	uc002wec.3	-436	ENSG00000215397	scratch family transcriptional repressor 2	uc002web.4;uc002wec.3	140809;85508	0;0	FALSE	TRUE	TRUE	FALSE	FALSE	FALSE	FALSE	FALSE	FALSE	Promoter	20	657232	657406	175
cg07342607	NA	NA	NA	NA	NA	NA	NA	NA	NA	0.079574	0.00958216	NA	Homo_sapiens.hg19	cg07342607	GALR1	GALR1_Intergenic_downstream	chr18	75545092	75545093	50	-	Distal Intergenic	18	74962008	74982096	20089	1	2587	uc002lms.4	583135	ENSG00000166573	galanin receptor 1	NA	NA	NA	FALSE	TRUE	FALSE	FALSE	FALSE	FALSE	FALSE	FALSE	TRUE	Intergenic_downstream	NA	NA	NA	NA
cg11002854	NA	NA	NA	NA	NA	NA	NA	NA	NA	0.0781505	0.0177102	NA	Homo_sapiens.hg19	cg11002854	LINC01102	LINC01102_Exon	chr2	105050958	105050959	50	-	Promoter (<=1kb)	2	105050805	105129215	78411	1	150568	uc002tch.3	104	ENSG00000235597	long intergenic non-protein coding RNA 1102	uc002tch.3	150568	0	TRUE	FALSE	TRUE	FALSE	FALSE	TRUE	FALSE	FALSE	FALSE	Exon	NA	NA	NA	NA
cg07493901	NA	NA	NA	NA	NA	NA	NA	NA	NA	-1.5036	-0.494063	NA	Homo_sapiens.hg19	cg07493901	MED13	MED13_Exon	chr17	60142542	60142543	50	-	Promoter (<=1kb)	17	60019966	60142643	122678	2	9969	uc002izo.3	101	ENSG00000108510	mediator complex subunit 13	uc002izo.3	9969	0	TRUE	FALSE	TRUE	FALSE	FALSE	TRUE	TRUE	FALSE	FALSE	Exon	NA	NA	NA	NA
cg07547549	NA	NA	NA	NA	NA	NA	NA	NA	NA	0.382869	0.0439533	NA	Homo_sapiens.hg19	cg07547549	SLC12A5	SLC12A5_Intron	chr20	44658225	44658226	51	-	Intron (uc010zxl.1/57468, intron 1 of 25)	20	44650329	44688789	38461	1	57468	uc010zxl.1	7896	ENSG00000124140	solute carrier family 12 member 5	uc010zxl.1;uc002xra.3;uc031rtr.1;uc031rts.1;uc031rtt.1;uc010zxm.1;uc002xrb.2	57468;57468;57468;57468;57468;57468;57468	0;0;0;0;0;0;0	TRUE	FALSE	FALSE	FALSE	FALSE	FALSE	TRUE	FALSE	FALSE	Intron	20	44658199	44658312	114
cg14550108	NA	NA	NA	NA	NA	NA	NA	NA	NA	0.0639966	0.000961292	NA	Homo_sapiens.hg19	cg14550108	NR4A2	NR4A2_Intron	chr2	157013035	157013036	50	-	Intron (uc002tyw.3/uc002tyw.3, intron 1 of 3)	2	157182687	157184526	1840	2	4929	uc010zcg.1	171489	ENSG00000153234	nuclear receptor subfamily 4 group A member 2	NA	NA	NA	TRUE	FALSE	FALSE	FALSE	FALSE	FALSE	TRUE	FALSE	FALSE	Intron	NA	NA	NA	NA
cg11230083	NA	NA	NA	NA	NA	NA	NA	NA	NA	0.27862	0.0336258	NA	Homo_sapiens.hg19	cg11230083	ATP11A	ATP11A_Exon	chr13	113481079	113481080	51	-	Exon (uc001vsi.4/23250, exon 12 of 30)	13	113344643	113541482	196840	1	23250	uc001vsi.4	136436	ENSG00000068650	ATPase phospholipid transporting 11A	uc001vsi.4;uc001vsj.4;uc001vsm.1	23250;23250;23250	0;0;0	TRUE	FALSE	FALSE	FALSE	FALSE	TRUE	FALSE	FALSE	FALSE	Exon	13	113481079	113481181	103
cg07747635	NA	NA	NA	NA	NA	NA	NA	NA	NA	1.06236	0.226861	NA	Homo_sapiens.hg19	cg07747635	HES1	HES1_Promoter	chr3	193853750	193853751	51	-	Promoter (<=1kb)	3	193853931	193856401	2471	1	3280	uc003ftq.2	-181	ENSG00000114315	hes family bHLH transcription factor 1	uc011bst.2;uc003ftq.2	3280;3280	0;0	FALSE	TRUE	TRUE	FALSE	FALSE	FALSE	FALSE	FALSE	FALSE	Promoter	3	193853720	193853820	101
cg11275402	NA	NA	NA	NA	NA	NA	NA	NA	NA	-0.461788	-0.149586	NA	Homo_sapiens.hg19	cg11275402	ZSWIM8	ZSWIM8_Exon	chr10	75557795	75557796	50	-	Exon (uc001jve.3/23053, exon 19 of 26)	10	75545382	75561556	16175	1	23053	uc001jve.3	12363	ENSG00000214655	zinc finger SWIM-type containing 8	uc001jve.3;uc001jvf.3;uc001jvj.3;uc009xrl.3;uc001jvh.3;uc001jvi.3;uc010qkr.2;uc009xrn.2;uc010qks.1;uc001jvk.2;uc010qkt.1;uc001jvl.1;uc009xro.2;uc010qku.1	23053;23053;23053;23053;23053;23053;23053;23053;8509;8509;8509;8509;8509;8509	0;0;0;0;0;0;0;0;0;0;0;0;0;0	TRUE	FALSE	FALSE	FALSE	FALSE	TRUE	FALSE	FALSE	FALSE	Exon	NA	NA	NA	NA
cg11287852	NA	NA	NA	NA	NA	NA	NA	NA	NA	0.12282	0.000372853	NA	Homo_sapiens.hg19	cg11287852	RNF165	RNF165_fiveUTR	chr18	44013184	44013185	50	+	5' UTR	18	43906773	44040783	134011	1	494470	uc002lby.1	106412	ENSG00000141622	ring finger protein 165	uc002lby.1;uc002lcb.1;uc010dnn.2	494470;494470;494470	0;0;0	TRUE	FALSE	FALSE	TRUE	FALSE	TRUE	TRUE	FALSE	FALSE	fiveUTR	18	44013184	44013368	185
cg07873121	NA	NA	NA	NA	NA	NA	NA	NA	NA	1.09286	0.282916	NA	Homo_sapiens.hg19	cg07873121	BTRC	BTRC_Intergenic_upstream	chr10	103052243	103052244	50	+	Distal Intergenic	10	103113790	103239214	125425	1	8945	uc001ksz.2	-61547	ENSG00000166167	beta-transducin repeat containing E3 ubiquitin protein ligase	NA	NA	NA	FALSE	TRUE	FALSE	FALSE	FALSE	FALSE	FALSE	FALSE	TRUE	Intergenic_upstream	NA	NA	NA	NA
cg17793776	NA	NA	NA	NA	NA	NA	NA	NA	NA	-0.000611841	-0.0159994	NA	Homo_sapiens.hg19	cg17793776	TBCA	TBCA_Intergenic_upstream	chr5	77140381	77140382	50	+	Distal Intergenic	5	76987074	77072185	85112	2	6902	uc003kfi.1	-68197	ENSG00000171530	tubulin folding cofactor A	NA	NA	NA	FALSE	TRUE	FALSE	FALSE	FALSE	FALSE	FALSE	FALSE	TRUE	Intergenic_upstream	NA	NA	NA	NA
cg07990641	NA	NA	NA	NA	NA	NA	NA	NA	NA	0.215814	0.0180076	NA	Homo_sapiens.hg19	cg07990641	EBF1	EBF1_Promoter	chr5	158526999	158527000	50	+	Promoter (<=1kb)	5	158122923	158526788	403866	2	1879	uc011ddx.3	-212	ENSG00000164330	EBF transcription factor 1	uc011ddw.2;uc003lxl.5;uc010jip.3;uc011ddx.3	1879;1879;1879;1879	0;0;0;0	FALSE	TRUE	TRUE	FALSE	FALSE	FALSE	FALSE	FALSE	FALSE	Promoter	NA	NA	NA	NA
cg08243549	NA	NA	NA	NA	NA	NA	NA	NA	NA	-0.561388	-0.0788201	NA	Homo_sapiens.hg19	cg08243549	HECTD1	HECTD1_Exon	chr14	31598609	31598610	50	+	Exon (uc001wrc.1/25831, exon 25 of 43)	14	31569324	31676689	107366	2	25831	uc001wrc.1	78030	ENSG00000092148	HECT domain E3 ubiquitin protein ligase 1	uc001wrb.1;uc001wrc.1;uc001wrd.1	25831;25831;25831	0;0;0	TRUE	FALSE	FALSE	FALSE	FALSE	TRUE	TRUE	FALSE	FALSE	Exon	NA	NA	NA	NA
cg15023125	NA	NA	NA	NA	NA	NA	NA	NA	NA	-0.0110885	-0.00215816	NA	Homo_sapiens.hg19	cg15023125	LINC01568	LINC01568_Intergenic_upstream	chr16	73363314	73363315	50	-	Distal Intergenic	16	73420704	73455295	34592	1	100506172	uc002fco.2	-57388	ENSG00000258779	long intergenic non-protein coding RNA 1568	NA	NA	NA	FALSE	TRUE	FALSE	FALSE	FALSE	FALSE	FALSE	FALSE	TRUE	Intergenic_upstream	NA	NA	NA	NA
cg15051960	NA	NA	NA	NA	NA	NA	NA	NA	NA	0.099868	0.0922469	NA	Homo_sapiens.hg19	cg15051960	WNT5A	WNT5A_fiveUTR	chr3	55521376	55521377	51	+	Promoter (<=1kb)	3	55499743	55521670	21928	2	7474	uc003dhn.4	294	ENSG00000114251	Wnt family member 5A	uc003dhn.4;uc010hmx.4	7474;7474	0;0	TRUE	FALSE	TRUE	TRUE	FALSE	TRUE	FALSE	FALSE	FALSE	fiveUTR	3	55520992	55521432	441
cg12277787	NA	NA	NA	NA	NA	NA	NA	NA	NA	-0.0185117	-0.000552732	NA	Homo_sapiens.hg19	cg12277787	PALM2AKAP2	PALM2AKAP2_Exon	chr9	112918754	112918755	50	+	Exon (uc004bej.4/445815, exon 9 of 11)	9	112542577	112934791	392215	1	445815	uc004bej.4	376128	ENSG00000157654	PALM2 and AKAP2 fusion	uc004bem.3;uc011lwi.2;uc011lwj.2;uc004ben.3;uc004bej.4;uc004bek.4	11217;11217;11217;11217;445815;445815	0;0;0;0;0;0	TRUE	FALSE	FALSE	FALSE	FALSE	TRUE	TRUE	FALSE	FALSE	Exon	NA	NA	NA	NA
cg12458210	NA	NA	NA	NA	NA	NA	NA	NA	NA	0.211582	0.0369756	NA	Homo_sapiens.hg19	cg12458210	KIAA0825	KIAA0825_Exon	chr5	93805750	93805751	51	-	Exon (uc011cuk.2/285600, exon 10 of 21)	5	93486556	93954309	467754	2	285600	uc011cuk.2	148509	ENSG00000185261	KIAA0825	uc011cuk.2	285600	0	TRUE	FALSE	FALSE	FALSE	FALSE	TRUE	FALSE	FALSE	FALSE	Exon	NA	NA	NA	NA
cg15396498	NA	NA	NA	NA	NA	NA	NA	NA	NA	0.190039	0.0301391	NA	Homo_sapiens.hg19	cg15396498	ARAP3	ARAP3_Intergenic_upstream	chr5	141123318	141123319	50	-	Distal Intergenic	5	141032968	141061800	28833	2	64411	uc003llm.3	-61569	ENSG00000120318	ArfGAP with RhoGAP domain, ankyrin repeat and PH domain 3	NA	NA	NA	FALSE	TRUE	FALSE	FALSE	FALSE	FALSE	FALSE	FALSE	TRUE	Intergenic_upstream	NA	NA	NA	NA
cg12651099	NA	NA	NA	NA	NA	NA	NA	NA	NA	0.34523	0.167331	NA	Homo_sapiens.hg19	cg12651099	KCNC4	KCNC4_Exon	chr1	110754272	110754273	50	+	Promoter (<=1kb)	1	110753336	110776674	23339	1	3749	uc001dzg.3	886	ENSG00000116396	potassium voltage-gated channel subfamily C member 4	uc001dzf.3;uc009wfr.3;uc001dzg.3;uc001dzh.3;uc001dzi.3	3749;3749;3749;3749;3749	0;0;0;0;0	TRUE	FALSE	TRUE	FALSE	FALSE	TRUE	FALSE	FALSE	FALSE	Exon	1	110754217	110754952	736
cg12689672	NA	NA	NA	NA	NA	NA	NA	NA	NA	0.0489594	0.0205761	NA	Homo_sapiens.hg19	cg12689672	MRM1	MRM1_Intergenic_downstream	chr17	35054961	35054962	50	+	Distal Intergenic	17	34958391	34965407	7017	1	79922	uc002hnf.3	96521	ENSG00000278619	mitochondrial rRNA methyltransferase 1	NA	NA	NA	FALSE	TRUE	FALSE	FALSE	FALSE	FALSE	FALSE	FALSE	TRUE	Intergenic_downstream	NA	NA	NA	NA
cg15548893	NA	NA	NA	NA	NA	NA	NA	NA	NA	-0.512694	-0.011019	NA	Homo_sapiens.hg19	cg15548893	HIPK1	HIPK1_Exon	chr1	114506108	114506109	51	+	Exon (uc001eel.3/204851, exon 10 of 15)	1	114471996	114520491	48496	1	204851	uc001eem.3	34062	ENSG00000163349	homeodomain interacting protein kinase 1	uc001eel.3;uc001eem.3;uc001een.3;uc001eeo.3;uc001eep.3;uc001eeq.3	204851;204851;204851;204851;204851;204851	0;0;0;0;0;0	TRUE	FALSE	FALSE	FALSE	FALSE	TRUE	FALSE	FALSE	FALSE	Exon	NA	NA	NA	NA
cg22081799	NA	NA	NA	NA	NA	NA	NA	NA	NA	-0.685516	-0.045036	NA	Homo_sapiens.hg19	cg22081799	BCL2	BCL2_Exon	chr18	60985409	60985410	50	-	Exon (uc002lit.1/596, exon 2 of 3)	18	60790579	60986657	196079	2	596	uc002liu.1	1198	ENSG00000171791	BCL2 apoptosis regulator	uc002lit.1;uc002liu.1;uc002liv.1	596;596;596	0;0;0	TRUE	FALSE	FALSE	FALSE	FALSE	TRUE	FALSE	FALSE	FALSE	Exon	NA	NA	NA	NA
cg15578619	NA	NA	NA	NA	NA	NA	NA	NA	NA	0.0467396	0.00055496	NA	Homo_sapiens.hg19	cg15578619	MRM1	MRM1_Intergenic_downstream	chr17	35054906	35054907	50	+	Distal Intergenic	17	34958391	34965407	7017	1	79922	uc002hnf.3	96516	ENSG00000278619	mitochondrial rRNA methyltransferase 1	NA	NA	NA	FALSE	TRUE	FALSE	FALSE	FALSE	FALSE	FALSE	FALSE	TRUE	Intergenic_downstream	NA	NA	NA	NA
cg18691948	NA	NA	NA	NA	NA	NA	NA	NA	NA	0.962506	0.125161	NA	Homo_sapiens.hg19	cg18691948	NXPH1	NXPH1_Intron	chr7	8481067	8481068	51	+	Intron (uc003srv.3/30010, intron 2 of 2)	7	8473585	8792593	319009	1	30010	uc003srv.3	7432	ENSG00000122584	neurexophilin 1	uc003srv.3;uc011jxh.2	30010;30010	0;0	TRUE	FALSE	FALSE	FALSE	FALSE	FALSE	TRUE	FALSE	FALSE	Intron	NA	NA	NA	NA
cg09266650	NA	NA	NA	NA	NA	NA	NA	NA	NA	0.371923	0.0363732	NA	Homo_sapiens.hg19	cg09266650	MBNL2	MBNL2_Exon	chr13	97999141	97999142	51	+	Exon (uc031qmz.1/10150, exon 6 of 8)	13	97794090	98046374	252285	1	10150	uc031qmz.1	205001	ENSG00000139793	muscleblind like splicing regulator 2	uc031qmz.1;uc001vmz.4;uc001vna.4;uc001vnb.4;uc010aft.4;uc010tij.2;uc001vnc.3	10150;10150;10150;10150;10150;10150;10150	0;0;0;0;0;0;0	TRUE	FALSE	FALSE	FALSE	FALSE	TRUE	TRUE	FALSE	FALSE	Exon	NA	NA	NA	NA
cg09399982	NA	NA	NA	NA	NA	NA	NA	NA	NA	-0.221258	-0.0334435	NA	Homo_sapiens.hg19	cg09399982	NRN1	NRN1_fiveUTR	chr6	6007040	6007041	50	+	Promoter (<=1kb)	6	5998233	6007633	9401	2	51299	uc003mwu.3	593	ENSG00000124785	neuritin 1	uc021ykx.1;uc003mwu.3	51299;51299	0;0	TRUE	FALSE	TRUE	TRUE	FALSE	TRUE	FALSE	FALSE	FALSE	fiveUTR	6	6006690	6007043	354
cg09403176	NA	NA	NA	NA	NA	NA	NA	NA	NA	-0.145207	-0.0399829	NA	Homo_sapiens.hg19	cg09403176	ADD1	ADD1_Exon	chr4	2906795	2906796	50	+	Exon (uc003gfo.3/118, exon 10 of 16)	4	2845584	2931802	86219	1	118	uc003gfo.3	61212	ENSG00000087274	adducin 1	uc003gfo.3;uc003gfp.3;uc003gfq.3;uc003gfr.3;uc003gfs.3;uc003gft.3;uc003gfu.3	118;118;118;118;118;118;118	0;0;0;0;0;0;0	TRUE	FALSE	FALSE	FALSE	FALSE	TRUE	TRUE	FALSE	FALSE	Exon	4	2906653	2906809	157
cg09445259	NA	NA	NA	NA	NA	NA	NA	NA	NA	0.0953366	0.000114194	NA	Homo_sapiens.hg19	cg09445259	BNC2	BNC2_Intron	chr9	16732735	16732736	50	+	Intron (uc003zml.3/54796, intron 2 of 6)	9	16409501	16870786	461286	2	54796	uc003zml.3	138000	ENSG00000173068	basonuclin 2	uc003zml.3;uc011lmw.2;uc003zmm.3;uc003zmo.1;uc003zmp.1;uc003zmq.1;uc003zmr.1;uc010mij.1;uc003zmu.1;uc010mim.1;uc010min.1	54796;54796;54796;54796;54796;54796;54796;54796;54796;54796;54796	0;0;0;0;0;0;0;0;0;0;0	TRUE	FALSE	FALSE	FALSE	FALSE	FALSE	TRUE	FALSE	FALSE	Intron	NA	NA	NA	NA
cg15905736	NA	NA	NA	NA	NA	NA	NA	NA	NA	0.0728408	0.0211502	NA	Homo_sapiens.hg19	cg15905736	HOXC4	HOXC4_Intron	chr12	54415632	54415633	50	+	Intron (uc001ses.3/3223, intron 1 of 2)	12	54410642	54449814	39173	1	3221	uc001seu.3	4941	ENSG00000198353	homeobox C4	uc001seu.3;uc001set.3;uc001ses.3	3221;3222;3223	0;0;0	TRUE	FALSE	FALSE	FALSE	FALSE	FALSE	TRUE	FALSE	FALSE	Intron	NA	NA	NA	NA
cg16027853	NA	NA	NA	NA	NA	NA	NA	NA	NA	-0.164932	-0.0483805	NA	Homo_sapiens.hg19	cg16027853	NECTIN1	NECTIN1_Intergenic_upstream	chr11	119688450	119688451	51	+	Distal Intergenic	11	119545099	119599435	54337	2	5818	uc001pww.3	-88965	ENSG00000110400	nectin cell adhesion molecule 1	NA	NA	NA	FALSE	TRUE	FALSE	FALSE	FALSE	FALSE	FALSE	FALSE	TRUE	Intergenic_upstream	NA	NA	NA	NA
cg09809672	NA	NA	NA	NA	NA	NA	NA	NA	NA	-8.35882e-05	-0.00420681	NA	Homo_sapiens.hg19	cg09809672	EDARADD	EDARADD_fiveUTR	chr1	236557682	236557683	51	-	Promoter (<=1kb)	1	236557680	236648008	90329	1	128178	uc001hxu.1	2	ENSG00000186197	EDAR associated death domain	uc001hxu.1;uc001hxv.1	128178;128178	0;0	TRUE	FALSE	TRUE	TRUE	FALSE	TRUE	FALSE	FALSE	FALSE	fiveUTR	NA	NA	NA	NA
cg13445226	NA	NA	NA	NA	NA	NA	NA	NA	NA	0.0601269	0.000786022	NA	Homo_sapiens.hg19	cg13445226	ZFHX3	ZFHX3_Exon	chr16	72991865	72991866	50	-	Exon (uc002fck.3/463, exon 2 of 10)	16	72816786	73082274	265489	2	463	uc002fck.3	90409	ENSG00000140836	zinc finger homeobox 3	uc002fck.3;uc002fcl.3	463;463	0;0	TRUE	FALSE	FALSE	FALSE	FALSE	TRUE	TRUE	FALSE	FALSE	Exon	NA	NA	NA	NA
cg09955247	NA	NA	NA	NA	NA	NA	NA	NA	NA	-0.340515	-0.0400616	NA	Homo_sapiens.hg19	cg09955247	PAX2	PAX2_Intergenic_upstream	chr10	102415423	102415424	50	+	Distal Intergenic	10	102505468	102589698	84231	1	5076	uc001krk.4	-90045	ENSG00000075891	paired box 2	NA	NA	NA	FALSE	TRUE	FALSE	FALSE	FALSE	FALSE	FALSE	FALSE	TRUE	Intergenic_upstream	NA	NA	NA	NA
cg10101368	NA	NA	NA	NA	NA	NA	NA	NA	NA	0.0683252	0.000618094	NA	Homo_sapiens.hg19	cg10101368	ZC3H14	ZC3H14_Exon	chr14	89069219	89069220	50	+	Exon (uc001xww.3/79882, exon 12 of 17)	14	89029253	89079853	50601	1	79882	uc001xww.3	39917	ENSG00000100722	zinc finger CCCH-type containing 14	uc001xww.3;uc001xwx.3;uc010twd.2;uc010twe.2;uc010twf.2;uc001xwy.3;uc010twg.2;uc001xxa.3;uc001xxb.3;uc001xxc.3	79882;79882;79882;79882;79882;79882;79882;79882;79882;79882	0;0;0;0;0;0;0;0;0;0	TRUE	FALSE	FALSE	FALSE	FALSE	TRUE	TRUE	FALSE	FALSE	Exon	NA	NA	NA	NA
cg16531937	NA	NA	NA	NA	NA	NA	NA	NA	NA	-0.310601	-0.0391891	NA	Homo_sapiens.hg19	cg16531937	PTBP2	PTBP2_Exon	chr1	97271982	97271983	50	+	Exon (uc001drn.2/58155, exon 10 of 14)	1	97187175	97280605	93431	1	58155	uc001drq.3	84809	ENSG00000117569	polypyrimidine tract binding protein 2	uc001drn.2;uc001dro.2;uc001drp.2;uc009wdw.2;uc010otz.1;uc001drq.3;uc001drr.3;uc001dru.3;uc001drs.1;uc001drt.3	58155;58155;58155;58155;58155;58155;58155;58155;58155;58155	0;0;0;0;0;0;0;0;0;0	TRUE	FALSE	FALSE	FALSE	FALSE	TRUE	TRUE	FALSE	FALSE	Exon	NA	NA	NA	NA
cg16593601	NA	NA	NA	NA	NA	NA	NA	NA	NA	-0.00736392	-0.0152898	NA	Homo_sapiens.hg19	cg16593601	ARX	ARX_Intergenic_upstream	chrX	25161841	25161842	51	+	Distal Intergenic	23	25021813	25034065	12253	2	170302	uc004dbp.4	-127726	ENSG00000004848	aristaless related homeobox	NA	NA	NA	FALSE	TRUE	FALSE	FALSE	FALSE	FALSE	FALSE	FALSE	TRUE	Intergenic_upstream	NA	NA	NA	NA
cg23442072	NA	NA	NA	NA	NA	NA	NA	NA	NA	0.189558	0.118422	NA	Homo_sapiens.hg19	cg23442072	BRPF1	BRPF1_Exon	chr3	9787375	9787376	51	-	Exon (uc003bse.3/7862, exon 11 of 14)	3	9773434	9789699	16266	1	7862	uc003bse.3	13941	ENSG00000156983	bromodomain and PHD finger containing 1	uc003bsh.3;uc003bsi.3;uc003bsj.3;uc003bsk.3;uc003bsl.3;uc003bsm.3;uc003bsn.3;uc003bso.3;uc003bse.3;uc003bsf.3;uc003bsg.3;uc011ati.2	4968;4968;4968;4968;4968;4968;4968;4968;7862;7862;7862;7862	-4203;-4203;-4203;-4203;-4203;-4203;-4203;-4203;0;0;0;0	TRUE	FALSE	FALSE	FALSE	FALSE	TRUE	TRUE	FALSE	FALSE	Exon	NA	NA	NA	NA
cg17818266	NA	NA	NA	NA	NA	NA	NA	NA	NA	-0.429205	-0.191065	NA	Homo_sapiens.hg19	cg17818266	AMPD1	AMPD1_Exon	chr1	115231344	115231345	51	-	Exon (uc001efe.2/270, exon 3 of 16)	1	115215720	115238239	22520	2	270	uc001efe.2	6845	ENSG00000116748	adenosine monophosphate deaminase 1	uc001efe.2;uc001eff.2	270;270	0;0	TRUE	FALSE	FALSE	FALSE	FALSE	TRUE	TRUE	FALSE	FALSE	Exon	NA	NA	NA	NA
cg16756969	NA	NA	NA	NA	NA	NA	NA	NA	NA	-0.230086	-0.0397847	NA	Homo_sapiens.hg19	cg16756969	LHX5	LHX5_Intergenic_upstream	chr12	114087370	114087371	50	+	Distal Intergenic	12	113900694	113909877	9184	2	64211	uc001tvj.1	-177444	ENSG00000089116	LIM homeobox 5	NA	NA	NA	FALSE	TRUE	FALSE	FALSE	FALSE	FALSE	FALSE	FALSE	TRUE	Intergenic_upstream	NA	NA	NA	NA
cg10536999	NA	NA	NA	NA	NA	NA	NA	NA	NA	-0.006543	-0.00361231	NA	Homo_sapiens.hg19	cg10536999	NFE2L3	NFE2L3_Intron	chr7	26193109	26193110	51	+	Intron (uc003sxq.3/9603, intron 1 of 3)	7	26191847	26226756	34910	1	9603	uc003sxq.3	1212	ENSG00000050344	nuclear factor, erythroid 2 like 3	uc003sxq.3	9603	0	TRUE	FALSE	FALSE	FALSE	FALSE	FALSE	TRUE	FALSE	FALSE	Intron	7	26193003	26193166	164
cg20202572	NA	NA	NA	NA	NA	NA	NA	NA	NA	0.340447	0.0127349	NA	Homo_sapiens.hg19	cg20202572	PHF19	PHF19_Exon	chr9	123620322	123620323	51	+	Exon (uc004bkr.2/26147, exon 9 of 9)	9	123617931	123639606	21676	2	26147	uc004bks.1	19284	ENSG00000119403	PHD finger protein 19	uc004bkq.3;uc004bkr.2;uc011lyf.1;uc004bks.1	253039;26147;26147;26147	14952;0;0;0	TRUE	FALSE	FALSE	FALSE	FALSE	TRUE	FALSE	FALSE	FALSE	Exon	NA	NA	NA	NA
cg10717922	NA	NA	NA	NA	NA	NA	NA	NA	NA	-0.0236356	-0.0974049	NA	Homo_sapiens.hg19	cg10717922	MED12L	MED12L_fiveUTR	chr3	150804751	150804752	50	-	5' UTR	3	150803451	150876586	73136	1	116931	uc003eym.1	1251	ENSG00000144893	mediator complex subunit 12L	uc003eym.1;uc003eyn.3;uc003eyo.3;uc003eyp.3;uc011bnz.2	116931;116931;116931;116931;116931	0;0;0;0;0	TRUE	FALSE	FALSE	TRUE	FALSE	TRUE	FALSE	FALSE	FALSE	fiveUTR	3	150804662	150804783	122
cg14322760	NA	NA	NA	NA	NA	NA	NA	NA	NA	0.175103	0.00454941	NA	Homo_sapiens.hg19	cg14322760	IFT80	IFT80_Exon	chr3	160120464	160120465	51	+	Exon (uc003fdf.1/10051, exon 4 of 9)	3	159945241	160167626	222386	2	57560	uc003fda.3	47162	ENSG00000068885	intraflagellar transport 80	uc003fdf.1;uc003fdg.1;uc010hwc.1;uc003fdh.3;uc003fdi.3;uc003fdj.3;uc010hwd.3;uc011boz.1;uc003fdk.3;uc003fda.3;uc003fdd.2;uc003fde.2;uc021xgq.1	10051;10051;10051;10051;10051;10051;10051;406949;406951;57560;57560;57560;57560	0;0;0;0;0;0;0;-1912;-2069;0;-3094;-3094;-3094	TRUE	FALSE	FALSE	FALSE	FALSE	TRUE	TRUE	FALSE	FALSE	Exon	NA	NA	NA	NA
cg10766175	NA	NA	NA	NA	NA	NA	NA	NA	NA	-0.17487	-0.0410165	NA	Homo_sapiens.hg19	cg10766175	OPCML	OPCML_Intron	chr11	132863947	132863948	50	+	Intron (uc001qgu.3/4978, intron 1 of 7)	11	132284875	133402403	1117529	2	4978	uc001qgu.3	538406	ENSG00000183715	opioid binding protein/cell adhesion molecule like	uc001qgu.3	4978	0	TRUE	FALSE	FALSE	FALSE	FALSE	FALSE	TRUE	FALSE	FALSE	Intron	NA	NA	NA	NA
cg14440112	NA	NA	NA	NA	NA	NA	NA	NA	NA	0.815825	0.268452	NA	Homo_sapiens.hg19	cg14440112	ZNF521	ZNF521_fiveUTR	chr18	22932165	22932166	50	-	Promoter (<=1kb)	18	22641888	22932214	290327	2	25925	uc002kvk.2	0	ENSG00000198795	zinc finger protein 521	uc002kvk.2;uc002kvl.2;uc010dly.2;uc010xbe.1	25925;25925;25925;25925	0;0;0;0	TRUE	FALSE	TRUE	TRUE	FALSE	TRUE	FALSE	FALSE	FALSE	fiveUTR	18	22932165	22932451	287
cg14451207	NA	NA	NA	NA	NA	NA	NA	NA	NA	0.520541	0.126287	NA	Homo_sapiens.hg19	cg14451207	MIR129-2	MIR129-2_Promoter	chr11	43600586	43600587	50	+	Promoter (2-3kb)	11	43602944	43603033	90	1	406918	uc001mxo.1	-2359	ENSG00000199077	microRNA 129-2	uc001mxo.1	406918	0	FALSE	TRUE	TRUE	FALSE	FALSE	FALSE	FALSE	FALSE	FALSE	Promoter	11	43600436	43600886	451
cg14465076	NA	NA	NA	NA	NA	NA	NA	NA	NA	0.341131	0.0233082	NA	Homo_sapiens.hg19	cg14465076	AMER2	AMER2_Exon	chr13	25744684	25744685	51	-	Exon (uc001uqb.3/219287, exon 1 of 1)	13	25742672	25746305	3634	2	219287	uc001uqc.3	1571	ENSG00000165566	APC membrane recruitment protein 2	uc001uqa.3;uc001uqb.3;uc001uqc.3	219287;219287;219287	0;0;0	TRUE	FALSE	FALSE	FALSE	FALSE	TRUE	TRUE	FALSE	FALSE	Exon	13	25744653	25745485	833
cg11084334	NA	NA	NA	NA	NA	NA	NA	NA	NA	0.0233128	0.0220462	NA	Homo_sapiens.hg19	cg11084334	LHFPL4	LHFPL4_Exon	chr3	9594264	9594265	51	-	Exon (uc003bry.3/375323, exon 2 of 4)	3	9540045	9595486	55442	2	375323	uc003bry.3	1172	ENSG00000156959	LHFPL tetraspan subfamily member 4	uc003bry.3	375323	0	TRUE	FALSE	FALSE	FALSE	FALSE	TRUE	FALSE	FALSE	FALSE	Exon	3	9593979	9594520	542
cg11106122	NA	NA	NA	NA	NA	NA	NA	NA	NA	-0.119571	-0.00518713	NA	Homo_sapiens.hg19	cg11106122	PRRX1	PRRX1_Exon	chr1	170633434	170633435	51	+	Promoter (<=1kb)	1	170633313	170708541	75229	1	5396	uc001ghe.3	71	ENSG00000116132	paired related homeobox 1	uc001ghe.3;uc001ghf.3	5396;5396	0;0	TRUE	FALSE	TRUE	FALSE	FALSE	TRUE	FALSE	FALSE	FALSE	Exon	1	170633275	170633684	410
cg14551953	NA	NA	NA	NA	NA	NA	NA	NA	NA	0.168416	0.0121707	NA	Homo_sapiens.hg19	cg14551953	TBCA	TBCA_Intergenic_upstream	chr5	77143574	77143575	51	+	Distal Intergenic	5	76987074	77072185	85112	2	6902	uc003kfi.1	-71339	ENSG00000171530	tubulin folding cofactor A	NA	NA	NA	FALSE	TRUE	FALSE	FALSE	FALSE	FALSE	FALSE	FALSE	TRUE	Intergenic_upstream	NA	NA	NA	NA
cg14577476	NA	NA	NA	NA	NA	NA	NA	NA	NA	-0.217747	-0.167719	NA	Homo_sapiens.hg19	cg14577476	MBTD1	MBTD1_fiveUTR	chr17	49337432	49337433	50	+	Promoter (<=1kb)	17	49268960	49337514	68555	2	54799	uc002itq.4	31	ENSG00000011258	mbt domain containing 1	uc002its.3;uc002itr.4;uc002itq.4	51096;54799;54799	-414;0;0	TRUE	FALSE	TRUE	TRUE	FALSE	TRUE	TRUE	FALSE	FALSE	fiveUTR	17	49337432	49337560	129
cg14720152	NA	NA	NA	NA	NA	NA	NA	NA	NA	-0.224699	-0.0464671	NA	Homo_sapiens.hg19	cg14720152	MECOM	MECOM_Promoter	chr3	169385539	169385540	50	-	Promoter (3-4kb)	3	168801287	169381563	580277	2	2122	uc011bpj.1	-3976	ENSG00000085276	MDS1 and EVI1 complex locus	uc011bpj.1;uc011bpk.1;uc010hwn.2;uc011bpl.1	2122;2122;2122;2122	0;0;0;0	FALSE	TRUE	TRUE	FALSE	FALSE	FALSE	FALSE	FALSE	FALSE	Promoter	NA	NA	NA	NA
cg21239962	NA	NA	NA	NA	NA	NA	NA	NA	NA	0.000627758	0.0399314	NA	Homo_sapiens.hg19	cg21239962	SMAD2	SMAD2_Intergenic_downstream	chr18	45255424	45255425	50	+	Distal Intergenic	18	45359466	45456970	97505	2	4087	uc002lcy.4	201546	ENSG00000175387	SMAD family member 2	NA	NA	NA	FALSE	TRUE	FALSE	FALSE	FALSE	FALSE	FALSE	FALSE	TRUE	Intergenic_downstream	NA	NA	NA	NA
cg14922886	NA	NA	NA	NA	NA	NA	NA	NA	NA	-0.261947	-0.34294	NA	Homo_sapiens.hg19	cg14922886	HOXA13	HOXA13_fiveUTR	chr7	27239701	27239702	51	+	Promoter (<=1kb)	7	27236499	27239725	3227	2	3209	uc003szb.1	24	ENSG00000106031	homeobox A13	uc022aau.1;uc003szb.1	100316868;3209	-339;0	TRUE	FALSE	TRUE	TRUE	FALSE	TRUE	FALSE	FALSE	FALSE	fiveUTR	7	27238985	27240031	1047
cg15129763	NA	NA	NA	NA	NA	NA	NA	NA	NA	-0.0257794	-0.00525318	NA	Homo_sapiens.hg19	cg15129763	TBCA	TBCA_Intergenic_upstream	chr5	77170430	77170431	50	+	Distal Intergenic	5	76987074	77072185	85112	2	6902	uc003kfi.1	-98246	ENSG00000171530	tubulin folding cofactor A	NA	NA	NA	FALSE	TRUE	FALSE	FALSE	FALSE	FALSE	FALSE	FALSE	TRUE	Intergenic_upstream	NA	NA	NA	NA
cg12372060	NA	NA	NA	NA	NA	NA	NA	NA	NA	1.30619	0.297354	NA	Homo_sapiens.hg19	cg12372060	PHF21A	PHF21A_fiveUTR	chr11	45992850	45992851	50	+	5' UTR	11	45950870	46142985	192116	2	51317	uc001ncb.4	150084	ENSG00000135365	PHD finger protein 21A	uc001ncb.4;uc001ncc.4;uc009ykx.3;uc001nca.1;uc001nce.2	51317;51317;51317;51317;51317	0;0;0;0;0	TRUE	FALSE	FALSE	TRUE	FALSE	TRUE	FALSE	FALSE	FALSE	fiveUTR	NA	NA	NA	NA
cg12373771	NA	NA	NA	NA	NA	NA	NA	NA	NA	0.478602	0.0239859	NA	Homo_sapiens.hg19	cg12373771	TMEM121B	TMEM121B_Exon	chr22	17601381	17601382	51	-	Promoter (<=1kb)	22	17597189	17602213	5025	2	27439	uc002zmb.2	782	ENSG00000183307	transmembrane protein 121B	uc002zly.4;uc002zmb.2;uc002zma.2	23765;27439;27439	0;0;0	TRUE	FALSE	TRUE	FALSE	FALSE	TRUE	TRUE	FALSE	FALSE	Exon	22	17601324	17602632	1309
cg15327229	NA	NA	NA	NA	NA	NA	NA	NA	NA	-0.0621794	-0.0283997	NA	Homo_sapiens.hg19	cg15327229	MACF1	MACF1_Exon	chr1	39751390	39751391	51	+	Exon (uc001cdc.2/23499, exon 13 of 62)	1	39549839	39952810	402972	1	23499	uc021olt.1	201501	ENSG00000127603	microtubule actin crosslinking factor 1	uc001cdc.2;uc021olt.1;uc031pmc.1;uc001cda.1;uc010oit.1	23499;23499;23499;23499;23499	0;0;0;0;0	TRUE	FALSE	FALSE	FALSE	FALSE	TRUE	FALSE	FALSE	FALSE	Exon	NA	NA	NA	NA
cg12575233	NA	NA	NA	NA	NA	NA	NA	NA	NA	0.0949292	0.0247547	NA	Homo_sapiens.hg19	cg12575233	PPP1R1B	PPP1R1B_Promoter	chr17	37774852	37774853	50	+	Promoter (8-9kb)	17	37783177	37792878	9702	1	84152	uc002hrz.3	-8325	ENSG00000131771	protein phosphatase 1 regulatory inhibitor subunit 1B	NA	NA	NA	FALSE	TRUE	TRUE	FALSE	FALSE	FALSE	FALSE	FALSE	FALSE	Promoter	17	37774852	37775003	152
cg15405662	NA	NA	NA	NA	NA	NA	NA	NA	NA	-0.44154	-0.0352378	NA	Homo_sapiens.hg19	cg15405662	ZNF503-AS2	ZNF503-AS2_Intergenic_downstream	chr10	77221782	77221783	51	+	Distal Intergenic	10	77163514	77168740	5227	1	100131213	uc010qlg.2	58218	ENSG00000237149	ZNF503 antisense RNA 2	NA	NA	NA	FALSE	TRUE	FALSE	FALSE	FALSE	FALSE	FALSE	FALSE	TRUE	Intergenic_downstream	NA	NA	NA	NA
cg15416233	NA	NA	NA	NA	NA	NA	NA	NA	NA	-2.011	-0.498346	NA	Homo_sapiens.hg19	cg15416233	PAX2	PAX2_Promoter	chr10	102505266	102505267	50	+	Promoter (<=1kb)	10	102505468	102589698	84231	1	5076	uc001krk.4	-202	ENSG00000075891	paired box 2	uc001krk.4;uc001krl.4;uc001krm.4;uc001krn.4;uc001kro.4;uc010qps.2;uc001krp.1	5076;5076;5076;5076;5076;5076;5076	0;0;0;0;0;0;0	FALSE	TRUE	TRUE	FALSE	FALSE	FALSE	FALSE	FALSE	FALSE	Promoter	NA	NA	NA	NA
cg13694139	NA	NA	NA	NA	NA	NA	NA	NA	NA	-0.231228	-0.105497	NA	Homo_sapiens.hg19	cg13694139	CLPB	CLPB_Intron	chr11	72081004	72081005	50	+	Intron (uc010rqz.2/81570, intron 3 of 14)	11	72003470	72145684	142215	2	81570	uc010rqz.2	64680	ENSG00000162129	ClpB homolog, mitochondrial AAA ATPase chaperonin	uc010rqz.2;uc001osj.4;uc001osk.4;uc010rqx.3;uc010rqy.3	81570;81570;81570;81570;81570	0;0;0;0;0	TRUE	FALSE	FALSE	FALSE	FALSE	FALSE	TRUE	FALSE	FALSE	Intron	NA	NA	NA	NA
cg18635807	NA	NA	NA	NA	NA	NA	NA	NA	NA	-0.0412072	-0.00393669	NA	Homo_sapiens.hg19	cg18635807	EYA1	EYA1_fiveUTR	chr8	72267020	72267021	51	+	5' UTR	8	72109668	72274467	164800	2	2138	uc003xyu.3	7447	ENSG00000104313	EYA transcriptional coactivator and phosphatase 1	uc003xyr.4;uc003xys.4;uc003xyt.4;uc010lzf.3;uc003xyu.3;uc003xyv.3;uc011lfe.2	2138;2138;2138;2138;2138;2138;2138	0;0;0;0;0;0;0	TRUE	FALSE	FALSE	TRUE	FALSE	TRUE	TRUE	FALSE	FALSE	fiveUTR	NA	NA	NA	NA
cg18776124	NA	NA	NA	NA	NA	NA	NA	NA	NA	-0.0809057	-0.0554449	NA	Homo_sapiens.hg19	cg18776124	DLG2	DLG2_Promoter	chr11	85338521	85338522	51	-	Promoter (<=1kb)	11	83166056	85338314	2172259	2	1740	uc001pak.2	-257	ENSG00000150672	discs large MAGUK scaffold protein 2	uc001pak.2;uc001pan.3;uc001paq.3;uc001pao.4;uc001pap.4;uc021qog.2;uc021qoh.2;uc031qda.1	1740;55863;55863;55863;55863;55863;55863;55863	0;-1046;-1046;-1046;-1046;-1046;-1046;-1046	FALSE	TRUE	TRUE	FALSE	FALSE	FALSE	FALSE	FALSE	FALSE	Promoter	NA	NA	NA	NA
cg18826401	NA	NA	NA	NA	NA	NA	NA	NA	NA	0.0155126	0.00218167	NA	Homo_sapiens.hg19	cg18826401	MIR2113	MIR2113_Intergenic_downstream	chr6	98722902	98722903	51	-	Distal Intergenic	6	98472407	98472495	89	1	100302164	uc021zdb.1	250545	ENSG00000238367	microRNA 2113	NA	NA	NA	FALSE	TRUE	FALSE	FALSE	FALSE	FALSE	FALSE	FALSE	TRUE	Intergenic_downstream	NA	NA	NA	NA
cg18961099	NA	NA	NA	NA	NA	NA	NA	NA	NA	-0.443685	-0.00672422	NA	Homo_sapiens.hg19	cg18961099	SF1	SF1_Intron	chr11	64541091	64541092	50	-	Intron (uc010rnn.2/7536, intron 2 of 12)	11	64532076	64545232	13157	2	7536	uc010rnn.2	4141	ENSG00000168066	splicing factor 1	uc010rnm.2;uc010rnn.2;uc001oaz.2;uc001oba.2;uc001obb.2;uc001obc.2;uc001obd.2;uc001obe.2;uc010rno.2;uc001obf.3	7536;7536;7536;7536;7536;7536;7536;7536;7536;7536	0;0;0;0;0;0;0;0;0;5225	TRUE	FALSE	FALSE	FALSE	FALSE	FALSE	TRUE	FALSE	FALSE	Intron	NA	NA	NA	NA
cg22502858	NA	NA	NA	NA	NA	NA	NA	NA	NA	0.601698	0.227966	NA	Homo_sapiens.hg19	cg22502858	TCERG1	TCERG1_Intron	chr5	145889689	145889690	50	-	Intron (uc003lob.3/10915, intron 21 of 21)	5	145826873	145891069	64197	1	10915	uc003lob.3	62818	ENSG00000113649	transcription elongation regulator 1	uc003lob.3;uc003loc.3;uc003lod.1	10915;10915;134391	0;0;5936	TRUE	FALSE	FALSE	FALSE	FALSE	FALSE	TRUE	FALSE	FALSE	Intron	NA	NA	NA	NA
cg19090691	NA	NA	NA	NA	NA	NA	NA	NA	NA	-0.218016	-0.0601824	NA	Homo_sapiens.hg19	cg19090691	NKX2-3	NKX2-3_Intergenic_downstream	chr10	101297116	101297117	50	+	Distal Intergenic	10	101292690	101296280	3591	1	159296	uc009xwj.3	4377	ENSG00000119919	NK2 homeobox 3	uc009xwj.3	159296	0	FALSE	TRUE	FALSE	FALSE	FALSE	FALSE	FALSE	FALSE	TRUE	Intergenic_downstream	NA	NA	NA	NA
cg15969104	NA	NA	NA	NA	NA	NA	NA	NA	NA	-0.235239	-0.102837	NA	Homo_sapiens.hg19	cg15969104	PPM1L	PPM1L_fiveUTR	chr3	160474145	160474146	50	-	Promoter (<=1kb)	3	160473996	160788817	314822	1	151742	uc003fdr.3	100	ENSG00000163590	protein phosphatase, Mg2+/Mn2+ dependent 1L	uc003fdr.3	151742	0	TRUE	FALSE	TRUE	TRUE	FALSE	TRUE	FALSE	FALSE	FALSE	fiveUTR	NA	NA	NA	NA
cg19295293	NA	NA	NA	NA	NA	NA	NA	NA	NA	-1.09297	-0.221665	NA	Homo_sapiens.hg19	cg19295293	HECTD4	HECTD4_threeUTR	chr12	112600213	112600214	51	+	3' UTR	12	112597992	112819896	221905	2	283450	uc021reb.1	219683	ENSG00000173064	HECT domain E3 ubiquitin protein ligase 4	uc021reb.1	283450	0	TRUE	FALSE	FALSE	FALSE	TRUE	TRUE	FALSE	FALSE	FALSE	threeUTR	NA	NA	NA	NA
cg13366440	NA	NA	NA	NA	NA	NA	NA	NA	NA	-0.05798	-0.0167787	NA	Homo_sapiens.hg19	cg13366440	SHISAL2B	SHISAL2B_Exon	chr5	63986596	63986597	50	+	Promoter (<=1kb)	5	63986135	64014017	27883	1	100132916	uc021xzg.1	462	ENSG00000145642	shisa like 2B	uc021xzg.1	100132916	0	TRUE	FALSE	TRUE	FALSE	FALSE	TRUE	TRUE	FALSE	FALSE	Exon	5	63986302	63986597	296
cg26169783	NA	NA	NA	NA	NA	NA	NA	NA	NA	-0.0232928	-0.00806427	NA	Homo_sapiens.hg19	cg26169783	RFC3	RFC3_Intergenic_upstream	chr13	34371837	34371838	51	+	Distal Intergenic	13	34392206	34410019	17814	1	5983	uc010ted.1	-20369	ENSG00000133119	replication factor C subunit 3	NA	NA	NA	FALSE	TRUE	FALSE	FALSE	FALSE	FALSE	FALSE	FALSE	TRUE	Intergenic_upstream	NA	NA	NA	NA
cg22993071	NA	NA	NA	NA	NA	NA	NA	NA	NA	0.0942808	0.00118073	NA	Homo_sapiens.hg19	cg22993071	ST8SIA3	ST8SIA3_Intergenic_downstream	chr18	55052715	55052716	50	+	Distal Intergenic	18	55019721	55036161	16441	1	51046	uc002lgn.3	32996	ENSG00000177511	ST8 alpha-N-acetyl-neuraminide alpha-2,8-sialyltransferase 3	NA	NA	NA	FALSE	TRUE	FALSE	FALSE	FALSE	FALSE	FALSE	FALSE	TRUE	Intergenic_downstream	NA	NA	NA	NA
cg16314035	NA	NA	NA	NA	NA	NA	NA	NA	NA	-0.0698025	-0.020908	NA	Homo_sapiens.hg19	cg16314035	RARB	RARB_Intron	chr3	25359907	25359908	50	-	Intron (uc011awl.2/5915, intron 1 of 7)	3	25215823	25639422	423600	1	5915	uc011awl.2	144086	ENSG00000077092	retinoic acid receptor beta	uc011awl.2	5915	0	TRUE	FALSE	FALSE	FALSE	FALSE	FALSE	TRUE	FALSE	FALSE	Intron	NA	NA	NA	NA
cg16448606	NA	NA	NA	NA	NA	NA	NA	NA	NA	0.115668	0.0055963	NA	Homo_sapiens.hg19	cg16448606	TRPS1	TRPS1_Intron	chr8	116464057	116464058	50	+	Intron (uc011lhy.2/7227, intron 4 of 5)	8	116420724	116681228	260505	2	7227	uc003yny.3	217172	ENSG00000104447	transcriptional repressor GATA binding 1	uc011lhy.2;uc003yny.3;uc003ynz.3;uc010mcy.3	7227;7227;7227;7227	0;0;0;0	TRUE	FALSE	FALSE	FALSE	FALSE	FALSE	TRUE	FALSE	FALSE	Intron	NA	NA	NA	NA
cg13657149	NA	NA	NA	NA	NA	NA	NA	NA	NA	0.0278142	0.0215767	NA	Homo_sapiens.hg19	cg13657149	PELI2	PELI2_threeUTR	chr14	56766873	56766874	51	+	3' UTR	14	56585093	56768031	182939	1	57161	uc001xch.3	181730	ENSG00000139946	pellino E3 ubiquitin protein ligase family member 2	uc001xch.3	57161	0	TRUE	FALSE	FALSE	FALSE	TRUE	TRUE	FALSE	FALSE	FALSE	threeUTR	NA	NA	NA	NA
cg14023813	-6.28998	NA	NA	NA	NA	NA	NA	-0.0331525	-0.0172961	NA	NA	NA	Homo_sapiens.hg19	cg14023813	CTNNA3	CTNNA3_Exon	chr10	69524336	69524337	51	-	Exon (uc021prp.1/uc021prp.1, exon 1 of 1)	10	67679725	69455949	1776225	2	29119	uc001jmw.2	-68437	ENSG00000183230	catenin alpha 3	NA	NA	NA	TRUE	FALSE	FALSE	FALSE	FALSE	TRUE	FALSE	FALSE	FALSE	Exon	NA	NA	NA	NA
cg23292230	NA	NA	NA	NA	NA	NA	NA	NA	NA	-0.215914	-0.035877	NA	Homo_sapiens.hg19	cg23292230	FTO	FTO_Intron	chr16	54093110	54093111	50	-	Intron (uc002ehr.3/79068, intron 8 of 8)	16	53737875	54148379	410505	1	79068	uc002ehr.3	355236	ENSG00000140718	FTO alpha-ketoglutarate dependent dioxygenase	uc002ehr.3;uc010vha.2;uc010cbz.3;uc002ehs.3	79068;79068;79068;79068	0;0;0;0	TRUE	FALSE	FALSE	FALSE	FALSE	FALSE	TRUE	FALSE	FALSE	Intron	NA	NA	NA	NA
cg19949384	NA	NA	NA	NA	NA	NA	NA	NA	NA	0.00850799	0.00147036	NA	Homo_sapiens.hg19	cg19949384	TFEC	TFEC_Intergenic_downstream	chr7	115264076	115264077	50	-	Distal Intergenic	7	115575202	115608367	33166	2	22797	uc003vhm.2	344341	ENSG00000105967	transcription factor EC	NA	NA	NA	FALSE	TRUE	FALSE	FALSE	FALSE	FALSE	FALSE	FALSE	TRUE	Intergenic_downstream	NA	NA	NA	NA
cg19971619	NA	NA	NA	NA	NA	NA	NA	NA	NA	-0.283734	-0.00210226	NA	Homo_sapiens.hg19	cg19971619	KDM5A	KDM5A_Exon	chr12	422253	422254	51	+	Exon (uc001qif.1/5927, exon 20 of 28)	12	389223	498620	109398	2	5927	uc001qif.1	76367	ENSG00000073614	lysine demethylase 5A	uc001qif.1;uc010sdn.1	5927;5927	0;0	TRUE	FALSE	FALSE	FALSE	FALSE	TRUE	TRUE	FALSE	FALSE	Exon	NA	NA	NA	NA
cg24624575	NA	NA	NA	NA	NA	NA	NA	NA	NA	0.0460012	0.0144478	NA	Homo_sapiens.hg19	cg24624575	VLDLR	VLDLR_Exon	chr9	2645015	2645016	51	+	Exon (uc003zhk.1/7436, exon 9 of 19)	9	2621793	2654485	32693	1	7436	uc003zhk.1	23172	ENSG00000147852	very low density lipoprotein receptor	uc003zhk.1;uc003zhl.1;uc003zhm.1	7436;7436;7436	0;0;0	TRUE	FALSE	FALSE	FALSE	FALSE	TRUE	FALSE	FALSE	FALSE	Exon	NA	NA	NA	NA
cg23563241	NA	NA	NA	NA	NA	NA	NA	NA	NA	0.0909932	0.00667112	NA	Homo_sapiens.hg19	cg23563241	HOXC4	HOXC4_Exon	chr12	54426992	54426993	50	+	Exon (uc001sew.3/3222, exon 1 of 2)	12	54410642	54449814	39173	1	3221	uc001seu.3	16301	ENSG00000198353	homeobox C4	uc001seu.3;uc001set.3;uc001sew.3;uc001ses.3;uc001sev.3;uc021qyl.1	3221;3222;3222;3223;3223;693200	0;0;0;0;0;-742	TRUE	FALSE	FALSE	FALSE	FALSE	TRUE	TRUE	FALSE	FALSE	Exon	12	54426992	54427238	247
cg16867657	NA	NA	NA	NA	NA	NA	NA	NA	NA	0.99999	0.105605	NA	Homo_sapiens.hg19	cg16867657	ELOVL2-AS1	ELOVL2-AS1_Promoter	chr6	11044877	11044878	51	+	Promoter (<=1kb)	6	11043991	11079377	35387	1	100506409	uc021yln.1	836	ENSG00000230314	ELOVL2 antisense RNA 1	uc021yln.1;uc021ylo.1;uc003mzq.1;uc003mzp.4	100506409;100506409;100506409;54898	0;0;-47;-203	TRUE	FALSE	TRUE	FALSE	FALSE	FALSE	TRUE	FALSE	FALSE	Promoter	6	11043894	11045001	1108
cg16925284	NA	NA	NA	NA	NA	NA	NA	NA	NA	0.298375	0.0704233	NA	Homo_sapiens.hg19	cg16925284	TUBA1A	TUBA1A_fiveUTR	chr12	49582863	49582864	51	-	Promoter (<=1kb)	12	49578578	49583107	4530	2	7846	uc001rtp.4	194	ENSG00000167552	tubulin alpha 1a	uc001rtp.4;uc009zlf.4;uc031qhc.1	7846;7846;7846	0;0;0	TRUE	FALSE	TRUE	TRUE	FALSE	TRUE	FALSE	FALSE	FALSE	fiveUTR	12	49582714	49582920	207
cg20480930	NA	NA	NA	NA	NA	NA	NA	NA	NA	0.36131	0.0879176	NA	Homo_sapiens.hg19	cg20480930	LHX2	LHX2_Intron	chr9	126780490	126780491	50	-	Intron (uc004boe.1/9355, intron 3 of 4)	9	126773889	126795442	21554	1	9355	uc004boe.1	6551	ENSG00000106689	LIM homeobox 2	uc004boe.1;uc010mwi.1	9355;9355	0;0	TRUE	FALSE	FALSE	FALSE	FALSE	FALSE	TRUE	FALSE	FALSE	Intron	NA	NA	NA	NA
cg14405266	NA	NA	NA	NA	NA	NA	NA	NA	NA	-0.95923	-0.301087	NA	Homo_sapiens.hg19	cg14405266	ZNF771	ZNF771_Promoter	chr16	30419330	30419331	51	+	Promoter (<=1kb)	16	30418735	30425930	7196	1	51333	uc002dyc.2	545	ENSG00000179965	zinc finger protein 771	uc002dyc.2;uc002dyd.3;uc010ver.2;uc010bzx.2	51333;51333;51333;51333	0;0;0;0	TRUE	FALSE	TRUE	FALSE	FALSE	FALSE	TRUE	FALSE	FALSE	Promoter	16	30419165	30419384	220
cg14406300	NA	NA	NA	NA	NA	NA	NA	NA	NA	-0.221069	-0.135056	NA	Homo_sapiens.hg19	cg14406300	SRXN1	SRXN1_Promoter	chr20	657360	657361	50	-	Promoter (<=1kb)	20	627268	656823	29556	2	140809	uc002web.4	-587	ENSG00000271303	sulfiredoxin 1	uc002web.4;uc002wec.3	140809;85508	0;0	FALSE	TRUE	TRUE	FALSE	FALSE	FALSE	FALSE	FALSE	FALSE	Promoter	20	657232	657406	175
cg20757950	NA	NA	NA	NA	NA	NA	NA	NA	NA	-0.137035	-0.0222334	NA	Homo_sapiens.hg19	cg20757950	C15orf41	C15orf41_Intron	chr15	36951263	36951264	50	+	Intron (uc001zje.4/84529, intron 5 of 11)	15	36871812	37102449	230638	1	84529	uc001zje.4	79452	ENSG00000186073	chromosome 15 open reading frame 41	uc001zje.4;uc010bbb.1;uc001zjf.3;uc010uci.2	84529;84529;84529;84529	0;0;0;0	TRUE	FALSE	FALSE	FALSE	FALSE	FALSE	TRUE	FALSE	FALSE	Intron	NA	NA	NA	NA
cg14498322	NA	NA	NA	NA	NA	NA	NA	NA	NA	-0.0985475	-0.0815573	NA	Homo_sapiens.hg19	cg14498322	SORL1	SORL1_Intergenic_downstream	chr11	121527015	121527016	51	-	Distal Intergenic	11	121461128	121504471	43344	1	6653	uc010rzq.1	65937	ENSG00000137642	sortilin related receptor 1	NA	NA	NA	FALSE	TRUE	FALSE	FALSE	FALSE	FALSE	FALSE	FALSE	TRUE	Intergenic_downstream	NA	NA	NA	NA
cg14523578	NA	NA	NA	NA	NA	NA	NA	NA	NA	0.0025226	0.0086534	NA	Homo_sapiens.hg19	cg14523578	ELAVL2	ELAVL2_Promoter	chr9	23826178	23826179	51	-	Promoter (<=1kb)	9	23690103	23826063	135961	2	1993	uc003zpu.3	-165	ENSG00000107105	ELAV like RNA binding protein 2	uc003zps.3;uc003zpt.3;uc003zpu.3;uc003zpv.3;uc003zpw.3	1993;1993;1993;1993;1993	0;0;0;0;0	FALSE	TRUE	TRUE	FALSE	FALSE	FALSE	FALSE	FALSE	FALSE	Promoter	NA	NA	NA	NA
cg17581743	NA	NA	NA	NA	NA	NA	NA	NA	NA	0.119822	0.0168128	NA	Homo_sapiens.hg19	cg17581743	SS18	SS18_Intergenic_downstream	chr18	23393910	23393911	50	+	Distal Intergenic	18	23596217	23670611	74395	2	6760	uc002kvm.3	276701	ENSG00000141380	SS18 subunit of BAF chromatin remodeling complex	NA	NA	NA	FALSE	TRUE	FALSE	FALSE	FALSE	FALSE	FALSE	FALSE	TRUE	Intergenic_downstream	NA	NA	NA	NA
cg14759587	NA	NA	NA	NA	NA	NA	NA	NA	NA	-0.0248841	-0.0181519	NA	Homo_sapiens.hg19	cg14759587	GSE1	GSE1_Intergenic_upstream	chr16	85496193	85496194	50	+	Distal Intergenic	16	85645029	85709812	64784	1	23199	uc002fiw.3	-148836	ENSG00000131149	Gse1 coiled-coil protein	NA	NA	NA	FALSE	TRUE	FALSE	FALSE	FALSE	FALSE	FALSE	FALSE	TRUE	Intergenic_upstream	NA	NA	NA	NA
cg25643003	NA	NA	NA	NA	NA	NA	NA	NA	NA	0.708881	0.398928	NA	Homo_sapiens.hg19	cg25643003	MIR129-2	MIR129-2_Promoter	chr11	43600943	43600944	51	-	Promoter (2-3kb)	11	43602944	43603033	90	1	406918	uc001mxo.1	-2001	ENSG00000199077	microRNA 129-2	uc001mxo.1	406918	0	FALSE	TRUE	TRUE	FALSE	FALSE	FALSE	FALSE	FALSE	FALSE	Promoter	11	43600935	43600993	59
cg21191048	NA	NA	NA	NA	NA	NA	NA	NA	NA	0.0331967	0.00640701	NA	Homo_sapiens.hg19	cg21191048	MIR4318	MIR4318_Intergenic_downstream	chr18	35565090	35565091	50	+	Distal Intergenic	18	35237098	35237178	81	1	100422857	uc021uiz.1	327943	ENSG00000266530	microRNA 4318	NA	NA	NA	FALSE	TRUE	FALSE	FALSE	FALSE	FALSE	FALSE	FALSE	TRUE	Intergenic_downstream	NA	NA	NA	NA
cg27633444	NA	NA	NA	NA	NA	NA	NA	NA	NA	0.038232	0.011602	NA	Homo_sapiens.hg19	cg27633444	LINC01097	LINC01097_Intergenic_downstream	chr4	13518473	13518474	51	+	Distal Intergenic	4	13527943	13533041	5099	2	285547	uc010idp.1	14568	ENSG00000281202	long intergenic non-protein coding RNA 1097	NA	NA	NA	FALSE	TRUE	FALSE	FALSE	FALSE	FALSE	FALSE	FALSE	TRUE	Intergenic_downstream	NA	NA	NA	NA
cg21385302	NA	NA	NA	NA	NA	NA	NA	NA	NA	0.00399199	0.00446184	NA	Homo_sapiens.hg19	cg21385302	SLITRK2	SLITRK2_Intergenic_upstream	chrX	144764192	144764193	51	+	Distal Intergenic	23	144899347	144907360	8014	1	84631	uc004fcd.3	-135155	ENSG00000185985	SLIT and NTRK like family member 2	NA	NA	NA	FALSE	TRUE	FALSE	FALSE	FALSE	FALSE	FALSE	FALSE	TRUE	Intergenic_upstream	NA	NA	NA	NA
cg22619012	NA	NA	NA	NA	NA	NA	NA	NA	NA	-0.0473027	-0.0615094	NA	Homo_sapiens.hg19	cg22619012	HOXD8	HOXD8_fiveUTR	chr2	176995585	176995586	50	+	5' UTR	2	176994422	176997423	3002	1	3234	uc002ukn.3	1114	ENSG00000175879	homeobox D8	uc002ukq.3;uc002ukn.3;uc002uko.3;uc002ukp.3	100506783;3234;3234;3234	0;0;0;0	TRUE	FALSE	FALSE	TRUE	FALSE	TRUE	FALSE	FALSE	FALSE	fiveUTR	2	176994728	176995655	928
cg15195387	NA	NA	NA	NA	NA	NA	NA	NA	NA	-0.0256425	-0.00325639	NA	Homo_sapiens.hg19	cg15195387	LINC02291	LINC02291_Intergenic_downstream	chr14	97879629	97879630	51	-	Distal Intergenic	14	98098984	98152995	54012	2	100129345	uc001yfv.2	273366	ENSG00000197176	long intergenic non-protein coding RNA 2291	NA	NA	NA	FALSE	TRUE	FALSE	FALSE	FALSE	FALSE	FALSE	FALSE	TRUE	Intergenic_downstream	NA	NA	NA	NA
cg21836538	NA	NA	NA	NA	NA	NA	NA	NA	NA	-0.143481	-0.02924	NA	Homo_sapiens.hg19	cg21836538	PTCH1	PTCH1_fiveUTR	chr9	98268858	98268859	50	-	5' UTR	9	98205264	98279247	73984	2	5727	uc004avm.4	10390	ENSG00000185920	patched 1	uc010mro.3;uc010mrp.3;uc004avl.4;uc010mrq.3;uc004avk.4;uc004avm.4;uc010mrr.3;uc010mrt.1;uc010mru.1;uc004avo.2;uc010mrv.1;uc010mrw.1	5727;5727;5727;5727;5727;5727;5727;5727;5727;5727;5727;5727	0;0;0;0;0;0;0;0;0;0;0;0	TRUE	FALSE	FALSE	TRUE	FALSE	TRUE	TRUE	FALSE	FALSE	fiveUTR	NA	NA	NA	NA
cg21913180	NA	NA	NA	NA	NA	NA	NA	NA	NA	0.604517	0.0625613	NA	Homo_sapiens.hg19	cg21913180	ZNF618	ZNF618_Exon	chr9	116811533	116811534	50	+	Exon (uc004bic.3/114991, exon 14 of 14)	9	116638562	116818875	180314	1	114991	uc004bic.3	172922	ENSG00000157657	zinc finger protein 618	uc004bic.3;uc004bid.3;uc011lxi.2;uc011lxj.2;uc010mvb.3	114991;114991;114991;114991;114991	0;0;0;0;0	TRUE	FALSE	FALSE	FALSE	FALSE	TRUE	FALSE	FALSE	FALSE	Exon	9	116811339	116811732	394
cg19628290	NA	NA	NA	NA	NA	NA	NA	NA	NA	-0.164707	-0.0646161	NA	Homo_sapiens.hg19	cg19628290	VAX1	VAX1_Promoter	chr10	118899011	118899012	50	-	Promoter (1-2kb)	10	118888032	118897812	9781	2	11023	uc001ldb.1	-1199	ENSG00000148704	ventral anterior homeobox 1	uc001ldb.1;uc009xyx.3	11023;11023	0;0	FALSE	TRUE	TRUE	FALSE	FALSE	FALSE	FALSE	FALSE	FALSE	Promoter	NA	NA	NA	NA
cg21937493	NA	NA	NA	NA	NA	NA	NA	NA	NA	-0.149663	-0.0263946	NA	Homo_sapiens.hg19	cg21937493	RALYL	RALYL_fiveUTR	chr8	85096102	85096103	51	-	Promoter (<=1kb)	8	85095453	85834078	738626	1	138046	uc003ycq.4	649	ENSG00000184672	RALY RNA binding protein like	uc003ycq.4;uc003ycr.4;uc003ycs.4;uc010lzy.3;uc003yct.4	138046;138046;138046;138046;138046	0;0;0;0;-948	TRUE	FALSE	TRUE	TRUE	FALSE	TRUE	TRUE	FALSE	FALSE	fiveUTR	NA	NA	NA	NA
cg21989707	NA	NA	NA	NA	NA	NA	NA	NA	NA	-0.0448128	-0.0489168	NA	Homo_sapiens.hg19	cg21989707	HMX3	HMX3_Promoter	chr10	124895257	124895258	50	+	Promoter (<=1kb)	10	124895567	124897247	1681	1	340784	uc010quc.2	-310	ENSG00000188620	H6 family homeobox 3	uc010quc.2	340784	0	FALSE	TRUE	TRUE	FALSE	FALSE	FALSE	FALSE	FALSE	FALSE	Promoter	10	124895243	124895901	659
cg24312350	NA	NA	NA	NA	NA	NA	NA	NA	NA	0.959535	0.241886	NA	Homo_sapiens.hg19	cg24312350	NRG2	NRG2_Exon	chr5	139422126	139422127	51	+	Promoter (<=1kb)	5	139226364	139422884	196521	2	9542	uc003lev.2	758	ENSG00000158458	neuregulin 2	uc003lev.2;uc003lew.2;uc003lex.2;uc003ley.2;uc021yed.1	9542;9542;9542;9542;9542	0;0;0;0;0	TRUE	FALSE	TRUE	FALSE	FALSE	TRUE	FALSE	FALSE	FALSE	Exon	5	139422003	139422232	230
cg23415880	NA	NA	NA	NA	NA	NA	NA	NA	NA	0.0146193	0.00109541	NA	Homo_sapiens.hg19	cg23415880	GSX1	GSX1_Promoter	chr13	28366424	28366425	50	+	Promoter (<=1kb)	13	28366780	28368089	1310	1	219409	uc001urr.1	-306	ENSG00000169840	GS homeobox 1	uc001urr.1	219409	-306	FALSE	TRUE	TRUE	FALSE	FALSE	FALSE	FALSE	FALSE	FALSE	Promoter	NA	NA	NA	NA
cg20059075	NA	NA	NA	NA	NA	NA	NA	NA	NA	0.147769	0.0380437	NA	Homo_sapiens.hg19	cg20059075	STIM1	STIM1_Intron	chr11	4105958	4105959	51	-	Intron (uc001lyv.2/6786, intron 10 of 11)	11	3876933	4114440	237508	1	6786	uc001lyv.2	229025	ENSG00000167323	stromal interaction molecule 1	uc001lyv.2;uc009yef.2;uc021qco.1;uc009yeg.2	6786;6786;6786;6786	0;0;0;0	TRUE	FALSE	FALSE	FALSE	FALSE	FALSE	TRUE	FALSE	FALSE	Intron	NA	NA	NA	NA
cg15801573	NA	NA	NA	NA	NA	NA	NA	NA	NA	-0.00141324	-0.0272722	NA	Homo_sapiens.hg19	cg15801573	MYC	MYC_Exon	chr8	128750924	128750925	51	-	Exon (uc003ysh.1/4609, exon 3 of 3)	8	128747765	128751018	3254	1	4609	uc003ysh.1	3159	ENSG00000136997	MYC proto-oncogene, bHLH transcription factor	uc003ysh.1;uc022bbe.1;uc003ysi.3	4609;4609;4609	0;0;0	TRUE	FALSE	FALSE	FALSE	FALSE	TRUE	FALSE	FALSE	FALSE	Exon	8	128750916	128751016	101
cg25970241	NA	NA	NA	NA	NA	NA	NA	NA	NA	-0.0731573	-0.139498	NA	Homo_sapiens.hg19	cg25970241	AMBRA1	AMBRA1_Exon	chr11	46529855	46529856	51	+	Exon (uc010rgt.2/55626, exon 3 of 10)	11	46417962	46564531	146570	2	55626	uc010rgt.2	34676	ENSG00000110497	autophagy and beclin 1 regulator 1	uc010rgt.2;uc009ylc.2;uc001ncu.2;uc010rgu.2;uc001ncv.3;uc001ncw.3;uc001ncx.3	55626;55626;55626;55626;55626;55626;55626	0;0;0;0;0;0;0	TRUE	FALSE	FALSE	FALSE	FALSE	TRUE	TRUE	FALSE	FALSE	Exon	NA	NA	NA	NA
cg22520779	NA	NA	NA	NA	NA	NA	NA	NA	NA	-0.178957	-0.0563323	NA	Homo_sapiens.hg19	cg22520779	PRRX1	PRRX1_Exon	chr1	170633411	170633412	51	+	Promoter (<=1kb)	1	170633313	170708541	75229	1	5396	uc001ghe.3	48	ENSG00000116132	paired related homeobox 1	uc001ghe.3;uc001ghf.3	5396;5396	0;0	TRUE	FALSE	TRUE	FALSE	FALSE	TRUE	FALSE	FALSE	FALSE	Exon	1	170633275	170633684	410
cg26848592	NA	NA	NA	NA	NA	NA	NA	NA	NA	-0.161427	-0.00490164	NA	Homo_sapiens.hg19	cg26848592	POLA1	POLA1_Intron	chrX	24946510	24946511	50	-	Intron (uc004dbl.3/5422, intron 35 of 36)	23	24712064	25015102	303039	1	5422	uc004dbl.3	234447	ENSG00000101868	DNA polymerase alpha 1, catalytic subunit	uc004dbl.3	5422	0	TRUE	FALSE	FALSE	FALSE	FALSE	FALSE	TRUE	FALSE	FALSE	Intron	NA	NA	NA	NA
cg16238837	NA	NA	NA	NA	NA	NA	NA	NA	NA	-0.0852929	-0.0187811	NA	Homo_sapiens.hg19	cg16238837	PTF1A	PTF1A_Intergenic_upstream	chr10	23462162	23462163	50	+	Distal Intergenic	10	23481460	23483181	1722	1	256297	uc001irp.3	-19247	ENSG00000168267	pancreas associated transcription factor 1a	NA	NA	NA	FALSE	TRUE	FALSE	FALSE	FALSE	FALSE	FALSE	FALSE	TRUE	Intergenic_upstream	NA	NA	NA	NA
cg10861505	0.895767	NA	NA	NA	NA	NA	NA	NA	NA	NA	NA	NA	Homo_sapiens.hg19	cg10861505	CAVIN1	CAVIN1_Exon	chr17	40557187	40557188	50	+	Exon (uc010wgi.2/284119, exon 3 of 3)	17	40554467	40575273	20807	2	284119	uc010wgi.2	18086	ENSG00000177469	caveolae associated protein 1	uc010wgi.2;uc002hzo.3	284119;284119	0;0	TRUE	FALSE	FALSE	FALSE	FALSE	TRUE	FALSE	FALSE	FALSE	Exon	17	40557187	40557390	204
cg00686910	0.509005	NA	NA	NA	NA	NA	NA	NA	0.00210907	NA	NA	NA	Homo_sapiens.hg19	cg00686910	CASZ1	CASZ1_Intron	chr1	10724219	10724220	50	+	Intron (uc001aro.4/54897, intron 5 of 20)	1	10696666	10856733	160068	2	54897	uc001aro.4	132514	ENSG00000130940	castor zinc finger 1	uc001aro.4;uc001arp.2;uc009vmx.2;uc001arq.1	54897;54897;54897;54897	0;0;0;0	TRUE	FALSE	FALSE	FALSE	FALSE	FALSE	TRUE	FALSE	FALSE	Intron	NA	NA	NA	NA
cg23493585	NA	NA	NA	NA	NA	NA	NA	NA	NA	-0.21701	-0.0293292	NA	Homo_sapiens.hg19	cg23493585	LHX2	LHX2_Promoter	chr9	126770664	126770665	50	+	Promoter (3-4kb)	9	126773889	126795442	21554	1	9355	uc004boe.1	-3225	ENSG00000106689	LIM homeobox 2	uc004boe.1;uc010mwi.1	9355;9355	0;0	TRUE	FALSE	TRUE	FALSE	FALSE	FALSE	TRUE	FALSE	FALSE	Promoter	9	126770454	126771282	829
cg17065193	NA	NA	NA	NA	NA	NA	NA	NA	NA	0.218037	0.00923188	NA	Homo_sapiens.hg19	cg17065193	KCNH8	KCNH8_Intergenic_upstream	chr3	18930320	18930321	50	-	Distal Intergenic	3	19190017	19577135	387119	1	131096	uc010hex.1	-259695	ENSG00000183960	potassium voltage-gated channel subfamily H member 8	NA	NA	NA	FALSE	TRUE	FALSE	FALSE	FALSE	FALSE	FALSE	FALSE	TRUE	Intergenic_upstream	NA	NA	NA	NA
cg17088750	NA	NA	NA	NA	NA	NA	NA	NA	NA	0.0286783	0.00719732	NA	Homo_sapiens.hg19	cg17088750	CLASRP	CLASRP_Exon	chr19	45571285	45571286	50	-	Exon (uc002pak.3/11129, exon 15 of 21)	19	45542298	45574214	31917	1	11129	uc002pak.3	28989	ENSG00000104859	CLK4 associating serine/arginine rich protein	uc002pak.3;uc002pal.3;uc010xxh.2;uc002pam.3;uc002pan.1;uc002pao.3	11129;11129;11129;11129;11129;162979	0;0;0;0;27845;8352	TRUE	FALSE	FALSE	FALSE	FALSE	TRUE	TRUE	FALSE	FALSE	Exon	NA	NA	NA	NA
cg23087015	NA	NA	NA	NA	NA	NA	NA	NA	NA	0.000927461	0.017364	NA	Homo_sapiens.hg19	cg23087015	CELF6	CELF6_fiveUTR	chr15	72611966	72611967	50	-	5' UTR	15	72559086	72613043	53958	2	60677	uc010biv.1	1027	ENSG00000140488	CUGBP Elav-like family member 6	uc010biv.1;uc002auh.2;uc002aui.2;uc010ukm.1;uc002auj.2;uc002auk.3	60677;60677;60677;60677;60677;60677	0;0;0;0;0;0	TRUE	FALSE	FALSE	TRUE	FALSE	TRUE	TRUE	FALSE	FALSE	fiveUTR	15	72611867	72612893	1027
cg20963367	NA	NA	NA	NA	NA	NA	NA	NA	NA	0.00307497	0.162481	NA	Homo_sapiens.hg19	cg20963367	HES1	HES1_Intergenic_upstream	chr3	193789083	193789084	50	-	Distal Intergenic	3	193853931	193856401	2471	1	3280	uc003ftq.2	-64897	ENSG00000114315	hes family bHLH transcription factor 1	NA	NA	NA	FALSE	TRUE	FALSE	FALSE	FALSE	FALSE	FALSE	FALSE	TRUE	Intergenic_upstream	3	193788833	193789266	434
cg26337676	NA	NA	NA	NA	NA	NA	NA	NA	NA	0.00489093	0.0329529	NA	Homo_sapiens.hg19	cg26337676	FRMPD4	FRMPD4_threeUTR	chrX	12739756	12739757	51	-	3' UTR	23	12156585	12742642	586058	1	9758	uc004cuz.2	583171	ENSG00000169933	FERM and PDZ domain containing 4	uc004cuz.2;uc011mij.2	9758;9758	0;0	TRUE	FALSE	FALSE	FALSE	TRUE	TRUE	FALSE	FALSE	FALSE	threeUTR	NA	NA	NA	NA
cg24393114	NA	NA	NA	NA	NA	NA	NA	NA	NA	0.00111457	0.0104149	NA	Homo_sapiens.hg19	cg24393114	FAM216B	FAM216B_Intergenic_upstream	chr13	43294664	43294665	50	+	Distal Intergenic	13	43355686	43365685	10000	1	144809	uc010tfk.2	-61022	ENSG00000179813	family with sequence similarity 216 member B	NA	NA	NA	FALSE	TRUE	FALSE	FALSE	FALSE	FALSE	FALSE	FALSE	TRUE	Intergenic_upstream	NA	NA	NA	NA
cg27299745	NA	NA	NA	NA	NA	NA	NA	NA	NA	-0.169862	-0.060698	NA	Homo_sapiens.hg19	cg27299745	SLITRK1	SLITRK1_Exon	chr13	84455391	84455392	50	-	Exon (uc001vlk.3/114798, exon 1 of 1)	13	84451343	84456528	5186	2	114798	uc001vlk.3	1087	ENSG00000178235	SLIT and NTRK like family member 1	uc001vlk.3	114798	0	TRUE	FALSE	FALSE	FALSE	FALSE	TRUE	FALSE	FALSE	FALSE	Exon	NA	NA	NA	NA
cg22186574	NA	NA	NA	NA	NA	NA	NA	NA	NA	1.84573	0.190178	NA	Homo_sapiens.hg19	cg22186574	RREB1	RREB1_Intron	chr6	7109550	7109551	51	+	Intron (uc021yky.1/6239, intron 1 of 11)	6	7107830	7252213	144384	1	6239	uc021yky.1	1670	ENSG00000124782	ras responsive element binding protein 1	uc021yky.1;uc010jnw.3;uc003mxb.3;uc003mxc.3;uc010jnx.3;uc003mxd.3	6239;6239;6239;6239;6239;6239	0;0;0;0;0;0	TRUE	FALSE	FALSE	FALSE	FALSE	FALSE	TRUE	FALSE	FALSE	Intron	6	7109492	7109569	78
cg20109969	NA	NA	NA	NA	NA	NA	NA	NA	NA	-0.0221991	-0.00292954	NA	Homo_sapiens.hg19	cg20109969	GRB14	GRB14_Intergenic_downstream	chr2	165109325	165109326	50	+	Distal Intergenic	2	165349323	165425017	75695	2	2888	uc010zcv.2	315641	ENSG00000115290	growth factor receptor bound protein 14	NA	NA	NA	FALSE	TRUE	FALSE	FALSE	FALSE	FALSE	FALSE	FALSE	TRUE	Intergenic_downstream	NA	NA	NA	NA
cg24796250	NA	NA	NA	NA	NA	NA	NA	NA	NA	0.145514	0.0407971	NA	Homo_sapiens.hg19	cg24796250	TCF7L2	TCF7L2_Intron	chr10	114905330	114905331	50	-	Intron (uc001lac.4/6934, intron 6 of 13)	10	114710009	114927436	217428	1	6934	uc001lac.4	195272	ENSG00000148737	transcription factor 7 like 2	uc001lac.4;uc001lad.4;uc001lae.4;uc001laf.4;uc001lag.4;uc001lah.3;uc010qrk.2;uc010qrl.2;uc010qrm.2;uc010qrn.2;uc010qro.2;uc010qrp.2;uc010qrq.2;uc021pyg.1;uc021pyh.1;uc021pyi.1;uc021pyj.1;uc021pyk.1;uc021pyl.1;uc021pym.1;uc021pyn.1;uc021pyo.1;uc021pyp.1;uc010qrr.2;uc010qrs.2;uc010qrt.2;uc010qru.2;uc010qrv.2;uc010qrw.2;uc010qrx.2	6934;6934;6934;6934;6934;6934;6934;6934;6934;6934;6934;6934;6934;6934;6934;6934;6934;6934;6934;6934;6934;6934;6934;6934;6934;6934;6934;6934;6934;6934	0;0;0;0;0;0;0;0;0;0;0;0;0;0;0;0;0;0;0;0;0;0;0;0;0;0;0;0;0;0	TRUE	FALSE	FALSE	FALSE	FALSE	FALSE	TRUE	FALSE	FALSE	Intron	NA	NA	NA	NA
cg24797405	NA	NA	NA	NA	NA	NA	NA	NA	NA	0.00533014	0.0129721	NA	Homo_sapiens.hg19	cg24797405	ESRRG	ESRRG_Intron	chr1	217126533	217126534	50	-	Intron (uc001hkz.2/2104, intron 2 of 7)	1	216676588	217311097	634510	2	2104	uc001hlc.1	184513	ENSG00000196482	estrogen related receptor gamma	uc001hkz.2;uc010puc.2;uc001hla.2;uc001hlb.2;uc010pud.2;uc021pja.1;uc001hlc.1;uc001hld.1	2104;2104;2104;2104;2104;2104;2104;2104	0;0;0;0;0;0;0;0	TRUE	FALSE	FALSE	FALSE	FALSE	FALSE	TRUE	FALSE	FALSE	Intron	NA	NA	NA	NA
cg21417632	NA	NA	NA	NA	NA	NA	NA	NA	NA	0.0576684	0.00764089	NA	Homo_sapiens.hg19	cg21417632	ARX	ARX_Promoter	chrX	25039334	25039335	51	-	Promoter (5-6kb)	23	25021813	25034065	12253	2	170302	uc004dbp.4	-5319	ENSG00000004848	aristaless related homeobox	NA	NA	NA	FALSE	TRUE	TRUE	FALSE	FALSE	FALSE	FALSE	FALSE	FALSE	Promoter	X	25039332	25039415	84
cg24866418	NA	NA	NA	NA	NA	NA	NA	NA	NA	0.0628809	0.0234662	NA	Homo_sapiens.hg19	cg24866418	LHFPL4	LHFPL4_Exon	chr3	9594082	9594083	51	-	Exon (uc003bry.3/375323, exon 2 of 4)	3	9540045	9595486	55442	2	375323	uc003bry.3	1354	ENSG00000156959	LHFPL tetraspan subfamily member 4	uc003bry.3	375323	0	TRUE	FALSE	FALSE	FALSE	FALSE	TRUE	FALSE	FALSE	FALSE	Exon	3	9593979	9594520	542
cg26035806	NA	NA	NA	NA	NA	NA	NA	NA	NA	0.0213875	0.00696198	NA	Homo_sapiens.hg19	cg26035806	MYT1L	MYT1L_Exon	chr2	1926039	1926040	50	+	Exon (uc002qxd.3/23040, exon 10 of 25)	2	1792885	2335045	542161	2	23040	uc002qxd.3	408955	ENSG00000186487	myelin transcription factor 1 like	uc002qxd.3;uc002qxe.3;uc010ewl.2	23040;23040;23040	0;0;0	TRUE	FALSE	FALSE	FALSE	FALSE	TRUE	TRUE	FALSE	FALSE	Exon	NA	NA	NA	NA
cg23923649	NA	NA	NA	NA	NA	NA	NA	NA	NA	0.192775	0.151798	NA	Homo_sapiens.hg19	cg23923649	HS6ST3	HS6ST3_Exon	chr13	96743191	96743192	50	+	Promoter (<=1kb)	13	96743093	97491816	748724	1	266722	uc001vmw.4	49	ENSG00000185352	heparan sulfate 6-O-sulfotransferase 3	uc001vmw.4	266722	0	TRUE	FALSE	TRUE	FALSE	FALSE	TRUE	FALSE	FALSE	FALSE	Exon	NA	NA	NA	NA
cg25148589	NA	NA	NA	NA	NA	NA	NA	NA	NA	0.34081	0.0116427	NA	Homo_sapiens.hg19	cg25148589	GRIA2	GRIA2_fiveUTR	chr4	158141936	158141937	51	+	Promoter (<=1kb)	4	158141295	158287226	145932	1	2891	uc011cit.2	591	ENSG00000120251	glutamate ionotropic receptor AMPA type subunit 2	uc011cit.2;uc021xtr.1;uc003ipl.4;uc003ipm.4;uc003ipk.4;uc010iqh.1	2891;2891;2891;2891;2891;2891	0;0;0;0;0;0	TRUE	FALSE	TRUE	TRUE	FALSE	TRUE	TRUE	FALSE	FALSE	fiveUTR	NA	NA	NA	NA
cg21790415	NA	NA	NA	NA	NA	NA	NA	NA	NA	-0.127586	-0.0152275	NA	Homo_sapiens.hg19	cg21790415	BTRC	BTRC_Intergenic_upstream	chr10	103052514	103052515	50	-	Distal Intergenic	10	103113790	103317078	203289	1	8945	uc001ktc.4	-61325	ENSG00000166167	beta-transducin repeat containing E3 ubiquitin protein ligase	NA	NA	NA	FALSE	TRUE	FALSE	FALSE	FALSE	FALSE	FALSE	FALSE	TRUE	Intergenic_upstream	10	103052327	103052476	150
cg26226228	NA	NA	NA	NA	NA	NA	NA	NA	NA	0.00882123	0.00652559	NA	Homo_sapiens.hg19	cg26226228	URI1	URI1_Intergenic_downstream	chr19	30566289	30566290	50	+	Distal Intergenic	19	30476101	30507519	31419	1	8725	uc002nst.3	90190	ENSG00000105176	URI1 prefoldin like chaperone	NA	NA	NA	FALSE	TRUE	FALSE	FALSE	FALSE	FALSE	FALSE	FALSE	TRUE	Intergenic_downstream	NA	NA	NA	NA
cg23152600	NA	NA	NA	NA	NA	NA	NA	NA	NA	0.412788	0.0282416	NA	Homo_sapiens.hg19	cg23152600	NRXN3	NRXN3_Exon	chr14	80327990	80327991	50	-	Exon (uc001xum.2/9369, exon 21 of 21)	14	78636716	80334633	1697918	1	9369	uc001xum.2	1691225	ENSG00000021645	neurexin 3	uc001xum.2;uc001xun.4;uc001xup.3;uc001xuq.3;uc001xur.5;uc010asw.4	9369;9369;9369;9369;9369;9369	0;0;0;0;0;0	TRUE	FALSE	FALSE	FALSE	FALSE	TRUE	TRUE	FALSE	FALSE	Exon	NA	NA	NA	NA
cg27275768	NA	NA	NA	NA	NA	NA	NA	NA	NA	0.108825	0.0148238	NA	Homo_sapiens.hg19	cg27275768	KDM2A	KDM2A_Exon	chr11	67017891	67017892	50	-	Exon (uc001ojw.3/22992, exon 17 of 21)	11	66886740	67025550	138811	1	22992	uc001ojw.3	131102	ENSG00000173120	lysine demethylase 2A	uc001ojw.3;uc001ojx.3;uc031qbq.1;uc031qbr.1;uc001ojy.3;uc010rpn.3;uc001ojz.1;uc001oka.3	22992;22992;22992;22992;22992;22992;22992;22992	0;0;0;0;0;0;0;0	TRUE	FALSE	FALSE	FALSE	FALSE	TRUE	TRUE	FALSE	FALSE	Exon	NA	NA	NA	NA
cg23242885	NA	NA	NA	NA	NA	NA	NA	NA	NA	-1.54586	-0.351977	NA	Homo_sapiens.hg19	cg23242885	MAML3	MAML3_Exon	chr4	141074451	141074452	50	+	Promoter (<=1kb)	4	140637546	141075233	437688	2	55534	uc011chd.1	782	ENSG00000196782	mastermind like transcriptional coactivator 3	uc011chd.1;uc021xsg.1	55534;55534	0;0	TRUE	FALSE	TRUE	FALSE	FALSE	TRUE	FALSE	FALSE	FALSE	Exon	NA	NA	NA	NA
cg19364802	NA	NA	NA	NA	NA	NA	NA	NA	NA	-0.41758	-0.00340776	NA	Homo_sapiens.hg19	cg19364802	BCOR	BCOR_Intron	chrX	39954143	39954144	50	+	Intron (uc004dem.4/54880, intron 1 of 14)	23	39910499	39956719	46221	2	54880	uc004dem.4	2526	ENSG00000183337	BCL6 corepressor	uc004dem.4;uc004den.4;uc004deo.4;uc004dep.4;uc004deq.4	54880;54880;54880;54880;54880	0;0;0;0;0	TRUE	FALSE	FALSE	FALSE	FALSE	FALSE	TRUE	FALSE	FALSE	Intron	X	39953825	39954172	348
cg24008903	NA	NA	NA	NA	NA	NA	NA	NA	NA	-0.761828	-0.051031	NA	Homo_sapiens.hg19	cg24008903	USF2	USF2_fiveUTR	chr19	35760850	35760851	50	+	Promoter (<=1kb)	19	35759896	35770211	10316	1	7392	uc010xss.1	905	ENSG00000105698	upstream transcription factor 2, c-fos interacting	uc002nyl.3;uc002nym.3;uc002nyn.3;uc002nyo.3;uc010xsr.2;uc002nyp.3;uc010xss.1;uc002nyq.1;uc002nyr.1;uc002nyt.1;uc002nyv.1	51599;51599;51599;51599;51599;51599;7392;7392;7392;7392;7392	21242;21242;21242;21242;21242;21019;0;0;0;0;0	TRUE	FALSE	TRUE	TRUE	FALSE	TRUE	TRUE	FALSE	FALSE	fiveUTR	NA	NA	NA	NA
cg24112463	NA	NA	NA	NA	NA	NA	NA	NA	NA	-0.0127259	-0.000340683	NA	Homo_sapiens.hg19	cg24112463	ESRRG	ESRRG_Exon	chr1	216692669	216692670	51	-	Exon (uc001hkw.2/2104, exon 6 of 7)	1	216676588	217311097	634510	2	2104	uc001hlc.1	618378	ENSG00000196482	estrogen related receptor gamma	uc001hkw.2;uc001hkx.2;uc001hle.2;uc009xdo.2;uc021piz.1;uc001hky.1;uc009xdp.1;uc001hkz.2;uc010puc.2;uc001hla.2;uc001hlb.2;uc010pud.2;uc021pja.1;uc001hlc.1;uc001hld.1	2104;2104;2104;2104;2104;2104;2104;2104;2104;2104;2104;2104;2104;2104;2104	0;0;0;0;0;0;0;0;0;0;0;0;0;0;0	TRUE	FALSE	FALSE	FALSE	FALSE	TRUE	FALSE	FALSE	FALSE	Exon	NA	NA	NA	NA
cg27193386	NA	NA	NA	NA	NA	NA	NA	NA	NA	-0.305595	-0.146517	NA	Homo_sapiens.hg19	cg27193386	MAML2	MAML2_fiveUTR	chr11	96076140	96076141	50	+	Promoter (<=1kb)	11	95711440	96076344	364905	2	84441	uc001pfw.1	204	ENSG00000184384	mastermind like transcriptional coactivator 2	uc021qoz.1;uc001pfw.1	100422991;84441	1489;0	TRUE	FALSE	TRUE	TRUE	FALSE	TRUE	FALSE	FALSE	FALSE	fiveUTR	NA	NA	NA	NA
cg26920416	NA	NA	NA	NA	NA	NA	NA	NA	NA	0.0760961	0.0275688	NA	Homo_sapiens.hg19	cg26920416	CACNA1B	CACNA1B_Exon	chr9	140997152	140997153	50	+	Exon (uc004cog.3/774, exon 37 of 46)	9	140772241	141019076	246836	1	774	uc004cog.3	224912	ENSG00000148408	calcium voltage-gated channel subunit alpha1 B	uc004cog.3;uc022bqn.1;uc031tfy.1;uc031tfz.1;uc004coi.3;uc004cok.1;uc010ncp.1	774;774;774;774;774;774;774	0;0;0;0;0;0;0	TRUE	FALSE	FALSE	FALSE	FALSE	TRUE	TRUE	FALSE	FALSE	Exon	NA	NA	NA	NA
cg23359181	NA	NA	NA	NA	NA	NA	NA	NA	NA	0.00683808	0.0142857	NA	Homo_sapiens.hg19	cg23359181	PABPC4L	PABPC4L_Intergenic_upstream	chr4	136305214	136305215	51	-	Distal Intergenic	4	135117489	135122903	5415	2	132430	uc010ioe.3	-1182361	ENSG00000254535	poly(A) binding protein cytoplasmic 4 like	NA	NA	NA	FALSE	TRUE	FALSE	FALSE	FALSE	FALSE	FALSE	FALSE	TRUE	Intergenic_upstream	NA	NA	NA	NA
cg27350570	NA	NA	NA	NA	NA	NA	NA	NA	NA	0.0359639	0.00940958	NA	Homo_sapiens.hg19	cg27350570	MVB12B	MVB12B_Intergenic_upstream	chr9	128998135	128998136	50	-	Distal Intergenic	9	129089123	129269320	180198	1	89853	uc004bqh.2	-91037	ENSG00000196814	multivesicular body subunit 12B	NA	NA	NA	FALSE	TRUE	FALSE	FALSE	FALSE	FALSE	FALSE	FALSE	TRUE	Intergenic_upstream	9	128998059	128998426	368
cg24826673	NA	NA	NA	NA	NA	NA	NA	NA	NA	0.178745	0.0157687	NA	Homo_sapiens.hg19	cg24826673	SDK2	SDK2_Intron	chr17	71439501	71439502	51	+	Intron (uc010dfm.3/54549, intron 5 of 44)	17	71330523	71640227	309705	2	54549	uc010dfm.3	200726	ENSG00000069188	sidekick cell adhesion molecule 2	uc010dfm.3	54549	0	TRUE	FALSE	FALSE	FALSE	FALSE	FALSE	TRUE	FALSE	FALSE	Intron	NA	NA	NA	NA
cg24120683	NA	NA	NA	NA	NA	NA	NA	NA	NA	0.186925	0.0186013	NA	Homo_sapiens.hg19	cg24120683	MNX1-AS1	MNX1-AS1_Intergenic_downstream	chr7	156813185	156813186	50	-	Distal Intergenic	7	156803551	156809118	5568	1	645249	uc003wne.2	9633	ENSG00000243479	MNX1 antisense RNA 1 (head to head)	uc003wne.2	645249	9584	FALSE	TRUE	FALSE	FALSE	FALSE	FALSE	FALSE	FALSE	TRUE	Intergenic_downstream	NA	NA	NA	NA
cg24246109	NA	NA	NA	NA	NA	NA	NA	NA	NA	-0.0436367	-0.0164024	NA	Homo_sapiens.hg19	cg24246109	LOC389895	LOC389895_Intergenic_downstream	chrX	139332712	139332713	50	-	Distal Intergenic	23	139173826	139175070	1245	1	389895	uc031tkm.1	158886	NA	chromosome 16 open reading frame 72-like	NA	NA	NA	FALSE	TRUE	FALSE	FALSE	FALSE	FALSE	FALSE	FALSE	TRUE	Intergenic_downstream	NA	NA	NA	NA
cg27211439	NA	NA	NA	NA	NA	NA	NA	NA	NA	-0.527292	-0.0421675	NA	Homo_sapiens.hg19	cg27211439	ZNF800	ZNF800_Exon	chr7	127013801	127013802	51	+	Exon (uc003vlw.1/168850, exon 3 of 4)	7	127010354	127026234	15881	2	168850	uc003vlw.1	12433	ENSG00000048405	zinc finger protein 800	uc003vlw.1;uc003vlx.1;uc003vly.1;uc010lla.2	168850;168850;168850;168850	0;0;0;0	TRUE	FALSE	FALSE	FALSE	FALSE	TRUE	FALSE	FALSE	FALSE	Exon	NA	NA	NA	NA
cg24302947	NA	NA	NA	NA	NA	NA	NA	NA	NA	-0.0709267	-0.00984978	NA	Homo_sapiens.hg19	cg24302947	GATA3-AS1	GATA3-AS1_Intergenic_downstream	chr10	8082922	8082923	50	+	Distal Intergenic	10	8092413	8095447	3035	2	399717	uc001ijx.1	12525	ENSG00000197308	GATA3 antisense RNA 1	NA	NA	NA	FALSE	TRUE	FALSE	FALSE	FALSE	FALSE	FALSE	FALSE	TRUE	Intergenic_downstream	NA	NA	NA	NA
cg23542171	NA	NA	NA	NA	NA	NA	NA	NA	NA	-0.112744	-0.0174225	NA	Homo_sapiens.hg19	cg23542171	RGP1	RGP1_Exon	chr9	35750929	35750930	51	-	Exon (uc011lpf.2/9827, exon 5 of 9)	9	35749277	35753264	3988	1	9827	uc011lpf.2	1652	ENSG00000107185	RGP1 homolog, RAB6A GEF complex partner 1	uc003zxw.3;uc011lpd.2;uc011lpb.1;uc011lpc.1;uc003zyb.2;uc011lpf.2	57704;57704;57704;57704;692094;9827	-1704;-946;-2005;-1704;3295;0	TRUE	FALSE	FALSE	FALSE	FALSE	TRUE	FALSE	FALSE	FALSE	Exon	NA	NA	NA	NA
cg27291660	NA	NA	NA	NA	NA	NA	NA	NA	NA	0.00418505	0.0216721	NA	Homo_sapiens.hg19	cg27291660	PRMT5	PRMT5_Exon	chr14	23397789	23397790	51	+	Promoter (<=1kb)	14	23389733	23398661	8929	2	10419	uc001whl.1	872	ENSG00000100462	protein arginine methyltransferase 5	uc001whl.1;uc001whm.1;uc001whn.1;uc010tnf.1;uc010tng.1;uc010tnh.1	10419;10419;10419;10419;10419;10419	0;0;0;0;0;0	TRUE	FALSE	TRUE	FALSE	FALSE	TRUE	TRUE	FALSE	FALSE	Exon	NA	NA	NA	NA
cg27419869	NA	NA	NA	NA	NA	NA	NA	NA	NA	-0.0495714	-0.00707415	NA	Homo_sapiens.hg19	cg27419869	BOLA2	BOLA2_Exon	chr16	29996795	29996796	51	+	Exon (uc002dvb.2/9344, exon 14 of 17)	16	29556383	30205627	649245	2	552900	uc010bzb.2	208832	ENSG00000183336	bolA family member 2	uc010bzb.2;uc002dvb.2;uc002dva.2;uc021tgf.1;uc002dvc.2;uc010bzm.2;uc002dvd.2	552900;9344;9344;9344;9344;9344;9344	0;0;0;0;0;0;0	TRUE	FALSE	FALSE	FALSE	FALSE	TRUE	TRUE	FALSE	FALSE	Exon	NA	NA	NA	NA
cg26578422	NA	NA	NA	NA	NA	NA	NA	NA	NA	-0.147934	-0.0477645	NA	Homo_sapiens.hg19	cg26578422	PRRC2C	PRRC2C_Exon	chr1	171558719	171558720	50	-	Exon (uc010pmi.2/23215, exon 16 of 17)	1	171454666	171562650	107985	1	23215	uc010pmg.2	104004	ENSG00000117523	proline rich coiled-coil 2C	uc010pmg.2;uc010pmh.2;uc010pmi.2;uc010pmj.2	23215;23215;23215;23215	0;0;0;0	TRUE	FALSE	FALSE	FALSE	FALSE	TRUE	TRUE	FALSE	FALSE	Exon	NA	NA	NA	NA
cg22929401	NA	NA	NA	NA	NA	NA	NA	NA	NA	-0.185289	-0.0278534	NA	Homo_sapiens.hg19	cg22929401	KCNJ4	KCNJ4_Promoter	chr22	38856131	38856132	50	+	Promoter (4-5kb)	22	38822333	38851205	28873	2	3761	uc003avt.2	-4927	ENSG00000168135	potassium inwardly rectifying channel subfamily J member 4	uc003avt.2	3761	0	FALSE	TRUE	TRUE	FALSE	FALSE	FALSE	FALSE	FALSE	FALSE	Promoter	NA	NA	NA	NA
cg26272359	NA	NA	NA	NA	NA	NA	NA	NA	NA	-0.000981569	-0.0063926	NA	Homo_sapiens.hg19	cg26272359	PWWP2A	PWWP2A_Exon	chr5	159519733	159519734	50	-	Exon (uc011ded.2/114825, exon 2 of 2)	5	159502892	159546452	43561	2	114825	uc003lxv.4	26668	ENSG00000170234	PWWP domain containing 2A	uc003lxv.4;uc011dec.2;uc011ded.2	114825;114825;114825	0;0;0	TRUE	FALSE	FALSE	FALSE	FALSE	TRUE	TRUE	FALSE	FALSE	Exon	NA	NA	NA	NA
cg25745712	NA	NA	NA	NA	NA	NA	NA	NA	NA	-0.220006	-0.0621491	NA	Homo_sapiens.hg19	cg25745712	GREM1	GREM1_threeUTR	chr15	33009991	33009992	50	+	Promoter (<=1kb)	15	33010205	33026870	16666	1	26585	uc001zhd.2	-214	ENSG00000166923	gremlin 1, DAN family BMP antagonist	uc001zhd.2;uc001zhe.2;uc010uby.2	26585;26585;26585	0;0;0	TRUE	FALSE	TRUE	FALSE	TRUE	TRUE	FALSE	FALSE	FALSE	threeUTR	15	33009886	33011188	1303
cg24597392	NA	NA	NA	NA	NA	NA	NA	NA	NA	0.474847	0.151881	NA	Homo_sapiens.hg19	cg24597392	RBFOX2	RBFOX2_Exon	chr22	36164384	36164385	50	+	Exon (uc003aoh.4/23543, exon 5 of 12)	22	36134783	36236630	101848	2	23543	uc003aoh.4	72246	ENSG00000100320	RNA binding fox-1 homolog 2	uc003aoh.4;uc003aoj.4;uc003aok.4;uc003aol.4;uc003aom.4;uc010gwu.3;uc003aon.4;uc003aoo.4	23543;23543;23543;23543;23543;23543;23543;23543	0;0;0;0;0;0;0;0	TRUE	FALSE	FALSE	FALSE	FALSE	TRUE	FALSE	FALSE	FALSE	Exon	NA	NA	NA	NA
cg26120306	NA	NA	NA	NA	NA	NA	NA	NA	NA	-0.280852	-0.0211037	NA	Homo_sapiens.hg19	cg26120306	FGF8	FGF8_Intergenic_downstream	chr10	103527433	103527434	50	-	Distal Intergenic	10	103529887	103535759	5873	2	2253	uc009xwr.2	8324	ENSG00000107831	fibroblast growth factor 8	uc001ktp.2;uc001ktq.2;uc001ktr.2;uc001kts.2;uc009xwr.2;uc021pxg.1	2253;2253;2253;2253;2253;2253	0;0;0;0;0;0	FALSE	TRUE	FALSE	FALSE	FALSE	FALSE	FALSE	FALSE	TRUE	Intergenic_downstream	NA	NA	NA	NA
cg22289452	NA	NA	NA	NA	NA	NA	NA	NA	NA	-0.00290766	-3.61738e-05	NA	Homo_sapiens.hg19	cg22289452	PBX3	PBX3_Intron	chr9	128648752	128648753	50	-	Intron (uc004bqb.3/5090, intron 2 of 8)	9	128509617	128729655	220039	1	5090	uc004bqb.3	139137	ENSG00000167081	PBX homeobox 3	uc004bqb.3;uc004bqc.3;uc004bqd.3;uc011lzw.2;uc011lzx.2	5090;5090;5090;5090;5090	0;0;0;0;0	TRUE	FALSE	FALSE	FALSE	FALSE	FALSE	TRUE	FALSE	FALSE	Intron	NA	NA	NA	NA
cg26699563	NA	NA	NA	NA	NA	NA	NA	NA	NA	-0.104547	-0.0243688	NA	Homo_sapiens.hg19	cg26699563	EXT1	EXT1_Exon	chr8	119122949	119122950	50	-	Exon (uc003yok.1/2131, exon 1 of 11)	8	118811602	119124058	312457	2	2131	uc003yok.1	1059	ENSG00000182197	exostosin glycosyltransferase 1	uc003yok.1	2131	0	TRUE	FALSE	FALSE	FALSE	FALSE	TRUE	FALSE	FALSE	FALSE	Exon	NA	NA	NA	NA
cg25830578	NA	NA	NA	NA	NA	NA	NA	NA	NA	0.179737	0.0755301	NA	Homo_sapiens.hg19	cg25830578	HOXB5	HOXB5_Exon	chr17	46670918	46670919	50	-	Promoter (<=1kb)	17	46668619	46671103	2485	2	3215	uc002inr.3	135	ENSG00000120075	homeobox B5	uc010dbf.3;uc010dbg.3;uc010wlm.2;uc002inr.3;uc002ins.1;uc010dbh.1;uc021tzg.2;uc021tzh.1;uc021tzi.1;uc021tzj.1;uc021tzk.1	3213;3213;3213;3215;3216;3216;404266;404266;404266;404266;404266	0;0;0;0;0;0;0;0;0;0;0	TRUE	FALSE	TRUE	FALSE	FALSE	TRUE	TRUE	FALSE	FALSE	Exon	17	46670523	46670952	430
cg04984522	NA	NA	NA	NA	NA	NA	NA	0.187464	0.0309263	NA	NA	NA	Homo_sapiens.hg19	cg04984522	MIR4432	MIR4432_Intergenic_downstream	chr2	60018818	60018819	50	+	Distal Intergenic	2	60614497	60614580	84	2	100616473	uc021vie.1	595712	ENSG00000266078	microRNA 4432	NA	NA	NA	FALSE	TRUE	FALSE	FALSE	FALSE	FALSE	FALSE	FALSE	TRUE	Intergenic_downstream	NA	NA	NA	NA
cg14870509	NA	NA	NA	NA	NA	NA	NA	-0.133316	-0.0259571	NA	NA	NA	Homo_sapiens.hg19	cg14870509	LINC01122	LINC01122_Intron	chr2	58996874	58996875	50	+	Intron (uc002rzy.3/400955, intron 2 of 13)	2	58747888	59290901	543014	1	400955	uc002rzy.3	248936	ENSG00000233723	long intergenic non-protein coding RNA 1122	uc002rzy.3	400955	0	TRUE	FALSE	FALSE	FALSE	FALSE	FALSE	TRUE	FALSE	FALSE	Intron	NA	NA	NA	NA
cg05024939	NA	NA	NA	NA	NA	NA	NA	0.85351	0.0355541	NA	NA	NA	Homo_sapiens.hg19	cg05024939	NEUROG2	NEUROG2_Promoter	chr4	113442251	113442252	51	+	Promoter (4-5kb)	4	113434672	113437328	2657	2	63973	uc003ias.3	-4873	ENSG00000178403	neurogenin 2	uc003ias.3	63973	0	FALSE	TRUE	TRUE	FALSE	FALSE	FALSE	FALSE	FALSE	FALSE	Promoter	4	113442075	113442260	186
cg25410668	4.19094	11.6338	2.40007	NA	8.26903	NA	3.91348	0.740854	0.102505	0.245141	NA	NA	Homo_sapiens.hg19	cg25410668	RPA2	RPA2_Promoter	chr1	28241577	28241578	51	-	Promoter (<=1kb)	1	28218049	28241236	23188	2	6118	uc001bpe.1	-391	ENSG00000117748	replication protein A2	uc001bpe.1;uc010ofp.1	6118;6118	-341;-341	FALSE	TRUE	TRUE	FALSE	FALSE	FALSE	FALSE	FALSE	FALSE	Promoter	NA	NA	NA	NA
cg05147550	NA	NA	NA	NA	NA	NA	NA	0.109031	0.00118304	NA	NA	NA	Homo_sapiens.hg19	cg05147550	MEF2C	MEF2C_Intron	chr5	88220281	88220282	50	+	Intron (uc003kjn.1/uc003kjn.1, intron 2 of 3)	5	88014058	88199922	185865	2	4208	uc003kjm.3	-20361	ENSG00000081189	myocyte enhancer factor 2C	NA	NA	NA	TRUE	FALSE	FALSE	FALSE	FALSE	FALSE	TRUE	FALSE	FALSE	Intron	NA	NA	NA	NA
cg01989393	16.9721	NA	NA	NA	NA	NA	NA	NA	NA	NA	NA	NA	Homo_sapiens.hg19	cg01989393	DLX1	DLX1_Promoter	chr2	172950156	172950157	50	+	Promoter (<=1kb)	2	172950208	172951866	1659	1	1745	uc010fqj.1	-2	ENSG00000144355	distal-less homeobox 1	uc010fqj.1;uc002uhl.3;uc002uhm.3;uc002uhk.3;uc010zdw.2	1745;1745;1745;254042;254042	0;0;0;0;0	FALSE	TRUE	TRUE	FALSE	FALSE	FALSE	FALSE	FALSE	FALSE	Promoter	2	172949738	172950220	483
cg07346343	0.0278168	NA	NA	NA	NA	NA	NA	NA	NA	NA	NA	NA	Homo_sapiens.hg19	cg07346343	MED12L	MED12L_fiveUTR	chr3	150804696	150804697	50	-	5' UTR	3	150803451	150876586	73136	1	116931	uc003eym.1	1246	ENSG00000144893	mediator complex subunit 12L	uc003eym.1;uc003eyn.3;uc003eyo.3;uc003eyp.3;uc011bnz.2	116931;116931;116931;116931;116931	0;0;0;0;0	TRUE	FALSE	FALSE	TRUE	FALSE	TRUE	FALSE	FALSE	FALSE	fiveUTR	3	150804662	150804783	122
cg05383437	NA	NA	NA	NA	NA	NA	NA	-0.273459	-0.00825381	NA	NA	NA	Homo_sapiens.hg19	cg05383437	KCNMA1	KCNMA1_Exon	chr10	79397289	79397290	51	+	Promoter (<=1kb)	10	78629359	79397577	768219	2	3778	uc001jxj.2	288	ENSG00000156113	potassium calcium-activated channel subfamily M alpha 1	uc001jxj.2;uc021ptu.1;uc001jxm.3;uc001jxn.3;uc001jxo.3;uc001jxq.3;uc001jxs.4;uc001jxt.4;uc031pvz.1	3778;3778;3778;3778;3778;3778;3778;3778;3778	0;0;0;0;0;0;0;0;0	TRUE	FALSE	TRUE	FALSE	FALSE	TRUE	FALSE	FALSE	FALSE	Exon	NA	NA	NA	NA
cg15825447	NA	NA	NA	NA	NA	NA	NA	-0.283249	-0.0041147	NA	NA	NA	Homo_sapiens.hg19	cg15825447	GRIA3	GRIA3_Exon	chrX	122599627	122599628	50	-	Exon (uc004etr.4/2892, exon 14 of 16)	23	122318096	122624766	306671	1	2892	uc004etq.4	281482	ENSG00000125675	glutamate ionotropic receptor AMPA type subunit 3	uc004etq.4;uc004etr.4;uc004ets.4	2892;2892;2892	0;0;0	TRUE	FALSE	FALSE	FALSE	FALSE	TRUE	TRUE	FALSE	FALSE	Exon	NA	NA	NA	NA
cg05755779	NA	NA	NA	NA	NA	NA	NA	0.438644	0.0568569	NA	NA	NA	Homo_sapiens.hg19	cg05755779	COLEC10	COLEC10_Exon	chr8	120079625	120079626	51	-	Promoter (<=1kb)	8	120079424	120119202	39779	1	10584	uc003yoo.3	201	ENSG00000184374	collectin subfamily member 10	uc003yoo.3	10584	0	TRUE	FALSE	TRUE	FALSE	FALSE	TRUE	TRUE	FALSE	FALSE	Exon	NA	NA	NA	NA
cg18678463	2.79576	NA	0.162007	NA	NA	NA	NA	0.815859	0.12052	0.00697491	NA	NA	Homo_sapiens.hg19	cg18678463	SRSF2	SRSF2_fiveUTR	chr17	74733218	74733219	51	-	Promoter (<=1kb)	17	74730197	74733413	3217	2	6427	uc010wtg.2	145	ENSG00000161547	serine and arginine rich splicing factor 2	uc002jsr.3;uc002jst.3;uc002jsu.3;uc021udk.1;uc021udl.1;uc021udm.1;uc021udn.1;uc010wtg.2;uc002jsv.3;uc002jsy.4;uc002jsw.2;uc021udo.1;uc002jsz.1;uc002jta.2;uc002jtb.3;uc002jtc.3;uc002jtd.4;uc002jte.3;uc010dha.3;uc010dhb.3	124512;124512;124512;124512;124512;124512;124512;6427;6427;6427;6427;693221;79157;79157;79157;79157;79157;79157;79157;79157	10306;10306;10306;10306;10306;10306;10306;0;0;0;0;-588;0;0;-315;-315;-315;-315;-315;-315	TRUE	FALSE	TRUE	TRUE	FALSE	TRUE	TRUE	FALSE	FALSE	fiveUTR	17	74733218	74733683	466
cg11977715	NA	NA	NA	NA	NA	NA	NA	-0.0590876	-0.00685573	NA	NA	NA	Homo_sapiens.hg19	cg11977715	TPI1P3	TPI1P3_Intergenic_upstream	chr6	116191574	116191575	50	+	Distal Intergenic	6	116359894	116361107	1214	1	728402	uc011ebd.2	-168320	NA	triosephosphate isomerase 1 pseudogene 3	NA	NA	NA	FALSE	TRUE	FALSE	FALSE	FALSE	FALSE	FALSE	FALSE	TRUE	Intergenic_upstream	NA	NA	NA	NA
cg26249364	9.70377	NA	NA	NA	NA	NA	NA	NA	NA	NA	NA	NA	Homo_sapiens.hg19	cg26249364	NOG	NOG_Exon	chr17	54672128	54672129	51	-	Exon (uc002iup.2/9241, exon 1 of 1)	17	54671060	54672951	1892	1	9241	uc002iup.2	1068	ENSG00000183691	noggin	uc002iup.2	9241	0	TRUE	FALSE	FALSE	FALSE	FALSE	TRUE	FALSE	FALSE	FALSE	Exon	17	54671770	54672376	607
cg06493994	NA	NA	NA	NA	NA	NA	NA	0.536062	0.0604031	NA	NA	NA	Homo_sapiens.hg19	cg06493994	SCGN	SCGN_fiveUTR	chr6	25652602	25652603	51	-	Promoter (<=1kb)	6	25652429	25702008	49580	1	10590	uc003nfb.3	173	ENSG00000079689	secretagogin, EF-hand calcium binding protein	uc003nfb.3;uc010jpz.3	10590;10590	0;0	TRUE	FALSE	TRUE	TRUE	FALSE	TRUE	FALSE	FALSE	FALSE	fiveUTR	6	25652600	25652709	110
cg06681652	NA	NA	NA	NA	NA	NA	NA	-0.194873	-0.0153606	NA	NA	NA	Homo_sapiens.hg19	cg06681652	C11orf87	C11orf87_Exon	chr11	109294633	109294634	51	-	Exon (uc010rwb.2/399947, exon 2 of 2)	11	109292846	109299893	7048	1	399947	uc010rwb.2	1787	ENSG00000185742	chromosome 11 open reading frame 87	uc010rwb.2	399947	0	TRUE	FALSE	FALSE	FALSE	FALSE	TRUE	FALSE	FALSE	FALSE	Exon	11	109294584	109294983	400
cg06777598	NA	NA	NA	NA	NA	NA	NA	-0.00227909	-0.000944827	NA	NA	NA	Homo_sapiens.hg19	cg06777598	CTIF	CTIF_Intron	chr18	46190808	46190809	51	+	Intron (uc002ldc.3/9811, intron 4 of 11)	18	46065427	46389586	324160	1	9811	uc002ldc.3	125331	ENSG00000134030	cap binding complex dependent translation initiation factor	uc002ldc.3;uc002ldd.3	9811;9811	0;0	TRUE	FALSE	FALSE	FALSE	FALSE	FALSE	TRUE	FALSE	FALSE	Intron	NA	NA	NA	NA
cg16604235	NA	NA	NA	NA	NA	NA	NA	-0.0257193	-0.00260223	NA	NA	NA	Homo_sapiens.hg19	cg16604235	FOXP4	FOXP4_Intergenic_upstream	chr6	41434816	41434817	50	-	Distal Intergenic	6	41514164	41570122	55959	1	116113	uc003oqn.3	-79346	ENSG00000137166	forkhead box P4	NA	NA	NA	FALSE	TRUE	FALSE	FALSE	FALSE	FALSE	FALSE	FALSE	TRUE	Intergenic_upstream	NA	NA	NA	NA
cg02483102	NA	9.17698	NA	NA	NA	NA	NA	NA	NA	NA	NA	NA	Homo_sapiens.hg19	cg02483102	PEBP4	PEBP4_Intron	chr8	22732357	22732358	50	+	Intron (uc003xcn.1/157310, intron 3 of 6)	8	22570765	22785421	214657	2	157310	uc003xcn.1	53064	ENSG00000134020	phosphatidylethanolamine binding protein 4	uc003xcn.1	157310	0	TRUE	FALSE	FALSE	FALSE	FALSE	FALSE	TRUE	FALSE	FALSE	Intron	NA	NA	NA	NA
cg02997164	-1.00626	NA	NA	NA	NA	NA	NA	NA	NA	NA	NA	NA	Homo_sapiens.hg19	cg02997164	BCL11A	BCL11A_Exon	chr2	60688233	60688234	51	+	Exon (uc002sab.3/53335, exon 4 of 5)	2	60678302	60780633	102332	2	53335	uc002sab.3	92400	ENSG00000119866	BAF chromatin remodeling complex subunit BCL11A	uc002sab.3;uc002sac.3;uc010ypi.2;uc010ypj.2;uc002sad.1;uc002sae.1;uc002saf.1	53335;53335;53335;53335;53335;53335;53335	0;0;0;0;0;0;0	TRUE	FALSE	FALSE	FALSE	FALSE	TRUE	TRUE	FALSE	FALSE	Exon	2	60688205	60688370	166
cg07850604	18.0223	4.0974	NA	NA	NA	NA	NA	NA	NA	NA	NA	NA	Homo_sapiens.hg19	cg07850604	INSM2	INSM2_fiveUTR	chr14	36003443	36003444	51	+	Promoter (<=1kb)	14	36003248	36006260	3013	1	84684	uc001wth.1	145	ENSG00000168348	INSM transcriptional repressor 2	uc010amp.3;uc001wti.3;uc001wtj.3;uc010tpv.2;uc001wth.1	253959;253959;253959;253959;84684	0;0;0;0;0	TRUE	FALSE	TRUE	TRUE	FALSE	TRUE	FALSE	FALSE	FALSE	fiveUTR	14	36002599	36004100	1502
cg02755684	NA	-5.61188	NA	NA	NA	NA	NA	NA	NA	NA	NA	NA	Homo_sapiens.hg19	cg02755684	ELAVL4	ELAVL4_Intron	chr1	50571863	50571864	50	+	Intron (uc001cry.3/1996, intron 1 of 6)	1	50513686	50667540	153855	1	1996	uc001cry.3	58179	ENSG00000162374	ELAV like RNA binding protein 4	uc001cry.3;uc001crz.3;uc001csa.3;uc001csb.2;uc001csc.3;uc009vyu.3;uc010omz.2	1996;1996;1996;1996;1996;1996;1996	0;0;0;0;0;0;0	TRUE	FALSE	FALSE	FALSE	FALSE	FALSE	TRUE	FALSE	FALSE	Intron	NA	NA	NA	NA
cg18138765	-4.95245	NA	-19.0311	NA	NA	NA	NA	-0.767199	NA	NA	NA	NA	Homo_sapiens.hg19	cg18138765	LINC00473	LINC00473_Intergenic_upstream	chr6	166419777	166419778	51	-	Distal Intergenic	6	166337536	166401527	63992	2	90632	uc011egl.1	-18300	ENSG00000112541	long intergenic non-protein coding RNA 473	NA	NA	NA	FALSE	TRUE	FALSE	FALSE	FALSE	FALSE	FALSE	FALSE	TRUE	Intergenic_upstream	6	166419769	166419841	73
cg20778764	0.407675	NA	NA	NA	NA	NA	NA	NA	NA	NA	NA	NA	Homo_sapiens.hg19	cg20778764	MBIP	MBIP_Intergenic_downstream	chr14	36741839	36741840	50	-	Distal Intergenic	14	36767764	36789882	22119	2	51562	uc010tpy.1	48092	ENSG00000151332	MAP3K12 binding inhibitory protein 1	NA	NA	NA	FALSE	TRUE	FALSE	FALSE	FALSE	FALSE	FALSE	FALSE	TRUE	Intergenic_downstream	14	36741748	36741853	106
cg03740595	0.0341364	NA	NA	NA	NA	NA	NA	NA	NA	NA	NA	NA	Homo_sapiens.hg19	cg03740595	KAT6A	KAT6A_Exon	chr8	41836193	41836194	50	+	Exon (uc003xon.4/7994, exon 6 of 17)	8	41786997	41909505	122509	2	7994	uc003xon.4	73312	ENSG00000083168	lysine acetyltransferase 6A	uc003xon.4;uc010lxb.3;uc010lxc.3;uc010lxd.3	7994;7994;7994;7994	0;0;0;0	TRUE	FALSE	FALSE	FALSE	FALSE	TRUE	TRUE	FALSE	FALSE	Exon	NA	NA	NA	NA
cg22515205	NA	NA	NA	NA	NA	NA	NA	-0.2306	-0.0177875	NA	NA	NA	Homo_sapiens.hg19	cg22515205	AKTIP	AKTIP_Intergenic_upstream	chr16	53578522	53578523	50	-	Distal Intergenic	16	53525192	53537170	11979	2	64400	uc002ehk.3	-41351	ENSG00000166971	AKT interacting protein	NA	NA	NA	FALSE	TRUE	FALSE	FALSE	FALSE	FALSE	FALSE	FALSE	TRUE	Intergenic_upstream	NA	NA	NA	NA
cg17995270	NA	NA	NA	NA	NA	NA	NA	-0.255467	-0.0294978	NA	NA	NA	Homo_sapiens.hg19	cg17995270	TMEM63B	TMEM63B_Exon	chr6	44119652	44119653	51	+	Exon (uc003owr.3/55362, exon 19 of 24)	6	44095376	44123256	27881	1	55362	uc003owr.3	24226	ENSG00000137216	transmembrane protein 63B	uc003owq.1;uc003owr.3;uc003ows.3;uc010jyz.3	55362;55362;55362;55362	24226;0;0;0	TRUE	FALSE	FALSE	FALSE	FALSE	TRUE	FALSE	FALSE	FALSE	Exon	6	44119578	44119781	204
cg07803121	NA	NA	NA	NA	NA	NA	NA	0.729962	0.0297495	NA	NA	NA	Homo_sapiens.hg19	cg07803121	ADGRB2	ADGRB2_Exon	chr1	32200828	32200829	50	-	Exon (uc010ogp.2/576, exon 21 of 29)	1	32192718	32229648	36931	2	576	uc001btn.3	28821	ENSG00000121753	adhesion G protein-coupled receptor B2	uc010ogn.2;uc010ogo.2;uc010ogp.2;uc010ogq.2;uc001btn.3;uc001bto.3;uc001btp.1;uc001btq.1;uc010ogr.1	576;576;576;576;576;576;576;576;576	0;0;0;0;0;0;0;0;0	TRUE	FALSE	FALSE	FALSE	FALSE	TRUE	TRUE	FALSE	FALSE	Exon	NA	NA	NA	NA
cg18117260	NA	NA	NA	NA	NA	NA	NA	1.88619	0.0303312	NA	NA	NA	Homo_sapiens.hg19	cg18117260	ZFHX3	ZFHX3_Promoter	chr16	73093024	73093025	50	+	Promoter (<=1kb)	16	72816786	73092534	275749	2	463	uc002fcl.3	-492	ENSG00000140836	zinc finger homeobox 3	uc002fcl.3	463	0	FALSE	TRUE	TRUE	FALSE	FALSE	FALSE	FALSE	FALSE	FALSE	Promoter	NA	NA	NA	NA
cg00031896	NA	NA	NA	NA	NA	NA	NA	-0.0525026	-0.00729352	-0.0173833	NA	NA	Homo_sapiens.hg19	cg00031896	KDM2B	KDM2B_Promoter	chr12	122020205	122020206	51	-	Promoter (1-2kb)	12	121866900	122018920	152021	2	84678	uc001uat.3	-1335	ENSG00000089094	lysine demethylase 2B	uc001uas.3;uc021rfd.1;uc001uat.3;uc001uau.3;uc021rfe.1;uc001uav.4	84678;84678;84678;84678;84678;84678	0;0;0;0;0;0	FALSE	TRUE	TRUE	FALSE	FALSE	FALSE	FALSE	FALSE	FALSE	Promoter	NA	NA	NA	NA
cg20825437	NA	5.35644	NA	NA	NA	NA	NA	NA	NA	NA	NA	NA	Homo_sapiens.hg19	cg20825437	PRKCE	PRKCE_Exon	chr2	45879512	45879513	51	+	Promoter (<=1kb)	2	45879043	46415129	536087	1	5581	uc002rut.3	419	ENSG00000171132	protein kinase C epsilon	uc002rut.3	5581	0	TRUE	FALSE	TRUE	FALSE	FALSE	TRUE	FALSE	FALSE	FALSE	Exon	2	45879278	45879522	245
cg08069459	NA	NA	NA	NA	NA	NA	NA	-0.0944239	-0.00488353	NA	NA	NA	Homo_sapiens.hg19	cg08069459	LINGO1	LINGO1_Intron	chr15	77919580	77919581	50	+	Intron (uc002bct.1/84894, intron 1 of 1)	15	77905369	77988475	83107	2	84894	uc002bcu.1	68895	ENSG00000169783	leucine rich repeat and Ig domain containing 1	uc002bct.1;uc002bcu.1	84894;84894	0;0	TRUE	FALSE	FALSE	FALSE	FALSE	FALSE	TRUE	FALSE	FALSE	Intron	NA	NA	NA	NA
cg01193554	NA	NA	NA	NA	NA	NA	NA	-0.233958	-0.0410735	-0.0986466	NA	NA	Homo_sapiens.hg19	cg01193554	EDN2	EDN2_Intergenic_downstream	chr1	41846683	41846684	51	-	Distal Intergenic	1	41944446	41949874	5429	2	1907	uc009vwj.3	103191	ENSG00000127129	endothelin 2	NA	NA	NA	FALSE	TRUE	FALSE	FALSE	FALSE	FALSE	FALSE	FALSE	TRUE	Intergenic_downstream	NA	NA	NA	NA
cg18425696	NA	NA	NA	NA	NA	NA	NA	-0.776216	-0.118611	NA	NA	NA	Homo_sapiens.hg19	cg18425696	SIX4	SIX4_Exon	chr14	61190401	61190402	50	+	Promoter (<=1kb)	14	61176256	61190852	14597	2	51804	uc001xfc.3	451	ENSG00000100625	SIX homeobox 4	uc001xfc.3;uc010app.1	51804;51804	0;0	TRUE	FALSE	TRUE	FALSE	FALSE	TRUE	FALSE	FALSE	FALSE	Exon	14	61190012	61190772	761
cg16058600	NA	0.893221	NA	NA	NA	NA	NA	NA	NA	NA	NA	NA	Homo_sapiens.hg19	cg16058600	NR4A2	NR4A2_Intron	chr2	157183013	157183014	51	-	Intron (uc021vri.1/4929, intron 4 of 5)	2	157180944	157189287	8344	2	4929	uc002tyx.4	6224	ENSG00000153234	nuclear receptor subfamily 4 group A member 2	uc021vri.1;uc002tyx.4;uc002tyz.4;uc010zcf.2;uc010zcg.1	4929;4929;4929;4929;4929	0;0;0;0;0	TRUE	FALSE	FALSE	FALSE	FALSE	FALSE	TRUE	FALSE	FALSE	Intron	NA	NA	NA	NA
cg08357395	NA	NA	NA	NA	NA	NA	NA	-2.52025	-0.0692298	NA	NA	NA	Homo_sapiens.hg19	cg08357395	TRIM8	TRIM8_Exon	chr10	104404709	104404710	50	+	Promoter (<=1kb)	10	104404252	104418076	13825	1	81603	uc001kvz.2	458	ENSG00000171206	tripartite motif containing 8	uc001kvz.2	81603	0	TRUE	FALSE	TRUE	FALSE	FALSE	TRUE	FALSE	FALSE	FALSE	Exon	10	104404562	104404968	407
cg03125191	NA	NA	NA	NA	NA	NA	NA	-0.276901	-0.0324935	-0.0574858	NA	NA	Homo_sapiens.hg19	cg03125191	ZSWIM8	ZSWIM8_threeUTR	chr10	75560640	75560641	50	+	3' UTR	10	75545382	75561556	16175	1	23053	uc001jve.3	15209	ENSG00000214655	zinc finger SWIM-type containing 8	uc001jve.3;uc001jvf.3;uc001jvj.3;uc009xrl.3;uc001jvh.3;uc001jvi.3;uc010qkr.2;uc009xrn.2;uc010qks.1;uc001jvk.2;uc010qkt.1;uc001jvl.1;uc009xro.2;uc010qku.1	23053;23053;23053;23053;23053;23053;23053;23053;8509;8509;8509;8509;8509;8509	0;0;0;0;0;0;0;0;0;0;0;0;0;0	TRUE	FALSE	FALSE	FALSE	TRUE	TRUE	TRUE	FALSE	FALSE	threeUTR	NA	NA	NA	NA
cg13669200	NA	NA	NA	NA	NA	NA	NA	-1.47357	-0.159072	NA	NA	NA	Homo_sapiens.hg19	cg13669200	FOXP4	FOXP4_Exon	chr6	41559027	41559028	50	+	Exon (uc003oql.3/116113, exon 13 of 17)	6	41514164	41570122	55959	1	116113	uc003oql.3	44814	ENSG00000137166	forkhead box P4	uc003oql.3;uc003oqm.3;uc003oqn.3	116113;116113;116113	0;0;0	TRUE	FALSE	FALSE	FALSE	FALSE	TRUE	FALSE	FALSE	FALSE	Exon	NA	NA	NA	NA
cg05977952	NA	NA	NA	NA	NA	NA	NA	0.00294935	NA	NA	NA	NA	Homo_sapiens.hg19	cg05977952	SATB1	SATB1_Exon	chr3	18436040	18436041	51	+	Exon (uc003cbh.3/6304, exon 7 of 11)	3	18389133	18480265	91133	2	6304	uc003cbj.3	44225	ENSG00000182568	SATB homeobox 1	uc003cbh.3;uc003cbi.3;uc003cbj.3	6304;6304;6304	0;0;0	TRUE	FALSE	FALSE	FALSE	FALSE	TRUE	FALSE	FALSE	FALSE	Exon	NA	NA	NA	NA
cg12126471	2.08997	NA	NA	NA	NA	NA	NA	NA	NA	NA	NA	NA	Homo_sapiens.hg19	cg12126471	PELI1	PELI1_Exon	chr2	64322159	64322160	51	-	Exon (uc002scr.4/57162, exon 3 of 3)	2	64319786	64371605	51820	2	57162	uc002sct.4	49396	ENSG00000197329	pellino E3 ubiquitin protein ligase 1	uc002scr.4;uc002scs.4;uc002sct.4	57162;57162;57162	0;0;0	TRUE	FALSE	FALSE	FALSE	FALSE	TRUE	FALSE	FALSE	FALSE	Exon	NA	NA	NA	NA
cg20682781	NA	NA	NA	NA	NA	NA	NA	-0.00473358	-0.000944812	NA	NA	NA	Homo_sapiens.hg19	cg20682781	PAX2	PAX2_Intergenic_upstream	chr10	102415545	102415546	51	-	Distal Intergenic	10	102505468	102589698	84231	1	5076	uc010qps.2	-89923	ENSG00000075891	paired box 2	NA	NA	NA	FALSE	TRUE	FALSE	FALSE	FALSE	FALSE	FALSE	FALSE	TRUE	Intergenic_upstream	10	102415537	102415635	99
cg19093840	NA	NA	NA	NA	NA	NA	NA	-0.420367	-0.0130567	NA	NA	NA	Homo_sapiens.hg19	cg19093840	ZNF507	ZNF507_Intergenic_upstream	chr19	32533012	32533013	51	+	Distal Intergenic	19	32836514	32850707	14194	1	22847	uc002ntc.2	-303502	ENSG00000168813	zinc finger protein 507	NA	NA	NA	FALSE	TRUE	FALSE	FALSE	FALSE	FALSE	FALSE	FALSE	TRUE	Intergenic_upstream	19	32532878	32533023	146
cg06981318	0.0537046	NA	NA	NA	NA	NA	NA	NA	NA	NA	NA	NA	Homo_sapiens.hg19	cg06981318	MBIP	MBIP_Intergenic_downstream	chr14	36741799	36741800	50	-	Distal Intergenic	14	36767764	36789882	22119	2	51562	uc010tpy.1	48132	ENSG00000151332	MAP3K12 binding inhibitory protein 1	NA	NA	NA	FALSE	TRUE	FALSE	FALSE	FALSE	FALSE	FALSE	FALSE	TRUE	Intergenic_downstream	14	36741748	36741853	106
cg04875128	NA	NA	NA	NA	NA	NA	NA	0.26561	0.0352192	0.213022	NA	NA	Homo_sapiens.hg19	cg04875128	OTUD7A	OTUD7A_Exon	chr15	31775895	31775896	51	-	Exon (uc001zfq.3/161725, exon 11 of 11)	15	31775329	32162784	387456	2	161725	uc001zfr.3	386839	ENSG00000169918	OTU deubiquitinase 7A	uc001zfq.3;uc001zfr.3	161725;161725	0;0	TRUE	FALSE	FALSE	FALSE	FALSE	TRUE	FALSE	FALSE	FALSE	Exon	15	31775309	31777018	1710
cg09151214	NA	NA	NA	NA	NA	NA	NA	0.534042	0.116763	NA	NA	NA	Homo_sapiens.hg19	cg09151214	ARHGAP23	ARHGAP23_Exon	chr17	36635728	36635729	51	-	Exon (uc021twd.1/57636, exon 13 of 24)	17	36584720	36668628	83909	1	57636	uc021twd.1	51008	ENSG00000275832	Rho GTPase activating protein 23	uc021twd.1;uc021twe.1;uc002hqc.3	57636;57636;57636	0;0;0	TRUE	FALSE	FALSE	FALSE	FALSE	TRUE	TRUE	FALSE	FALSE	Exon	NA	NA	NA	NA
cg13944639	NA	NA	NA	NA	NA	NA	NA	-0.254474	-0.00237738	NA	NA	NA	Homo_sapiens.hg19	cg13944639	FGF5	FGF5_Exon	chr4	81188269	81188270	51	+	Promoter (<=1kb)	4	81187742	81212171	24430	1	2250	uc003hmd.3	477	ENSG00000138675	fibroblast growth factor 5	uc003hmd.3;uc003hme.3	2250;2250	0;0	TRUE	FALSE	TRUE	FALSE	FALSE	TRUE	FALSE	FALSE	FALSE	Exon	NA	NA	NA	NA
cg07598659	NA	18.4381	NA	NA	NA	NA	NA	NA	NA	NA	NA	NA	Homo_sapiens.hg19	cg07598659	NRXN1	NRXN1_Intron	chr2	50575005	50575006	50	+	Intron (uc002rxb.4/9378, intron 11 of 16)	2	50145643	51259674	1114032	2	9378	uc021vhi.1	684669	ENSG00000179915	neurexin 1	uc010fbp.3;uc002rxb.4;uc021vhg.1;uc021vhh.1;uc021vhi.1;uc021vhj.1;uc002rxc.1	9378;9378;9378;9378;9378;9378;9378	0;0;0;0;0;0;0	TRUE	FALSE	FALSE	FALSE	FALSE	FALSE	TRUE	FALSE	FALSE	Intron	NA	NA	NA	NA
cg09348974	NA	NA	NA	NA	NA	NA	NA	-0.559111	-0.202039	NA	NA	NA	Homo_sapiens.hg19	cg09348974	ZNF827	ZNF827_Promoter	chr4	146859940	146859941	51	+	Promoter (<=1kb)	4	146681888	146859607	177720	2	152485	uc010iox.3	-283	ENSG00000151612	zinc finger protein 827	uc003ikm.3;uc003ikn.3;uc010iox.3	152485;152485;152485	0;0;0	FALSE	TRUE	TRUE	FALSE	FALSE	FALSE	FALSE	FALSE	FALSE	Promoter	4	146859884	146860077	194
cg21969011	NA	-3.00351	NA	NA	NA	NA	NA	NA	NA	NA	NA	NA	Homo_sapiens.hg19	cg21969011	TSG1	TSG1_Intergenic_downstream	chr6	94755523	94755524	50	-	Distal Intergenic	6	94428021	94456473	28453	1	643432	uc003pok.3	327502	NA	tumor suppressor TSG1	NA	NA	NA	FALSE	TRUE	FALSE	FALSE	FALSE	FALSE	FALSE	FALSE	TRUE	Intergenic_downstream	NA	NA	NA	NA
cg13510262	-3.79689	NA	NA	NA	NA	NA	NA	NA	NA	NA	NA	NA	Homo_sapiens.hg19	cg13510262	SP1	SP1_fiveUTR	chr12	53774037	53774038	51	+	Promoter (<=1kb)	12	53773979	53810226	36248	1	6667	uc001scw.3	8	ENSG00000185591	Sp1 transcription factor	uc001scw.3;uc021qyf.1;uc010sog.2	6667;6667;6667	0;0;0	TRUE	FALSE	TRUE	TRUE	FALSE	TRUE	FALSE	FALSE	FALSE	fiveUTR	12	53773977	53774038	62
cg06778009	NA	NA	NA	NA	NA	NA	NA	-0.949304	-0.119917	-0.000810888	NA	NA	Homo_sapiens.hg19	cg06778009	TOE1	TOE1_Exon	chr1	45808116	45808117	51	+	Exon (uc009vxq.3/114034, exon 6 of 8)	1	45805342	45809650	4309	1	114034	uc009vxq.3	2724	ENSG00000132773	target of EGR1, exonuclease	uc009vxr.1;uc001cns.1;uc009vxs.1;uc010olo.1;uc009vxq.3;uc010olm.2;uc010oln.1;uc001cnr.4;uc001cnf.3;uc001cng.3;uc009vxo.3;uc001cnh.3;uc001cni.3;uc001cnj.3;uc001cnl.3;uc001cnm.3;uc001cnn.3;uc001cno.3;uc009vxp.3;uc010oll.2	10420;10420;10420;10420;114034;114034;114034;114034;4595;4595;4595;4595;4595;4595;4595;4595;4595;4595;4595;4595	115427;148724;148724;148724;0;0;0;0;-2437;-2437;-2437;-2279;-2279;-2279;-1924;-1924;-1924;-1924;-1924;-1924	TRUE	FALSE	FALSE	FALSE	FALSE	TRUE	FALSE	FALSE	FALSE	Exon	NA	NA	NA	NA
cg06836772	NA	NA	NA	NA	NA	NA	NA	-0.632996	-0.106747	-0.014721	NA	NA	Homo_sapiens.hg19	cg06836772	PRKAA2	PRKAA2_Promoter	chr1	57110403	57110404	51	-	Promoter (<=1kb)	1	57110990	57181008	70019	1	5563	uc031pms.1	-587	ENSG00000162409	protein kinase AMP-activated catalytic subunit alpha 2	uc001cyk.4;uc031pmr.1;uc031pms.1	5563;5563;5563	0;0;0	FALSE	TRUE	TRUE	FALSE	FALSE	FALSE	FALSE	FALSE	FALSE	Promoter	NA	NA	NA	NA
cg25162386	NA	NA	NA	NA	NA	NA	NA	0.00732265	0.000210982	NA	NA	NA	Homo_sapiens.hg19	cg25162386	MAFF	MAFF_Exon	chr22	38610675	38610676	51	-	Exon (uc003avc.3/23764, exon 3 of 3)	22	38597939	38612517	14579	1	23764	uc003avc.3	12736	ENSG00000185022	MAF bZIP transcription factor F	uc003avc.3;uc011anp.2;uc011anq.2;uc011anr.2;uc003avd.3;uc003avf.1;uc003avg.2;uc003avh.2	23764;23764;23764;23764;23764;25829;25829;25829	0;0;0;0;0;0;0;0	TRUE	FALSE	FALSE	FALSE	FALSE	TRUE	FALSE	FALSE	FALSE	Exon	22	38610641	38610955	315
cg20049544	NA	NA	NA	NA	NA	NA	NA	-0.141644	-0.00546184	NA	NA	NA	Homo_sapiens.hg19	cg20049544	CNOT6L	CNOT6L_Exon	chr4	78697502	78697503	50	-	Exon (uc011ccd.2/246175, exon 2 of 12)	4	78634541	78740522	105982	2	246175	uc011ccd.2	43021	ENSG00000138767	CCR4-NOT transcription complex subunit 6 like	uc011ccd.2;uc003hks.3;uc011cce.1	246175;246175;246175	0;0;0	TRUE	FALSE	FALSE	FALSE	FALSE	TRUE	FALSE	FALSE	FALSE	Exon	NA	NA	NA	NA
cg20295353	NA	NA	NA	NA	NA	NA	NA	0.0704945	0.00104971	NA	NA	NA	Homo_sapiens.hg19	cg20295353	ZBTB1	ZBTB1_Exon	chr14	64989846	64989847	51	-	Exon (uc001xhh.4/22890, exon 4 of 4)	14	64970703	64991669	20967	1	22890	uc001xhh.4	19143	ENSG00000126804	zinc finger and BTB domain containing 1	uc001xhh.4;uc010aqg.3;uc001xhi.2	22890;22890;22890	0;0;0	TRUE	FALSE	FALSE	FALSE	FALSE	TRUE	FALSE	FALSE	FALSE	Exon	NA	NA	NA	NA
cg20426994	NA	NA	NA	NA	NA	NA	NA	0.388944	0.0157767	NA	NA	NA	Homo_sapiens.hg19	cg20426994	KLF14	KLF14_Exon	chr7	130418324	130418325	51	-	Promoter (<=1kb)	7	130417396	130418888	1493	2	136259	uc003vqk.2	514	ENSG00000266265	Kruppel like factor 14	uc003vqk.2	136259	0	TRUE	FALSE	TRUE	FALSE	FALSE	TRUE	FALSE	FALSE	FALSE	Exon	NA	NA	NA	NA
cg07440346	NA	NA	NA	NA	NA	NA	NA	-0.24168	-0.019296	-0.00998478	NA	NA	Homo_sapiens.hg19	cg07440346	BOLA2	BOLA2_fiveUTR	chr16	30106716	30106717	51	-	5' UTR	16	29556383	30205627	649245	2	552900	uc010bzb.2	98861	ENSG00000183336	bolA family member 2	uc010bzb.2;uc010veh.2;uc002dwk.1;uc002dwl.3;uc002dwm.3;uc002dwn.1	552900;6911;6911;83719;83719;83719	0;-3511;-3508;0;0;0	TRUE	FALSE	FALSE	TRUE	FALSE	TRUE	TRUE	FALSE	FALSE	fiveUTR	NA	NA	NA	NA
cg02934228	8.01733	NA	NA	NA	NA	NA	NA	NA	NA	NA	NA	NA	Homo_sapiens.hg19	cg02934228	GBX2	GBX2_Promoter	chr2	237077811	237077812	50	+	Promoter (1-2kb)	2	237074307	237076652	2346	2	2637	uc010zng.1	-1160	ENSG00000168505	gastrulation brain homeobox 2	uc002vvw.1;uc010zng.1	2637;2637	0;0	FALSE	TRUE	TRUE	FALSE	FALSE	FALSE	FALSE	FALSE	FALSE	Promoter	NA	NA	NA	NA
cg09211712	NA	7.75622	NA	NA	NA	NA	NA	NA	NA	NA	NA	NA	Homo_sapiens.hg19	cg09211712	CSNK1D	CSNK1D_fiveUTR	chr17	80223668	80223669	51	-	5' UTR	17	80200537	80231594	31058	2	1453	uc002kei.3	7876	ENSG00000141551	casein kinase 1 delta	uc002kei.3;uc002kej.3;uc010wvj.2	1453;1453;1453	0;0;0	TRUE	FALSE	FALSE	TRUE	FALSE	TRUE	TRUE	FALSE	FALSE	fiveUTR	NA	NA	NA	NA
cg26933021	4.27662	NA	NA	NA	NA	NA	NA	NA	NA	NA	NA	NA	Homo_sapiens.hg19	cg26933021	DHRS3	DHRS3_Intergenic_downstream	chr1	12618574	12618575	51	-	Distal Intergenic	1	12640551	12656106	15556	2	9249	uc001aue.1	37532	ENSG00000162496	dehydrogenase/reductase 3	NA	NA	NA	FALSE	TRUE	FALSE	FALSE	FALSE	FALSE	FALSE	FALSE	TRUE	Intergenic_downstream	1	12618446	12618644	199
cg15297110	NA	NA	NA	NA	NA	NA	NA	-0.2738	-0.119765	NA	NA	NA	Homo_sapiens.hg19	cg15297110	CXXC4	CXXC4_Exon	chr4	105412093	105412094	50	+	Exon (uc003hxh.1/uc003hxh.1, exon 1 of 8)	4	105389463	105416058	26596	2	80319	uc003hxf.2	3914	ENSG00000168772	CXXC finger protein 4	uc003hxf.2;uc010ilo.4	80319;80319	0;0	TRUE	FALSE	FALSE	FALSE	FALSE	TRUE	TRUE	FALSE	FALSE	Exon	NA	NA	NA	NA
cg08707435	NA	NA	NA	NA	NA	NA	NA	-0.96847	-0.0733204	-0.0171362	NA	NA	Homo_sapiens.hg19	cg08707435	SF1	SF1_Intron	chr11	64533659	64533660	51	-	Intron (uc010rnm.2/7536, intron 5 of 5)	11	64532076	64536608	4533	2	7536	uc010rnm.2	2899	ENSG00000168066	splicing factor 1	uc010rnm.2;uc010rnn.2;uc001oaz.2;uc001oba.2;uc001obb.2;uc001obc.2;uc001obd.2;uc001obe.2;uc010rno.2	7536;7536;7536;7536;7536;7536;7536;7536;7536	0;0;0;0;0;0;0;0;0	TRUE	FALSE	FALSE	FALSE	FALSE	FALSE	TRUE	FALSE	FALSE	Intron	11	64533556	64533763	208
cg08868548	NA	NA	NA	NA	NA	NA	NA	-0.00977618	-0.000730024	-0.10752	NA	NA	Homo_sapiens.hg19	cg08868548	PEX14	PEX14_Intron	chr1	10580894	10580895	50	-	Intron (uc001arm.1/5195, intron 2 of 3)	1	10535003	10690815	155813	1	5195	uc001arn.3	45842	ENSG00000142655	peroxisomal biogenesis factor 14	uc001arl.3;uc001arm.1;uc009vmu.1;uc001arn.3;uc009vmv.3;uc010oam.2;uc010oan.2	5195;5195;5195;5195;5195;5195;5195	0;0;0;0;0;0;0	TRUE	FALSE	FALSE	FALSE	FALSE	FALSE	TRUE	FALSE	FALSE	Intron	NA	NA	NA	NA
cg19938371	NA	NA	NA	NA	-26.6762	NA	NA	NA	NA	NA	NA	NA	Homo_sapiens.hg19	cg19938371	TSC22D2	TSC22D2_Exon	chr3	150127856	150127857	50	+	Exon (uc003exv.3/9819, exon 1 of 4)	3	150126788	150177615	50828	1	9819	uc003exv.3	1070	ENSG00000196428	TSC22 domain family member 2	uc003exv.3;uc003exw.3;uc003exx.3	9819;9819;9819	0;0;0	TRUE	FALSE	FALSE	FALSE	FALSE	TRUE	FALSE	FALSE	FALSE	Exon	NA	NA	NA	NA
cg14150289	NA	NA	NA	NA	NA	NA	NA	-0.789897	-0.0736701	-0.052075	NA	NA	Homo_sapiens.hg19	cg14150289	HIPK1	HIPK1_Exon	chr1	114506115	114506116	50	-	Exon (uc001eel.3/204851, exon 10 of 15)	1	114471996	114520491	48496	1	204851	uc001eem.3	34070	ENSG00000163349	homeodomain interacting protein kinase 1	uc001eel.3;uc001eem.3;uc001een.3;uc001eeo.3;uc001eep.3;uc001eeq.3	204851;204851;204851;204851;204851;204851	0;0;0;0;0;0	TRUE	FALSE	FALSE	FALSE	FALSE	TRUE	FALSE	FALSE	FALSE	Exon	1	114506067	114506135	69
cg21222571	NA	NA	NA	NA	NA	NA	NA	-0.0585649	-0.00742445	NA	NA	NA	Homo_sapiens.hg19	cg21222571	HOXA10-HOXA9	HOXA10-HOXA9_Intron	chr7	27212547	27212548	51	-	Intron (uc022aar.1/100534589, intron 1 of 2)	7	27202057	27219880	17824	2	100534589	uc022aar.1	7283	NA	HOXA10-HOXA9 readthrough	uc022aar.1;uc031swt.1;uc011jzm.2;uc003syw.4;uc022aas.1	100534589;100874323;3206;3206;442920	0;0;0;0;0	TRUE	FALSE	FALSE	FALSE	FALSE	FALSE	TRUE	FALSE	FALSE	Intron	7	27212500	27212641	142
cg21334666	NA	NA	NA	NA	NA	NA	NA	0.572992	0.0209414	NA	NA	NA	Homo_sapiens.hg19	cg21334666	ERI3	ERI3_Intron	chr1	44786202	44786203	50	+	Intron (uc010okv.2/79033, intron 1 of 6)	1	44686742	44820939	134198	2	79033	uc001clt.3	34737	ENSG00000117419	ERI1 exoribonuclease family member 3	uc010okv.2;uc001clt.3;uc010okw.2	79033;79033;79033	0;0;0	TRUE	FALSE	FALSE	FALSE	FALSE	FALSE	TRUE	FALSE	FALSE	Intron	NA	NA	NA	NA
cg24899750	NA	NA	NA	NA	NA	NA	NA	-0.544138	-0.0757665	NA	NA	NA	Homo_sapiens.hg19	cg24899750	SNRPB2	SNRPB2_Promoter	chr20	16710314	16710315	51	+	Promoter (<=1kb)	20	16710609	16722417	11809	1	6629	uc002wph.2	-295	ENSG00000125870	small nuclear ribonucleoprotein polypeptide B2	uc002wph.2;uc002wpi.2	6629;6629	-295;-295	FALSE	TRUE	TRUE	FALSE	FALSE	FALSE	FALSE	FALSE	FALSE	Promoter	NA	NA	NA	NA
cg09892057	NA	NA	NA	NA	NA	NA	NA	-0.0900787	-0.000769007	-0.0348234	NA	NA	Homo_sapiens.hg19	cg09892057	LRMDA	LRMDA_Intron	chr10	78284024	78284025	50	+	Intron (uc001jxi.3/83938, intron 5 of 5)	10	77542519	78317126	774608	1	83938	uc001jxi.3	741456	ENSG00000148655	leucine rich melanocyte differentiation associated	uc001jxi.3	83938	0	TRUE	FALSE	FALSE	FALSE	FALSE	FALSE	TRUE	FALSE	FALSE	Intron	NA	NA	NA	NA
cg11614260	NA	NA	NA	NA	NA	NA	NA	-0.0544094	-0.00933857	NA	NA	NA	Homo_sapiens.hg19	cg11614260	SERBP1	SERBP1_Exon	chr1	67890619	67890620	51	+	Exon (uc001ddv.3/26135, exon 4 of 8)	1	67873493	67896123	22631	2	26135	uc001ddv.3	5504	ENSG00000142864	SERPINE1 mRNA binding protein 1	uc001ddv.3;uc001ddw.3;uc001ddx.3;uc001ddy.3	26135;26135;26135;26135	0;0;0;0	TRUE	FALSE	FALSE	FALSE	FALSE	TRUE	TRUE	FALSE	FALSE	Exon	NA	NA	NA	NA
cg11754189	NA	NA	NA	NA	NA	NA	NA	-0.13166	-0.00257781	NA	NA	NA	Homo_sapiens.hg19	cg11754189	FHL1	FHL1_Exon	chrX	135291546	135291547	50	+	Exon (uc004ezo.3/2273, exon 7 of 8)	23	135228861	135293518	64658	1	2273	uc010nrz.2	62686	ENSG00000022267	four and a half LIM domains 1	uc010nrz.2;uc004ezl.2;uc004ezm.2;uc004ezo.3;uc004ezq.2;uc011mvy.1;uc004ezn.2;uc022ceu.1;uc011mwa.1;uc004ezp.2;uc011mwb.1;uc004ezr.2;uc004ezs.3	2273;2273;2273;2273;2273;2273;2273;2273;2273;2273;2273;2273;79649	0;0;0;0;0;0;0;0;0;0;0;0;42142	TRUE	FALSE	FALSE	FALSE	FALSE	TRUE	TRUE	FALSE	FALSE	Exon	NA	NA	NA	NA
cg21267842	14.9307	NA	NA	NA	NA	NA	NA	NA	NA	NA	NA	NA	Homo_sapiens.hg19	cg21267842	MAML3	MAML3_fiveUTR	chr4	141074864	141074865	50	+	Promoter (<=1kb)	4	140637546	141075233	437688	2	55534	uc011chd.1	369	ENSG00000196782	mastermind like transcriptional coactivator 3	uc011chd.1;uc021xsg.1	55534;55534	0;0	TRUE	FALSE	TRUE	TRUE	FALSE	TRUE	FALSE	FALSE	FALSE	fiveUTR	NA	NA	NA	NA
cg14258236	-3.2313	NA	-2.3721	NA	NA	NA	-0.089754	NA	NA	NA	NA	NA	Homo_sapiens.hg19	cg14258236	OR5V1	OR5V1_Exon	chr6	29323330	29323331	51	+	Promoter (<=1kb)	6	29323007	29324054	1048	2	81696	uc011dlo.2	724	ENSG00000243729	olfactory receptor family 5 subfamily V member 1	uc011dlo.2	81696	0	TRUE	FALSE	TRUE	FALSE	FALSE	TRUE	FALSE	FALSE	FALSE	Exon	NA	NA	NA	NA
cg10820947	NA	NA	NA	NA	NA	NA	NA	-0.136621	-0.0151004	-0.155917	NA	NA	Homo_sapiens.hg19	cg10820947	LINC00989	LINC00989_Intron	chr4	80449392	80449393	51	+	Intron (uc003hlv.3/100506035, intron 3 of 3)	4	80413747	80497614	83868	1	100506035	uc003hlv.3	35595	ENSG00000250334	long intergenic non-protein coding RNA 989	uc003hlv.3	100506035	0	TRUE	FALSE	FALSE	FALSE	FALSE	FALSE	TRUE	FALSE	FALSE	Intron	NA	NA	NA	NA
cg10899907	NA	NA	NA	NA	NA	NA	NA	-0.946082	-0.0540394	-0.0178669	NA	NA	Homo_sapiens.hg19	cg10899907	FLJ37453	FLJ37453_Exon	chr1	16174614	16174615	50	+	Promoter (<=1kb)	1	16160710	16174642	13933	2	729614	uc001axj.2	0	ENSG00000179743	uncharacterized LOC729614	uc001axk.1;uc001axj.2	23013;729614	0;0	TRUE	FALSE	TRUE	FALSE	FALSE	TRUE	TRUE	FALSE	FALSE	Exon	1	16174604	16175208	605
cg15652120	NA	NA	NA	NA	NA	NA	NA	-0.277754	-0.00957726	-0.0580491	NA	NA	Homo_sapiens.hg19	cg15652120	ELK3	ELK3_fiveUTR	chr12	96588210	96588211	50	-	Promoter (<=1kb)	12	96588207	96661606	73400	1	2004	uc001teo.1	4	ENSG00000111145	ETS transcription factor ELK3	uc001teo.1	2004	0	TRUE	FALSE	TRUE	TRUE	FALSE	TRUE	FALSE	FALSE	FALSE	fiveUTR	12	96587840	96588279	440
cg11160066	NA	NA	NA	NA	NA	NA	NA	-0.413919	-0.0452927	-0.763338	NA	NA	Homo_sapiens.hg19	cg11160066	VCAN	VCAN_fiveUTR	chr5	82767580	82767581	50	-	Promoter (<=1kb)	5	82767493	82878122	110630	1	1462	uc003kii.3	38	ENSG00000038427	versican	uc003kih.4;uc003kii.3;uc003kij.3;uc003kik.3;uc010jau.2	1462;1462;1462;1462;1462	0;0;0;0;0	TRUE	FALSE	TRUE	TRUE	FALSE	TRUE	FALSE	FALSE	FALSE	fiveUTR	NA	NA	NA	NA
cg11904527	NA	NA	NA	NA	NA	NA	NA	-2.86983	-0.471608	-1.18359	NA	NA	Homo_sapiens.hg19	cg11904527	TMTC2	TMTC2_fiveUTR	chr12	83081401	83081402	50	+	Promoter (<=1kb)	12	83080934	83359746	278813	1	160335	uc001szr.1	418	ENSG00000179104	transmembrane O-mannosyltransferase targeting cadherins 2	uc001szr.1;uc001szs.1;uc001szt.3;uc010suk.2	160335;160335;160335;160335	0;0;0;0	TRUE	FALSE	TRUE	TRUE	FALSE	TRUE	FALSE	FALSE	FALSE	fiveUTR	12	83081316	83081496	181
cg17414768	NA	NA	-0.0677327	NA	NA	NA	NA	NA	NA	NA	NA	NA	Homo_sapiens.hg19	cg17414768	ZBTB16	ZBTB16_Intron	chr11	114033660	114033661	50	-	Intron (uc001poo.1/7704, intron 3 of 3)	11	113930431	114060486	130056	1	7704	uc001poo.1	103231	ENSG00000109906	zinc finger and BTB domain containing 16	uc001poo.1;uc001pop.3;uc001poq.3	7704;7704;7704	0;0;0	TRUE	FALSE	FALSE	FALSE	FALSE	FALSE	TRUE	FALSE	FALSE	Intron	NA	NA	NA	NA
cg12015981	NA	NA	NA	NA	NA	NA	NA	0.0852941	0.00897919	0.0767572	NA	NA	Homo_sapiens.hg19	cg12015981	CYLD	CYLD_Intergenic_downstream	chr16	50848973	50848974	51	-	Distal Intergenic	16	50821697	50826616	4920	1	1540	uc021tic.1	27326	ENSG00000083799	CYLD lysine 63 deubiquitinase	NA	NA	NA	FALSE	TRUE	FALSE	FALSE	FALSE	FALSE	FALSE	FALSE	TRUE	Intergenic_downstream	NA	NA	NA	NA
cg12540775	NA	NA	NA	NA	NA	NA	NA	0.0369452	0.0004402	NA	NA	NA	Homo_sapiens.hg19	cg12540775	MEIS2	MEIS2_threeUTR	chr15	37184341	37184342	50	-	3' UTR	15	37183222	37393500	210279	2	4212	uc001zjt.3	209160	ENSG00000134138	Meis homeobox 2	uc001zjj.3;uc001zjk.3;uc001zjl.3;uc010ucj.2;uc001zjm.3;uc001zjn.3;uc001zjo.4;uc001zjp.4;uc001zjr.4;uc001zjs.4;uc001zjt.3;uc001zju.3	4212;4212;4212;4212;4212;4212;4212;4212;4212;4212;4212;4212	0;0;0;0;0;0;0;0;0;0;0;0	TRUE	FALSE	FALSE	FALSE	TRUE	TRUE	FALSE	FALSE	FALSE	threeUTR	NA	NA	NA	NA
cg17156558	NA	NA	NA	NA	NA	NA	NA	-0.492432	-0.0180492	NA	NA	NA	Homo_sapiens.hg19	cg17156558	LRRC8A	LRRC8A_Exon	chr9	131670239	131670240	50	+	Exon (uc004bwl.4/56262, exon 3 of 4)	9	131644391	131680317	35927	1	56262	uc004bwl.4	25849	ENSG00000136802	leucine rich repeat containing 8 VRAC subunit A	uc004bwl.4;uc010myp.3;uc010myq.3	56262;56262;56262	0;0;0	TRUE	FALSE	FALSE	FALSE	FALSE	TRUE	FALSE	FALSE	FALSE	Exon	NA	NA	NA	NA
cg17380464	0.012958	NA	NA	NA	NA	NA	NA	NA	NA	NA	NA	NA	Homo_sapiens.hg19	cg17380464	POLL	POLL_Intron	chr10	103333911	103333912	51	+	Intron (uc010qpz.2/uc010qpz.2, intron 1 of 3)	10	103338639	103342950	4312	2	27343	uc001ktd.1	9039	ENSG00000166169	DNA polymerase lambda	uc001ktd.1;uc001kte.1;uc001ktg.1;uc001kth.1;uc001ktf.3;uc001kti.2;uc001ktj.2;uc001ktl.3;uc001ktm.3;uc010qqa.2;uc010qqb.2;uc010qqc.2	27343;27343;27343;27343;27343;27343;27343;27343;27343;27343;27343;27343	9039;10185;13972;13972;14116;14116;14116;14116;14116;14116;14116;14116	TRUE	FALSE	FALSE	FALSE	FALSE	FALSE	TRUE	FALSE	FALSE	Intron	NA	NA	NA	NA
cg02613681	NA	NA	NA	NA	NA	NA	NA	-0.000124406	NA	NA	NA	NA	Homo_sapiens.hg19	cg02613681	CELF1	CELF1_threeUTR	chr11	47487906	47487907	50	+	3' UTR	11	47487489	47510576	23088	2	10658	uc001nfl.3	22620	ENSG00000149187	CUGBP Elav-like family member 1	uc001nfl.3;uc010rhm.2;uc001nfm.3;uc001nfk.2;uc001nfn.3;uc001nfp.3;uc001nfr.1	10658;10658;10658;10658;10658;10658;10658	0;0;0;0;0;0;0	TRUE	FALSE	FALSE	FALSE	TRUE	TRUE	FALSE	FALSE	FALSE	threeUTR	NA	NA	NA	NA
cg22479660	NA	NA	NA	NA	NA	NA	NA	0.144767	0.0371823	NA	NA	NA	Homo_sapiens.hg19	cg22479660	NKX6-1	NKX6-1_Intergenic_downstream	chr4	85364855	85364856	50	+	Distal Intergenic	4	85414436	85419387	4952	2	4825	uc003hpa.1	54482	ENSG00000163623	NK6 homeobox 1	NA	NA	NA	FALSE	TRUE	FALSE	FALSE	FALSE	FALSE	FALSE	FALSE	TRUE	Intergenic_downstream	NA	NA	NA	NA
cg13001142	NA	NA	NA	NA	NA	NA	NA	-0.55662	-0.0611442	-0.107638	NA	NA	Homo_sapiens.hg19	cg13001142	STXBP5	STXBP5_Intron	chr6	147528521	147528522	51	+	Intron (uc003qlz.3/134957, intron 2 of 27)	6	147525494	147711612	186119	1	134957	uc003qlz.3	2977	ENSG00000164506	syntaxin binding protein 5	uc003qlz.3;uc010khz.2;uc003qly.3;uc003qlt.2;uc003qlu.1	134957;134957;134957;729178;729178	0;0;0;0;0	TRUE	FALSE	FALSE	FALSE	FALSE	FALSE	TRUE	FALSE	FALSE	Intron	NA	NA	NA	NA
cg15015141	NA	NA	0.127315	NA	NA	NA	NA	NA	NA	NA	NA	NA	Homo_sapiens.hg19	cg15015141	PODXL	PODXL_Intergenic_upstream	chr7	131515359	131515360	51	+	Distal Intergenic	7	131185021	131241376	56356	2	5420	uc003vqx.4	-273933	ENSG00000128567	podocalyxin like	NA	NA	NA	FALSE	TRUE	FALSE	FALSE	FALSE	FALSE	FALSE	FALSE	TRUE	Intergenic_upstream	NA	NA	NA	NA
cg26375445	NA	NA	NA	NA	NA	NA	NA	-0.445132	-0.0674089	NA	NA	NA	Homo_sapiens.hg19	cg26375445	LINC02291	LINC02291_Intergenic_downstream	chr14	97879775	97879776	50	+	Distal Intergenic	14	98098984	98152995	54012	2	100129345	uc001yfv.2	273220	ENSG00000197176	long intergenic non-protein coding RNA 2291	NA	NA	NA	FALSE	TRUE	FALSE	FALSE	FALSE	FALSE	FALSE	FALSE	TRUE	Intergenic_downstream	NA	NA	NA	NA
cg18321911	NA	NA	NA	NA	NA	NA	NA	0.0472119	0.00470751	0.0255156	NA	NA	Homo_sapiens.hg19	cg18321911	ASCL1	ASCL1_Intergenic_downstream	chr12	103423861	103423862	51	+	Distal Intergenic	12	103351452	103354294	2843	1	429	uc001tjr.4	72359	ENSG00000139352	achaete-scute family bHLH transcription factor 1	NA	NA	NA	FALSE	TRUE	FALSE	FALSE	FALSE	FALSE	FALSE	FALSE	TRUE	Intergenic_downstream	NA	NA	NA	NA
cg24932816	NA	NA	NA	NA	NA	NA	NA	-5.36675	-0.55484	NA	NA	NA	Homo_sapiens.hg19	cg24932816	LMO4	LMO4_Promoter	chr1	87794052	87794053	51	+	Promoter (<=1kb)	1	87794151	87814607	20457	1	8543	uc001dmi.3	-99	ENSG00000143013	LIM domain only 4	uc001dmi.3;uc001dmj.3	8543;8543	0;0	FALSE	TRUE	TRUE	FALSE	FALSE	FALSE	FALSE	FALSE	FALSE	Promoter	1	87793803	87794132	330
cg22875689	NA	NA	NA	NA	NA	NA	NA	0.11689	0.00441055	NA	NA	NA	Homo_sapiens.hg19	cg22875689	C12orf42	C12orf42_Intron	chr12	103713537	103713538	50	-	Intron (uc001tjs.3/374470, intron 4 of 10)	12	103631369	103889746	258378	2	374470	uc001tjs.3	176209	ENSG00000179088	chromosome 12 open reading frame 42	uc001tjs.3;uc001tjt.2;uc001tju.2;uc009zuf.1	374470;374470;374470;374470	0;0;0;0	TRUE	FALSE	FALSE	FALSE	FALSE	FALSE	TRUE	FALSE	FALSE	Intron	NA	NA	NA	NA
cg18468088	NA	NA	NA	NA	NA	NA	NA	1.06089	0.108085	0.021361	NA	NA	Homo_sapiens.hg19	cg18468088	TULP1	TULP1_Intergenic_upstream	chr6	35490818	35490819	51	+	Distal Intergenic	6	35472696	35480647	7952	2	7287	uc021yyy.1	-10121	ENSG00000112041	TUB like protein 1	NA	NA	NA	FALSE	TRUE	FALSE	FALSE	FALSE	FALSE	FALSE	FALSE	TRUE	Intergenic_upstream	NA	NA	NA	NA
cg18502834	NA	NA	NA	NA	NA	NA	NA	-1.91701	-0.211405	-0.140526	NA	NA	Homo_sapiens.hg19	cg18502834	EGR3	EGR3_fiveUTR	chr8	22550442	22550443	51	-	Promoter (<=1kb)	8	22545174	22550815	5642	2	1960	uc003xcm.1	323	ENSG00000179388	early growth response 3	uc011kzn.1;uc011kzo.2;uc003xcm.1	1960;1960;1960	0;0;0	TRUE	FALSE	TRUE	TRUE	FALSE	TRUE	FALSE	FALSE	FALSE	fiveUTR	8	22550428	22550590	163
cg13700111	NA	NA	NA	NA	NA	NA	NA	-0.0994861	-0.0290825	-0.124351	NA	NA	Homo_sapiens.hg19	cg13700111	KLF3	KLF3_Intron	chr4	38668832	38668833	50	-	Intron (uc003gtg.2/51274, intron 1 of 3)	4	38665790	38692372	26583	1	51274	uc003gtg.2	2993	ENSG00000109787	Kruppel like factor 3	uc003gtg.2;uc003gth.4;uc003gte.1;uc003gtf.3	51274;51274;79667;79667	0;0;-2534;-2353	TRUE	FALSE	FALSE	FALSE	FALSE	FALSE	TRUE	FALSE	FALSE	Intron	NA	NA	NA	NA
cg13754720	NA	NA	NA	NA	NA	NA	NA	-0.114719	-0.00513074	-0.0142779	NA	NA	Homo_sapiens.hg19	cg13754720	PTCH1	PTCH1_Intron	chr9	98274853	98274854	51	-	Intron (uc004avm.4/5727, intron 1 of 23)	9	98205264	98279247	73984	2	5727	uc004avm.4	4344	ENSG00000185920	patched 1	uc004avl.4;uc010mrq.3;uc004avk.4;uc004avm.4;uc010mrr.3;uc004avo.2;uc010mrv.1;uc010mrw.1	5727;5727;5727;5727;5727;5727;5727;5727	0;0;0;0;0;0;0;0	TRUE	FALSE	FALSE	FALSE	FALSE	FALSE	TRUE	FALSE	FALSE	Intron	NA	NA	NA	NA
cg15462582	NA	NA	NA	NA	NA	NA	NA	0.996432	0.0551999	0.00347045	NA	NA	Homo_sapiens.hg19	cg15462582	TEAD1	TEAD1_fiveUTR	chr11	12697051	12697052	50	+	5' UTR	11	12695969	12966284	270316	1	7003	uc021qdx.1	1033	ENSG00000187079	TEA domain transcription factor 1	uc021qdx.1	7003	0	TRUE	FALSE	FALSE	TRUE	FALSE	TRUE	FALSE	FALSE	FALSE	fiveUTR	NA	NA	NA	NA
cg18674676	0.118082	NA	NA	NA	NA	NA	NA	NA	NA	NA	NA	NA	Homo_sapiens.hg19	cg18674676	FILIP1	FILIP1_Exon	chr6	76018588	76018589	50	-	Exon (uc003phy.1/27145, exon 6 of 7)	6	76004607	76203496	198890	2	27145	uc003phy.1	184908	ENSG00000118407	filamin A interacting protein 1	uc003phy.1;uc003phz.3;uc003pia.3;uc010kbe.3;uc003pib.1	27145;27145;27145;27145;27145	0;0;0;0;25918	TRUE	FALSE	FALSE	FALSE	FALSE	TRUE	TRUE	FALSE	FALSE	Exon	NA	NA	NA	NA
cg10970124	-7.02854	NA	-0.417317	-1.40509	NA	NA	NA	NA	NA	NA	NA	NA	Homo_sapiens.hg19	cg10970124	CSNK2B	CSNK2B_fiveUTR	chr6	31634602	31634603	51	+	Promoter (<=1kb)	6	31634598	31637843	3246	1	1460	uc031snp.1	0	ENSG00000204435	casein kinase 2 beta	uc010jsz.1;uc010jta.2;uc021yuv.1;uc003nvr.1;uc031snp.1;uc031snq.1;uc031snr.1;uc031sns.1;uc031snt.1;uc031snu.1;uc003nvt.1;uc003nvn.3;uc021yuu.1;uc003nvo.4;uc003nvp.4;uc003nvq.3	1460;1460;1460;1460;1460;1460;58496;58496;58496;58496;58496;7918;7918;7918;7918;7918	0;0;0;0;0;0;0;0;0;0;-4126;-1373;-1145;-913;-913;-492	TRUE	FALSE	TRUE	TRUE	FALSE	TRUE	TRUE	FALSE	FALSE	fiveUTR	NA	NA	NA	NA
cg14155184	NA	NA	NA	NA	NA	NA	NA	-0.403836	-0.0162809	-0.360928	NA	NA	Homo_sapiens.hg19	cg14155184	TMEM63B	TMEM63B_Exon	chr6	44120425	44120426	51	-	Exon (uc003owr.3/55362, exon 20 of 24)	6	44095376	44123256	27881	1	55362	uc003owr.3	25049	ENSG00000137216	transmembrane protein 63B	uc003owq.1;uc003owr.3;uc003ows.3;uc010jyz.3	55362;55362;55362;55362	25049;0;0;0	TRUE	FALSE	FALSE	FALSE	FALSE	TRUE	TRUE	FALSE	FALSE	Exon	NA	NA	NA	NA
cg14403768	NA	NA	NA	NA	NA	NA	NA	-0.588864	-0.0436232	-0.00238411	NA	NA	Homo_sapiens.hg19	cg14403768	ZIC1	ZIC1_Exon	chr3	147128733	147128734	51	+	Exon (uc003ewe.3/7545, exon 1 of 3)	3	147127181	147134506	7326	1	7545	uc003ewe.3	1502	ENSG00000152977	Zic family member 1	uc003ewe.3;uc003ewd.2;uc021xfg.1	7545;84107;84107	0;0;0	TRUE	FALSE	FALSE	FALSE	FALSE	TRUE	FALSE	FALSE	FALSE	Exon	NA	NA	NA	NA
cg23566144	NA	NA	NA	NA	NA	NA	NA	0.00778476	0.00356677	NA	NA	NA	Homo_sapiens.hg19	cg23566144	HES1	HES1_Exon	chr3	193854207	193854208	50	-	Promoter (<=1kb)	3	193853931	193856401	2471	1	3280	uc003ftq.2	278	ENSG00000114315	hes family bHLH transcription factor 1	uc011bst.2;uc003ftq.2	3280;3280	0;0	TRUE	FALSE	TRUE	FALSE	FALSE	TRUE	FALSE	FALSE	FALSE	Exon	NA	NA	NA	NA
cg26869371	NA	NA	NA	NA	NA	NA	NA	-0.039365	-0.0039642	NA	NA	NA	Homo_sapiens.hg19	cg26869371	FAM227B	FAM227B_fiveUTR	chr15	49716478	49716479	51	+	5' UTR	15	49620592	49913118	292527	2	196951	uc001zxl.2	196640	ENSG00000166262	family with sequence similarity 227 member B	uc001zxl.2;uc001zxm.3;uc001zxn.3	196951;196951;2252	0;0;0	TRUE	FALSE	FALSE	TRUE	FALSE	TRUE	TRUE	FALSE	FALSE	fiveUTR	NA	NA	NA	NA
cg15513100	NA	NA	NA	NA	NA	NA	NA	0.654115	0.0596923	0.00535196	NA	NA	Homo_sapiens.hg19	cg15513100	ZFHX3	ZFHX3_Intron	chr16	72836270	72836271	50	-	Intron (uc002fck.3/463, intron 7 of 9)	16	72816786	73082274	265489	2	463	uc002fck.3	246004	ENSG00000140836	zinc finger homeobox 3	uc002fck.3;uc002fcl.3	463;463	0;0	TRUE	FALSE	FALSE	FALSE	FALSE	FALSE	TRUE	FALSE	FALSE	Intron	NA	NA	NA	NA
cg23606718	NA	NA	NA	NA	NA	NA	NA	0.408141	0.0543048	NA	NA	NA	Homo_sapiens.hg19	cg23606718	AMER3	AMER3_fiveUTR	chr2	131513927	131513928	51	+	Promoter (<=1kb)	2	131513077	131525707	12631	1	205147	uc002trw.2	800	ENSG00000178171	APC membrane recruitment protein 3	uc002trw.2;uc010fmv.2;uc010fms.1;uc010fmt.1;uc010fmu.1	205147;205147;205147;205147;205147	0;0;0;0;0	TRUE	FALSE	TRUE	TRUE	FALSE	TRUE	TRUE	FALSE	FALSE	fiveUTR	2	131513487	131514013	527
cg13896583	NA	NA	NA	NA	NA	NA	NA	-0.0331366	-0.00390829	NA	NA	NA	Homo_sapiens.hg19	cg13896583	ISLR	ISLR_Exon	chr15	74468106	74468107	51	+	Exon (uc002axg.1/3671, exon 2 of 2)	15	74466087	74469212	3126	1	3671	uc002axg.1	1969	ENSG00000129009	immunoglobulin superfamily containing leucine rich repeat	uc002axg.1;uc002axh.1;uc002axi.3;uc002axj.3;uc002axk.3;uc010ulh.2;uc002axl.3;uc010bji.3;uc021sqg.1;uc002axm.3;uc002axn.3;uc010uli.2	3671;3671;64220;64220;64220;64220;64220;64220;64220;64220;64220;64220	0;0;20524;27114;27114;27114;0;0;0;0;0;0	TRUE	FALSE	FALSE	FALSE	FALSE	TRUE	FALSE	FALSE	FALSE	Exon	NA	NA	NA	NA
cg15985481	NA	NA	NA	NA	NA	NA	NA	-0.0261381	-0.00248372	-0.0189297	NA	NA	Homo_sapiens.hg19	cg15985481	KIF26B	KIF26B_Exon	chr1	245849969	245849970	51	+	Exon (uc001ibf.1/55083, exon 12 of 15)	1	245318287	245866428	548142	1	55083	uc001ibf.1	531632	ENSG00000162849	kinesin family member 26B	uc001ibf.1;uc001ibg.1;uc001ibh.1	55083;55083;55083	0;0;0	TRUE	FALSE	FALSE	FALSE	FALSE	TRUE	FALSE	FALSE	FALSE	Exon	1	245849800	245850261	462
cg16054275	NA	NA	NA	NA	NA	NA	NA	-0.378824	-0.000472381	-0.192824	NA	NA	Homo_sapiens.hg19	cg16054275	F5	F5_Promoter	chr1	169556022	169556023	51	+	Promoter (<=1kb)	1	169515680	169555769	40090	2	2153	uc010plr.1	-203	ENSG00000198734	coagulation factor V	uc001ggg.1;uc010plr.1;uc001ggh.3;uc001ggi.4;uc009wvr.3	2153;2153;6403;6403;6403	-203;-203;32435;0;0	FALSE	TRUE	TRUE	FALSE	FALSE	FALSE	FALSE	FALSE	FALSE	Promoter	NA	NA	NA	NA
cg21750779	NA	NA	NA	NA	NA	NA	NA	1.68859	0.194632	0.320064	NA	NA	Homo_sapiens.hg19	cg21750779	MLF2	MLF2_Intron	chr12	6873695	6873696	51	+	Intron (uc009zey.1/8079, intron 1 of 7)	12	6857936	6876641	18706	2	8079	uc009zey.1	2946	ENSG00000089693	myeloid leukemia factor 2	uc001qqq.3;uc001qqr.3;uc009zey.1	5763;5763;8079	-1846;-4524;0	TRUE	FALSE	FALSE	FALSE	FALSE	FALSE	TRUE	FALSE	FALSE	Intron	NA	NA	NA	NA
cg21878650.2	NA	NA	NA	NA	NA	NA	NA	-0.168635	-0.0296236	-0.257573	NA	NA	Homo_sapiens.hg19	cg21878650.2	ADAMTS6	ADAMTS6_Intron	chr5	64558623	64558624	51	+	Intron (uc003jto.4/11174, intron 13 of 24)	5	64444563	64777704	333142	2	11174	uc003jtp.3	219081	ENSG00000049192	ADAM metallopeptidase with thrombospondin type 1 motif 6	uc003jto.4;uc003jtp.3;uc003jtq.3;uc003jtr.1	11174;11174;11174;11174	0;0;0;0	TRUE	FALSE	FALSE	FALSE	FALSE	FALSE	TRUE	FALSE	FALSE	Intron	NA	NA	NA	NA
cg14091940	NA	NA	NA	NA	NA	NA	NA	0.19929	0.0183217	NA	NA	NA	Homo_sapiens.hg19	cg14091940	ZNF267	ZNF267_Intergenic_downstream	chr16	31993396	31993397	50	-	Distal Intergenic	16	31885079	31928629	43551	1	10308	uc002ecs.5	108317	ENSG00000185947	zinc finger protein 267	NA	NA	NA	FALSE	TRUE	FALSE	FALSE	FALSE	FALSE	FALSE	FALSE	TRUE	Intergenic_downstream	16	31993178	31993415	238
cg16643400	NA	NA	NA	NA	NA	NA	NA	0.334495	0.0123809	0.0147004	NA	NA	Homo_sapiens.hg19	cg16643400	IKZF2	IKZF2_fiveUTR	chr2	213921646	213921647	50	-	5' UTR	2	213864411	214016333	151923	2	22807	uc002ven.3	94688	ENSG00000030419	IKAROS family zinc finger 2	uc002vej.3;uc002vek.3;uc002vel.3;uc010fuu.3;uc010fuv.3;uc010fuw.3;uc010fux.3;uc010fuy.3;uc002vem.3;uc002ven.3	22807;22807;22807;22807;22807;22807;22807;22807;22807;22807	0;0;0;0;0;0;0;0;0;0	TRUE	FALSE	FALSE	TRUE	FALSE	TRUE	TRUE	FALSE	FALSE	fiveUTR	NA	NA	NA	NA
cg16725457	NA	NA	NA	NA	NA	NA	NA	0.0401531	0.00365332	0.0328408	NA	NA	Homo_sapiens.hg19	cg16725457	TMC1	TMC1_Exon	chr9	75431076	75431077	50	+	Exon (uc004aiz.1/117531, exon 19 of 24)	9	75136717	75451267	314551	1	117531	uc004aiz.1	294360	ENSG00000165091	transmembrane channel like 1	uc004aiz.1;uc010moz.1;uc004aja.1;uc004ajb.1;uc004ajc.1;uc010mpa.1	117531;117531;117531;117531;117531;117531	0;0;0;0;0;0	TRUE	FALSE	FALSE	FALSE	FALSE	TRUE	FALSE	FALSE	FALSE	Exon	NA	NA	NA	NA
cg19701703	NA	NA	-2.67884	NA	NA	NA	NA	NA	NA	NA	NA	NA	Homo_sapiens.hg19	cg19701703	ATXN2L	ATXN2L_threeUTR	chr16	28847673	28847674	50	+	3' UTR	16	28834369	28848558	14190	1	11273	uc002dqy.4	13255	ENSG00000168488	ataxin 2 like	uc010byl.2;uc002dqy.4;uc002dqz.4;uc002dra.4;uc002drb.4;uc002drc.4;uc002dre.4;uc010vdb.3;uc002drf.3;uc002drg.3	11273;11273;11273;11273;11273;11273;11273;11273;11273;11273	13255;0;0;0;0;0;0;0;0;0	TRUE	FALSE	FALSE	FALSE	TRUE	TRUE	TRUE	FALSE	FALSE	threeUTR	NA	NA	NA	NA
cg25027030	NA	NA	NA	NA	NA	NA	NA	-0.591838	-0.106988	NA	NA	NA	Homo_sapiens.hg19	cg25027030	CHTOP	CHTOP_fiveUTR	chr1	153609081	153609082	50	+	5' UTR	1	153606458	153618782	12325	1	26097	uc001fcm.2	2625	ENSG00000160679	chromatin target of PRMT1	uc009woi.2;uc009woj.2;uc001fcm.2;uc001fcn.2;uc021ozz.1;uc001fco.2;uc001fck.1;uc001fcl.1;uc001fcj.3	26097;26097;26097;26097;26097;26097;6271;6271;6284	0;0;0;0;0;0;0;0;0	TRUE	FALSE	FALSE	TRUE	FALSE	TRUE	TRUE	FALSE	FALSE	fiveUTR	NA	NA	NA	NA
cg26651528	NA	NA	NA	NA	NA	NA	NA	0.0967121	0.0103423	NA	NA	NA	Homo_sapiens.hg19	cg26651528	NHS	NHS_threeUTR	chrX	17753931	17753932	50	-	3' UTR	23	17393543	17754113	360571	1	4810	uc004cxx.3	360390	ENSG00000188158	NHS actin remodeling regulator	uc004cxx.3;uc011mix.2;uc004cxy.3;uc004cxz.3;uc004cya.3;uc004cyb.3;uc004cyc.3;uc004cyd.3;uc004cye.3	4810;4810;4810;4810;4810;6322;6322;6322;6322	0;0;0;0;0;-1610;-1610;-1610;-1610	TRUE	FALSE	FALSE	FALSE	TRUE	TRUE	FALSE	FALSE	FALSE	threeUTR	NA	NA	NA	NA
cg23463050	NA	NA	NA	NA	NA	NA	NA	-0.0292751	-0.0102998	-0.287464	NA	NA	Homo_sapiens.hg19	cg23463050	PDLIM7	PDLIM7_fiveUTR	chr5	176917553	176917554	50	-	5' UTR	5	176910395	176924602	14208	2	9260	uc003mhb.1	7050	ENSG00000196923	PDZ and LIM domain 7	uc003mha.1;uc003mhb.1;uc003mhc.1;uc003mhd.1;uc003mhe.1;uc003mhf.3;uc003mhg.1	9260;9260;9260;9260;9260;9260;9260	0;0;0;0;0;0;0	TRUE	FALSE	FALSE	TRUE	FALSE	TRUE	TRUE	FALSE	FALSE	fiveUTR	5	176917480	176917563	84
cg14464509	NA	NA	NA	NA	NA	NA	NA	-0.0529658	-0.00933748	NA	NA	NA	Homo_sapiens.hg19	cg14464509	UNCX	UNCX_Promoter	chr7	1265378	1265379	50	+	Promoter (7-8kb)	7	1272654	1276613	3960	1	340260	uc011jvw.2	-7226	ENSG00000164853	UNC homeobox	NA	NA	NA	FALSE	TRUE	TRUE	FALSE	FALSE	FALSE	FALSE	FALSE	FALSE	Promoter	7	1265094	1265379	286
cg19095868	NA	NA	NA	NA	NA	NA	NA	-0.125894	-0.0176026	-0.136052	NA	NA	Homo_sapiens.hg19	cg19095868	LINC00535	LINC00535_Intron	chr8	94457383	94457384	50	-	Intron (uc022ayb.1/642924, intron 7 of 10)	8	94358695	94712661	353967	2	642924	uc022ayb.1	255227	ENSG00000246662	long intergenic non-protein coding RNA 535	uc022ayb.1	642924	0	TRUE	FALSE	FALSE	FALSE	FALSE	FALSE	TRUE	FALSE	FALSE	Intron	NA	NA	NA	NA
cg14641268	NA	NA	NA	NA	NA	NA	NA	0.00311951	9.35916e-05	NA	NA	NA	Homo_sapiens.hg19	cg14641268	PAK3	PAK3_Intron	chrX	110339264	110339265	50	-	Intron (uc010npt.1/5063, intron 2 of 15)	23	110187513	110464173	276661	1	5063	uc010npt.1	151753	ENSG00000077264	p21 (RAC1) activated kinase 3	uc010npt.1;uc010npu.1;uc004eoy.2;uc004eoz.2	5063;5063;5063;5063	0;0;0;0	TRUE	FALSE	FALSE	FALSE	FALSE	FALSE	TRUE	FALSE	FALSE	Intron	NA	NA	NA	NA
cg19711579	NA	NA	NA	NA	NA	NA	NA	0.695019	0.0189454	0.535005	NA	NA	Homo_sapiens.hg19	cg19711579	NEUROD1	NEUROD1_Promoter	chr2	182545562	182545563	51	+	Promoter (<=1kb)	2	182540833	182545392	4560	2	4760	uc002uof.4	-120	ENSG00000162992	neuronal differentiation 1	uc002uod.3;uc021vtm.2;uc002uof.4	375298;375298;4760	0;0;0	FALSE	TRUE	TRUE	FALSE	FALSE	FALSE	FALSE	FALSE	FALSE	Promoter	2	182545296	182545573	278
cg20092344	NA	NA	NA	NA	NA	NA	NA	-0.000997359	-0.000300439	NA	NA	NA	Homo_sapiens.hg19	cg20092344	PRRC2A	PRRC2A_Exon	chr6	31592274	31592275	51	-	Exon (uc011dnv.1/7916, exon 5 of 14)	6	31588450	31603049	14600	1	7916	uc011dnv.1	3824	ENSG00000204469	proline rich coiled-coil 2A	uc003nvd.3;uc011dnv.1;uc003nvb.4;uc003nvc.4	677820;7916;7916;7916	1418;0;0;0	TRUE	FALSE	FALSE	FALSE	FALSE	TRUE	TRUE	FALSE	FALSE	Exon	NA	NA	NA	NA
cg25521979	NA	NA	NA	NA	NA	NA	NA	-0.0321946	-0.000293451	-0.00434785	NA	NA	Homo_sapiens.hg19	cg25521979	NDP	NDP_fiveUTR	chrX	43832818	43832819	51	-	Promoter (<=1kb)	23	43808024	43832921	24898	2	4693	uc004dga.3	53	ENSG00000124479	norrin cystine knot growth factor NDP	uc004dga.3	4693	0	TRUE	FALSE	TRUE	TRUE	FALSE	TRUE	FALSE	FALSE	FALSE	fiveUTR	X	43832810	43832952	143
cg01475649	-0.414296	NA	NA	NA	NA	NA	NA	NA	NA	NA	NA	NA	Homo_sapiens.hg19	cg01475649	C1D	C1D_Intergenic_downstream	chr2	68073599	68073600	50	+	Distal Intergenic	2	68269332	68280269	10938	2	10438	uc002sea.4	206670	ENSG00000197223	C1D nuclear receptor corepressor	NA	NA	NA	FALSE	TRUE	FALSE	FALSE	FALSE	FALSE	FALSE	FALSE	TRUE	Intergenic_downstream	NA	NA	NA	NA
cg01505662	1.14635	NA	NA	NA	NA	NA	NA	NA	NA	NA	NA	NA	Homo_sapiens.hg19	cg01505662	MKI67	MKI67_Intergenic_upstream	chr10	130508119	130508120	50	-	Distal Intergenic	10	129894925	129924468	29544	2	4288	uc001lke.3	-583650	ENSG00000148773	marker of proliferation Ki-67	NA	NA	NA	FALSE	TRUE	FALSE	FALSE	FALSE	FALSE	FALSE	FALSE	TRUE	Intergenic_upstream	NA	NA	NA	NA
cg15197716	NA	NA	NA	NA	NA	NA	NA	-0.0564656	-0.00710514	NA	NA	NA	Homo_sapiens.hg19	cg15197716	SLC15A5	SLC15A5_Intergenic_upstream	chr12	16447636	16447637	50	+	Distal Intergenic	12	16341419	16430619	89201	2	729025	uc021qvs.1	-17018	ENSG00000188991	solute carrier family 15 member 5	NA	NA	NA	FALSE	TRUE	FALSE	FALSE	FALSE	FALSE	FALSE	FALSE	TRUE	Intergenic_upstream	NA	NA	NA	NA
cg26360901	NA	NA	NA	NA	NA	NA	NA	0.0304754	0.0547724	0.0704327	NA	NA	Homo_sapiens.hg19	cg26360901	CHD3	CHD3_Exon	chr17	7813785	7813786	50	-	Exon (uc002gjd.2/1107, exon 38 of 40)	17	7788123	7816075	27953	1	1107	uc002gjd.2	25664	ENSG00000170004	chromodomain helicase DNA binding protein 3	uc002gjd.2;uc002gje.2;uc002gjf.2;uc002gjh.2;uc002gjj.2;uc002gjl.3;uc002gji.1	1107;1107;1107;1107;1107;284023;677763	0;0;0;0;0;5429;4346	TRUE	FALSE	FALSE	FALSE	FALSE	TRUE	FALSE	FALSE	FALSE	Exon	17	7813774	7813909	136
cg10106415	-1.79753	NA	-0.14568	NA	NA	NA	NA	NA	NA	NA	NA	NA	Homo_sapiens.hg19	cg10106415	PER1	PER1_Exon	chr17	8049309	8049310	51	+	Exon (uc010vuq.2/5187, exon 16 of 21)	17	8043788	8054163	10376	2	5187	uc010vuq.2	4854	ENSG00000179094	period circadian regulator 1	uc010cns.3;uc010vuq.2;uc002gkd.3;uc010vur.1;uc010vus.1	5187;5187;5187;5187;5187	-3750;0;0;0;4854	TRUE	FALSE	FALSE	FALSE	FALSE	TRUE	TRUE	FALSE	FALSE	Exon	17	8049277	8049452	176
cg14811105	NA	0.818184	NA	NA	NA	NA	NA	NA	NA	NA	NA	NA	Homo_sapiens.hg19	cg14811105	NR4A2	NR4A2_Exon	chr2	157186321	157186322	51	-	Exon (uc021vri.1/4929, exon 1 of 6)	2	157180944	157189287	8344	2	4929	uc002tyx.4	2916	ENSG00000153234	nuclear receptor subfamily 4 group A member 2	uc021vri.1;uc002tyx.4;uc002tyz.4;uc010zcf.2;uc010zcg.1	4929;4929;4929;4929;4929	0;0;0;0;0	TRUE	FALSE	FALSE	FALSE	FALSE	TRUE	FALSE	FALSE	FALSE	Exon	2	157185866	157186355	490
cg02677048	NA	1.04222	NA	NA	NA	NA	NA	NA	NA	NA	NA	NA	Homo_sapiens.hg19	cg02677048	MIR124-2HG	MIR124-2HG_Exon	chr8	65291801	65291802	50	+	Exon (uc003xvf.3/406908, exon 1 of 1)	8	65285775	65295842	10068	1	100130155	uc003xvd.3	5977	ENSG00000254377	MIR124-2 host gene	uc022avc.2;uc003xvd.3;uc003xvf.3	100130155;100130155;406908	0;0;0	TRUE	FALSE	FALSE	FALSE	FALSE	TRUE	TRUE	FALSE	FALSE	Exon	NA	NA	NA	NA
cg21926612	NA	NA	NA	NA	NA	NA	NA	-0.13568	-0.00352254	-0.00149445	NA	NA	Homo_sapiens.hg19	cg21926612	PACRG	PACRG_fiveUTR	chr6	163149169	163149170	51	-	5' UTR	6	163148164	163736524	588361	1	135138	uc003qua.3	1005	ENSG00000112530	parkin coregulated	uc003qua.3;uc003qub.3;uc003quc.3;uc003qtx.4;uc003qty.4;uc003qtz.4;uc021zhs.1;uc021zht.1;uc021zhu.1;uc021zhv.1;uc021zhw.1;uc021zhx.1;uc021zhy.1;uc031sqz.1;uc010kke.1	135138;135138;135138;5071;5071;5071;5071;5071;5071;5071;5071;5071;5071;5071;5071	0;0;0;0;0;0;0;0;0;0;0;0;0;0;0	TRUE	FALSE	FALSE	TRUE	FALSE	TRUE	TRUE	FALSE	FALSE	fiveUTR	NA	NA	NA	NA
cg02140478	1.39682	NA	NA	NA	NA	NA	NA	NA	NA	NA	NA	NA	Homo_sapiens.hg19	cg02140478	MZT1	MZT1_Intergenic_downstream	chr13	73088009	73088010	50	+	Distal Intergenic	13	73282495	73301938	19444	2	440145	uc001viu.2	213929	ENSG00000204899	mitotic spindle organizing protein 1	NA	NA	NA	FALSE	TRUE	FALSE	FALSE	FALSE	FALSE	FALSE	FALSE	TRUE	Intergenic_downstream	NA	NA	NA	NA
cg10635779	NA	NA	NA	NA	5.63799	NA	NA	NA	NA	NA	NA	NA	Homo_sapiens.hg19	cg10635779	TBR1	TBR1_Exon	chr2	162273005	162273006	50	-	Promoter (<=1kb)	2	162272620	162281573	8954	1	10716	uc002ubw.1	335	ENSG00000136535	T-box brain transcription factor 1	uc002ubu.3;uc002ubw.1;uc010foy.2	10213;10716;10716	0;0;0	TRUE	FALSE	TRUE	FALSE	FALSE	TRUE	FALSE	FALSE	FALSE	Exon	NA	NA	NA	NA
cg21993706.1	NA	NA	NA	NA	NA	NA	NA	0.137102	0.00328873	0.0465405	NA	NA	Homo_sapiens.hg19	cg21993706.1	MIR548I4	MIR548I4_Exon	chr7	147183065	147183066	51	-	Exon (uc003weu.2/26047, exon 11 of 24)	7	146991342	147254962	263621	2	100302191	uc022aoo.1	71847	ENSG00000221494	microRNA 548i-4	uc022aoo.1;uc003weu.2	100302191;26047	0;0	TRUE	FALSE	FALSE	FALSE	FALSE	TRUE	TRUE	FALSE	FALSE	Exon	NA	NA	NA	NA
cg25301626	NA	NA	-1.43322	NA	NA	NA	NA	NA	NA	NA	NA	NA	Homo_sapiens.hg19	cg25301626	NFIX	NFIX_Intron	chr19	13202353	13202354	50	-	Intron (uc002mwd.3/4784, intron 9 of 9)	19	13106584	13209610	103027	1	4784	uc002mwd.3	95771	ENSG00000008441	nuclear factor I X	uc002mwd.3;uc002mwe.4;uc002mwf.3;uc010xmx.2;uc002mwg.2	4784;4784;4784;4784;4784	0;0;0;0;0	TRUE	FALSE	FALSE	FALSE	FALSE	FALSE	TRUE	FALSE	FALSE	Intron	NA	NA	NA	NA
cg22321187	NA	NA	NA	16.0682	NA	NA	NA	NA	NA	NA	NA	NA	Homo_sapiens.hg19	cg22321187	FAM27C	FAM27C_Intergenic_upstream	chr9	44866715	44866716	50	-	Distal Intergenic	9	44990236	44991492	1257	1	100132948	uc004adh.4	-123570	ENSG00000231527	family with sequence similarity 27 member C	NA	NA	NA	FALSE	TRUE	FALSE	FALSE	FALSE	FALSE	FALSE	FALSE	TRUE	Intergenic_upstream	NA	NA	NA	NA
cg18669384	-4.12543	NA	NA	NA	NA	NA	NA	NA	NA	NA	NA	NA	Homo_sapiens.hg19	cg18669384	ARID5B	ARID5B_Intron	chr10	63734560	63734561	50	+	Intron (uc010qil.2/84159, intron 3 of 4)	10	63661013	63856707	195695	1	84159	uc001jlt.2	73549	ENSG00000150347	AT-rich interaction domain 5B	uc021prj.2;uc010qil.2;uc001jlt.2	100847083;84159;84159	-1450;0;0	TRUE	FALSE	FALSE	FALSE	FALSE	FALSE	TRUE	FALSE	FALSE	Intron	NA	NA	NA	NA
cg22539495	NA	NA	NA	NA	NA	NA	NA	0.0340911	0.000866313	0.00261068	NA	NA	Homo_sapiens.hg19	cg22539495	PCDH19	PCDH19_Exon	chrX	99658634	99658635	50	-	Exon (uc010nmz.3/57526, exon 2 of 6)	23	99546642	99665271	118630	2	57526	uc004efw.4	6587	ENSG00000165194	protocadherin 19	uc004efw.4;uc004efx.4;uc010nmz.3	57526;57526;57526	0;0;0	TRUE	FALSE	FALSE	FALSE	FALSE	TRUE	TRUE	FALSE	FALSE	Exon	NA	NA	NA	NA
cg24761695	NA	NA	NA	NA	NA	NA	NA	-0.265085	-0.0220649	-0.408751	NA	NA	Homo_sapiens.hg19	cg24761695	NOL4L	NOL4L_Intron	chr20	31124504	31124505	50	-	Intron (uc031rss.1/140688, intron 1 of 10)	20	31030862	31172875	142014	2	140688	uc031rss.1	48321	ENSG00000197183	nucleolar protein 4 like	uc031rss.1;uc002wxw.1	140688;140688	0;0	TRUE	FALSE	FALSE	FALSE	FALSE	FALSE	TRUE	FALSE	FALSE	Intron	NA	NA	NA	NA
cg18824846	0.611586	NA	NA	NA	NA	NA	NA	NA	NA	NA	NA	NA	Homo_sapiens.hg19	cg18824846	HSPA2	HSPA2_Exon	chr14	65008191	65008192	51	+	Promoter (<=1kb)	14	65007186	65009954	2769	1	3306	uc001xhk.4	955	ENSG00000126803	heat shock protein family A (Hsp70) member 2	uc001xhk.4	3306	0	TRUE	FALSE	TRUE	FALSE	FALSE	TRUE	FALSE	FALSE	FALSE	Exon	14	65007944	65008601	658
cg17189172	NA	NA	NA	NA	NA	NA	NA	0.20482	NA	NA	NA	NA	Homo_sapiens.hg19	cg17189172	KLHL29	KLHL29_Exon	chr2	23916230	23916231	51	+	Exon (uc010ykg.2/114818, exon 8 of 14)	2	23608298	23931483	323186	1	114818	uc010ykg.2	307882	ENSG00000119771	kelch like family member 29	uc010ykg.2;uc002reg.3	114818;114818	0;0	TRUE	FALSE	FALSE	FALSE	FALSE	TRUE	FALSE	FALSE	FALSE	Exon	2	23916100	23916315	216
cg14877464	2.29477	NA	NA	NA	NA	NA	NA	NA	NA	NA	NA	NA	Homo_sapiens.hg19	cg14877464	TBCA	TBCA_Intergenic_upstream	chr5	77268095	77268096	50	-	Distal Intergenic	5	76986995	77072185	85191	2	6902	uc003kfh.1	-195961	ENSG00000171530	tubulin folding cofactor A	NA	NA	NA	FALSE	TRUE	FALSE	FALSE	FALSE	FALSE	FALSE	FALSE	TRUE	Intergenic_upstream	NA	NA	NA	NA
cg20041510	-0.83872	NA	NA	NA	NA	NA	NA	NA	NA	NA	NA	NA	Homo_sapiens.hg19	cg20041510	ZBTB44	ZBTB44_Exon	chr11	130131662	130131663	50	-	Exon (uc001qfx.3/29068, exon 2 of 11)	11	130096574	130184607	88034	2	29068	uc001qfx.3	52945	ENSG00000196323	zinc finger and BTB domain containing 44	uc001qfx.3;uc001qgb.4;uc001qfz.3;uc001qga.3;uc001qgc.1	29068;29068;29068;29068;29068	0;0;0;0;0	TRUE	FALSE	FALSE	FALSE	FALSE	TRUE	FALSE	FALSE	FALSE	Exon	NA	NA	NA	NA
cg24639882	NA	NA	1.3242	NA	NA	NA	NA	NA	NA	NA	NA	NA	Homo_sapiens.hg19	cg24639882	EFNA3	EFNA3_threeUTR	chr1	155059839	155059840	50	-	3' UTR	1	155036213	155060014	23802	1	1944	uc010pew.2	23577	ENSG00000143590	ephrin A3	uc010pew.2;uc001fhf.3;uc010pex.2	1944;1944;1944	0;0;0	TRUE	FALSE	FALSE	FALSE	TRUE	TRUE	FALSE	FALSE	FALSE	threeUTR	NA	NA	NA	NA
cg27205362	NA	NA	NA	NA	NA	NA	NA	-0.236075	-0.0128973	-0.0498179	NA	NA	Homo_sapiens.hg19	cg27205362	ADAMTS6	ADAMTS6_Exon	chr5	64558678	64558679	50	+	Exon (uc003jto.4/11174, exon 13 of 25)	5	64444563	64777704	333142	2	11174	uc003jtp.3	219027	ENSG00000049192	ADAM metallopeptidase with thrombospondin type 1 motif 6	uc003jto.4;uc003jtp.3;uc003jtq.3;uc003jtr.1	11174;11174;11174;11174	0;0;0;0	TRUE	FALSE	FALSE	FALSE	FALSE	TRUE	TRUE	FALSE	FALSE	Exon	NA	NA	NA	NA
cg08799387	NA	NA	NA	-6.0232	NA	NA	NA	NA	NA	NA	NA	NA	Homo_sapiens.hg19	cg08799387	DAZAP2	DAZAP2_Exon	chr12	51636189	51636190	51	+	Exon (uc001ryb.3/9802, exon 4 of 4)	12	51632508	51637717	5210	1	9802	uc001ryb.3	3631	ENSG00000183283	DAZ associated protein 2	uc001ryd.1;uc001rye.1;uc001ryf.1;uc001ryb.3;uc010snc.2;uc010snd.2;uc010sne.2;uc021qxy.1;uc010snf.1	57228;57228;57228;9802;9802;9802;9802;9802;9802	27805;28013;28013;0;0;0;0;0;0	TRUE	FALSE	FALSE	FALSE	FALSE	TRUE	TRUE	FALSE	FALSE	Exon	NA	NA	NA	NA
cg02085507	NA	NA	-0.229361	NA	NA	NA	NA	NA	NA	NA	NA	NA	Homo_sapiens.hg19	cg02085507	TRIP10	TRIP10_Promoter	chr19	6739192	6739193	51	-	Promoter (<=1kb)	19	6739707	6751529	11823	1	9322	uc010duy.3	-515	ENSG00000125733	thyroid hormone receptor interactor 10	uc002mfp.3;uc010dux.2;uc002mfr.3;uc002mfs.3;uc010duy.3	56927;9322;9322;9322;9322	-1559;-465;-465;-465;-465	FALSE	TRUE	TRUE	FALSE	FALSE	FALSE	FALSE	FALSE	FALSE	Promoter	19	6739091	6739297	207
cg02841886	-33.9476	NA	NA	NA	NA	NA	NA	NA	NA	-0.0170797	NA	NA	Homo_sapiens.hg19	cg02841886	RFX1	RFX1_fiveUTR	chr19	14117094	14117095	51	-	Promoter (<=1kb)	19	14072342	14117134	44793	2	5989	uc002mxv.3	0	ENSG00000132005	regulatory factor X1	uc002mxv.3;uc010dzi.2	5989;5989	0;0	TRUE	FALSE	TRUE	TRUE	FALSE	TRUE	FALSE	FALSE	FALSE	fiveUTR	19	14116456	14117280	825
cg03886681	-1.84251	NA	NA	NA	NA	NA	NA	NA	NA	NA	NA	NA	Homo_sapiens.hg19	cg03886681	HDAC4	HDAC4_Intron	chr2	240059931	240059932	51	+	Intron (uc010fyy.3/9759, intron 6 of 23)	2	239969864	240322643	352780	2	9759	uc002vyk.4	262712	ENSG00000068024	histone deacetylase 4	uc010fyy.3;uc002vyk.4;uc010fyz.1;uc010znz.1;uc010zoa.1;uc010fza.2;uc010fzb.1	9759;9759;9759;9759;9759;9759;9759	0;0;0;0;0;0;0	TRUE	FALSE	FALSE	FALSE	FALSE	FALSE	TRUE	FALSE	FALSE	Intron	NA	NA	NA	NA
cg14838851	NA	1.11148	NA	NA	NA	NA	NA	-0.0968296	NA	-0.0513992	NA	NA	Homo_sapiens.hg19	cg14838851	PLEKHG1	PLEKHG1_Intron	chr6	151156116	151156117	51	-	Intron (uc003qny.1/57480, intron 16 of 16)	6	150920999	151164799	243801	1	57480	uc003qny.1	235117	ENSG00000120278	pleckstrin homology and RhoGEF domain containing G1	uc011eel.1;uc003qny.1;uc011eem.1;uc003qnz.2	57480;57480;57480;57480	235117;0;0;114047	TRUE	FALSE	FALSE	FALSE	FALSE	FALSE	TRUE	FALSE	FALSE	Intron	6	151156116	151156262	147
cg07898297	2.44449	NA	NA	NA	NA	NA	NA	NA	NA	0.397921	NA	NA	Homo_sapiens.hg19	cg07898297	ARL4C	ARL4C_Exon	chr2	235404738	235404739	50	-	Promoter (<=1kb)	2	235401686	235405693	4008	2	10123	uc002vvn.3	955	ENSG00000188042	ADP ribosylation factor like GTPase 4C	uc002vvn.3	10123	0	TRUE	FALSE	TRUE	FALSE	FALSE	TRUE	FALSE	FALSE	FALSE	Exon	NA	NA	NA	NA
cg22935354	-1.23068	NA	NA	NA	NA	NA	NA	NA	NA	NA	NA	NA	Homo_sapiens.hg19	cg22935354	EGLN3	EGLN3_Intergenic_upstream	chr14	34551083	34551084	50	+	Distal Intergenic	14	34393421	34420284	26864	2	112399	uc001wsa.4	-130801	ENSG00000129521	egl-9 family hypoxia inducible factor 3	NA	NA	NA	FALSE	TRUE	FALSE	FALSE	FALSE	FALSE	FALSE	FALSE	TRUE	Intergenic_upstream	NA	NA	NA	NA
cg27566689	NA	NA	3.71464	NA	NA	NA	NA	NA	NA	NA	NA	NA	Homo_sapiens.hg19	cg27566689	TNK2	TNK2_threeUTR	chr3	195595215	195595216	51	-	3' UTR	3	195590236	195635880	45645	2	10188	uc003fvu.1	40615	ENSG00000061938	tyrosine kinase non receptor 2	uc003fvq.1;uc003fvr.1;uc003fvs.1;uc003fvt.1;uc003fvu.1;uc010hzw.1;uc003fvv.1	10188;10188;10188;10188;10188;10188;10188	0;0;0;0;0;0;0	TRUE	FALSE	FALSE	FALSE	TRUE	TRUE	FALSE	FALSE	FALSE	threeUTR	3	195595212	195595558	347
cg14833518	1.95107	NA	NA	NA	NA	NA	NA	NA	NA	0.000315016	NA	NA	Homo_sapiens.hg19	cg14833518	TMEM158	TMEM158_Exon	chr3	45266802	45266803	50	+	Promoter (<=1kb)	3	45265956	45267814	1859	2	25907	uc011baf.2	962	ENSG00000249992	transmembrane protein 158 (gene/pseudogene)	uc011baf.2	25907	0	TRUE	FALSE	TRUE	FALSE	FALSE	TRUE	FALSE	FALSE	FALSE	Exon	3	45266439	45266893	455
cg00471664	-4.81235	NA	NA	NA	NA	NA	NA	NA	NA	NA	NA	NA	Homo_sapiens.hg19	cg00471664	RABAC1	RABAC1_Exon	chr19	42462946	42462947	51	-	Promoter (<=1kb)	19	42460833	42463528	2696	2	10567	uc002osf.3	532	ENSG00000105404	Rab acceptor 1	uc002osf.3	10567	0	TRUE	FALSE	TRUE	FALSE	FALSE	TRUE	FALSE	FALSE	FALSE	Exon	19	42462916	42463155	240
cg21153937	-2.77175	NA	NA	NA	NA	NA	NA	NA	NA	-0.0868502	NA	NA	Homo_sapiens.hg19	cg21153937	TTBK2	TTBK2_Promoter	chr15	43213195	43213196	50	-	Promoter (<=1kb)	15	43036542	43213007	176466	2	146057	uc001zqo.2	-239	ENSG00000128881	tau tubulin kinase 2	uc001zqo.2;uc010bcy.2;uc001zqp.3	146057;146057;146057	0;0;-190	FALSE	TRUE	TRUE	FALSE	FALSE	FALSE	FALSE	FALSE	FALSE	Promoter	15	43212924	43213379	456
cg07937698	NA	NA	NA	NA	2.54384	NA	NA	NA	NA	NA	NA	NA	Homo_sapiens.hg19	cg07937698	RET	RET_Promoter	chr10	43564271	43564272	51	+	Promoter (8-9kb)	10	43572517	43622952	50436	1	5979	uc001jak.1	-8246	ENSG00000165731	ret proto-oncogene	NA	NA	NA	FALSE	TRUE	TRUE	FALSE	FALSE	FALSE	FALSE	FALSE	FALSE	Promoter	NA	NA	NA	NA
cg20123809	NA	NA	NA	NA	NA	NA	NA	-0.578654	-0.0369965	NA	NA	NA	Homo_sapiens.hg19	cg20123809	CLTB	CLTB_threeUTR	chr5	175819824	175819825	51	+	3' UTR	5	175819456	175843570	24115	2	1212	uc003meh.4	23746	ENSG00000175416	clathrin light chain B	uc003meh.4;uc003mei.4;uc011dfn.3;uc003meg.3;uc003med.4;uc003mee.4;uc011dfl.3;uc011dfm.2	1212;1212;1212;192286;51491;51491;51491;51491	0;0;0;3990;-4011;-4011;-4011;-4011	TRUE	FALSE	FALSE	FALSE	TRUE	TRUE	FALSE	FALSE	FALSE	threeUTR	NA	NA	NA	NA
cg17326640	7.26186	NA	NA	NA	NA	NA	NA	NA	NA	0.23694	NA	NA	Homo_sapiens.hg19	cg17326640	CCND2	CCND2_Promoter	chr12	4381233	4381234	50	-	Promoter (1-2kb)	12	4382902	4414522	31621	1	894	uc001qmo.3	-1667	ENSG00000118971	cyclin D2	uc001qmo.3	894	-1618	FALSE	TRUE	TRUE	FALSE	FALSE	FALSE	FALSE	FALSE	FALSE	Promoter	NA	NA	NA	NA
cg04830825	0.362555	NA	NA	NA	NA	NA	NA	NA	NA	0.31945	NA	NA	Homo_sapiens.hg19	cg04830825	RNF220	RNF220_Intron	chr1	44884264	44884265	50	+	Intron (uc001clv.1/55182, intron 2 of 14)	1	44870960	45117396	246437	1	55182	uc001clv.1	13255	ENSG00000187147	ring finger protein 220	uc001clv.1;uc001clw.1	55182;55182	0;0	TRUE	FALSE	FALSE	FALSE	FALSE	FALSE	TRUE	FALSE	FALSE	Intron	NA	NA	NA	NA
cg23572376	NA	NA	NA	NA	NA	NA	NA	1.21627	0.168392	NA	NA	NA	Homo_sapiens.hg19	cg23572376	FOXC1	FOXC1_Promoter	chr6	1610120	1610121	51	+	Promoter (<=1kb)	6	1610681	1614129	3449	1	2296	uc003mtp.3	-561	ENSG00000054598	forkhead box C1	uc003mtp.3	2296	0	FALSE	TRUE	TRUE	FALSE	FALSE	FALSE	FALSE	FALSE	FALSE	Promoter	6	1609591	1610146	556
cg06057308	NA	NA	NA	NA	NA	NA	NA	0.036294	NA	NA	NA	NA	Homo_sapiens.hg19	cg06057308	C16orf97	C16orf97_Intergenic_downstream	chr16	51901418	51901419	50	-	Distal Intergenic	16	52060264	52107847	47584	2	388276	uc021tih.1	206478	ENSG00000261190	chromosome 16 open reading frame 97	NA	NA	NA	FALSE	TRUE	FALSE	FALSE	FALSE	FALSE	FALSE	FALSE	TRUE	Intergenic_downstream	NA	NA	NA	NA
cg02805666	NA	NA	-18.3393	NA	NA	NA	NA	NA	NA	-0.0750058	NA	NA	Homo_sapiens.hg19	cg02805666	C12orf66	C12orf66_Exon	chr12	64615829	64615830	50	+	Promoter (<=1kb)	12	64586419	64616076	29658	2	144577	uc001srw.4	247	ENSG00000174206	chromosome 12 open reading frame 66	uc001srw.4	144577	0	TRUE	FALSE	TRUE	FALSE	FALSE	TRUE	TRUE	FALSE	FALSE	Exon	12	64615825	64616316	492
cg10651829	0.580165	NA	NA	NA	NA	NA	NA	NA	NA	0.0806617	NA	NA	Homo_sapiens.hg19	cg10651829	EVX1	EVX1_fiveUTR	chr7	27282365	27282366	50	-	Promoter (<=1kb)	7	27282164	27286192	4029	1	2128	uc003szd.1	203	ENSG00000106038	even-skipped homeobox 1	uc003szd.1;uc010kuy.1;uc011jzn.1	2128;2128;2128	0;0;0	TRUE	FALSE	TRUE	TRUE	FALSE	TRUE	FALSE	FALSE	FALSE	fiveUTR	NA	NA	NA	NA
cg21072342	-2.54739	NA	NA	NA	NA	NA	NA	NA	NA	-9.49742e-05	NA	NA	Homo_sapiens.hg19	cg21072342	HOXC4	HOXC4_Exon	chr12	54447879	54447880	50	+	Exon (uc001seu.3/3221, exon 3 of 4)	12	54410642	54449814	39173	1	3221	uc001seu.3	37187	ENSG00000198353	homeobox C4	uc001seu.3;uc001sex.3;uc001sey.2	3221;3221;440101	0;0;0	TRUE	FALSE	FALSE	FALSE	FALSE	TRUE	FALSE	FALSE	FALSE	Exon	NA	NA	NA	NA
cg25249642	NA	NA	NA	NA	NA	NA	-14.5499	NA	NA	-0.0828074	NA	NA	Homo_sapiens.hg19	cg25249642	FNDC3B	FNDC3B_Promoter	chr3	171757416	171757417	50	+	Promoter (<=1kb)	3	171757418	171905080	147663	1	64778	uc003fhx.3	-2	ENSG00000075420	fibronectin type III domain containing 3B	uc003fhx.3;uc003fhy.3;uc003fhz.4	64778;64778;64778	0;0;0	FALSE	TRUE	TRUE	FALSE	FALSE	FALSE	FALSE	FALSE	FALSE	Promoter	3	171757416	171757810	395
cg11670972	NA	NA	NA	NA	NA	NA	NA	-0.0634974	NA	-0.0520813	NA	NA	Homo_sapiens.hg19	cg11670972	TFAP2A	TFAP2A_Intron	chr6	10401431	10401432	50	-	Intron (uc003myq.3/7020, intron 5 of 6)	6	10396916	10412607	15692	2	7020	uc003myq.3	11176	ENSG00000137203	transcription factor AP-2 alpha	uc003myq.3;uc003myr.3;uc003mys.3;uc011dih.2;uc003myt.3;uc003myu.1	7020;7020;7020;7020;7020;7020	0;0;0;0;0;0	TRUE	FALSE	FALSE	FALSE	FALSE	FALSE	TRUE	FALSE	FALSE	Intron	NA	NA	NA	NA
cg24688511	NA	NA	NA	NA	NA	NA	NA	-0.0217169	-0.0138936	NA	NA	NA	Homo_sapiens.hg19	cg24688511	PHOX2B	PHOX2B_Promoter	chr4	41751006	41751007	51	-	Promoter (<=1kb)	4	41746099	41750987	4889	2	8929	uc003gwf.4	-69	ENSG00000109132	paired like homeobox 2B	uc003gwf.4	8929	0	FALSE	TRUE	TRUE	FALSE	FALSE	FALSE	FALSE	FALSE	FALSE	Promoter	NA	NA	NA	NA
cg13326443	0.954539	NA	NA	NA	NA	NA	NA	NA	NA	NA	NA	NA	Homo_sapiens.hg19	cg13326443	KCNA1	KCNA1_Exon	chr12	5021726	5021727	50	+	Exon (uc001qnh.3/3736, exon 2 of 2)	12	5019073	5027422	8350	1	3736	uc001qnh.3	2604	ENSG00000111262	potassium voltage-gated channel subfamily A member 1	uc001qnh.3	3736	0	TRUE	FALSE	FALSE	FALSE	FALSE	TRUE	FALSE	FALSE	FALSE	Exon	NA	NA	NA	NA
cg21985117	NA	NA	NA	NA	NA	NA	NA	-0.0100465	NA	-0.000896882	NA	NA	Homo_sapiens.hg19	cg21985117	ZFPM2	ZFPM2_Intron	chr8	106653480	106653481	50	+	Intron (uc003ymd.3/23414, intron 5 of 7)	8	106331147	106816767	485621	1	23414	uc003ymd.3	322284	ENSG00000169946	zinc finger protein, FOG family member 2	uc003ymd.3	23414	0	TRUE	FALSE	FALSE	FALSE	FALSE	FALSE	TRUE	FALSE	FALSE	Intron	NA	NA	NA	NA
cg01026068	NA	NA	NA	NA	NA	NA	NA	0.067824	NA	0.0794257	NA	NA	Homo_sapiens.hg19	cg01026068	NEB	NEB_Exon	chr2	152409968	152409969	51	+	Exon (uc002txr.3/4703, exon 27 of 74)	2	152341853	152591001	249149	2	4703	uc002txu.3	181033	ENSG00000183091	nebulin	uc002txr.3;uc021vrb.1;uc002txu.3;uc010fnx.3;uc021vrc.1;uc021vrd.1;uc031rpp.1	4703;4703;4703;4703;4703;4703;4703	0;0;0;0;0;0;0	TRUE	FALSE	FALSE	FALSE	FALSE	TRUE	FALSE	FALSE	FALSE	Exon	NA	NA	NA	NA
cg17285910	NA	NA	-0.179707	NA	NA	NA	NA	NA	NA	-0.104483	NA	NA	Homo_sapiens.hg19	cg17285910	VPS52	VPS52_fiveUTR	chr6	33236965	33236966	51	-	5' UTR	6	33218049	33239662	21614	2	6293	uc003odm.1	2647	ENSG00000223501	VPS52 subunit of GARP complex	uc003odp.1;uc010jum.1;uc003odm.1;uc003odn.1;uc003odo.1;uc011dqy.1;uc011dqz.1	6222;6222;6293;6293;6293;6293;6293	-2837;-2837;0;0;0;0;0	TRUE	FALSE	FALSE	TRUE	FALSE	TRUE	TRUE	FALSE	FALSE	fiveUTR	NA	NA	NA	NA
cg06156376	NA	NA	4.94399	NA	NA	NA	NA	NA	NA	0.106419	NA	NA	Homo_sapiens.hg19	cg06156376	SHOX2	SHOX2_fiveUTR	chr3	157823814	157823815	50	+	Promoter (<=1kb)	3	157813800	157823952	10153	2	6474	uc003fbr.3	138	ENSG00000168779	short stature homeobox 2	uc011bou.2;uc003fbt.4;uc003fbu.2;uc003fbv.4;uc003fbr.3;uc003fbs.3;uc010hvw.3	51319;51319;51319;51319;6474;6474;6474	0;0;0;0;0;0;0	TRUE	FALSE	TRUE	TRUE	FALSE	TRUE	FALSE	FALSE	FALSE	fiveUTR	3	157823792	157823861	70
cg11728741	NA	NA	NA	NA	NA	NA	6.05294	NA	NA	0.00689486	NA	NA	Homo_sapiens.hg19	cg11728741	ANK1	ANK1_fiveUTR	chr8	41753987	41753988	51	-	Promoter (<=1kb)	8	41510744	41754280	243537	2	286	uc003xom.3	243	ENSG00000029534	ankyrin 1	uc003xom.3	286	0	TRUE	FALSE	TRUE	TRUE	FALSE	TRUE	FALSE	FALSE	FALSE	fiveUTR	8	41753951	41754061	111
cg02503970.2	-1.97633	NA	NA	NA	NA	NA	NA	NA	NA	NA	NA	NA	Homo_sapiens.hg19	cg02503970.2	ST3GAL1	ST3GAL1_fiveUTR	chr8	134584145	134584146	51	-	Promoter (<=1kb)	8	134467091	134584183	117093	2	6482	uc003yuk.2	0	ENSG00000008513	ST3 beta-galactoside alpha-2,3-sialyltransferase 1	uc003yuk.2;uc003yum.2	6482;6482	0;0	TRUE	FALSE	TRUE	TRUE	FALSE	TRUE	FALSE	FALSE	FALSE	fiveUTR	8	134583817	134584979	1163
cg02529685	-1.29192	NA	NA	NA	NA	NA	NA	NA	NA	NA	NA	NA	Homo_sapiens.hg19	cg02529685	ZFHX4	ZFHX4_Exon	chr8	77617020	77617021	50	-	Exon (uc003yat.1/79776, exon 2 of 3)	8	77593515	77779521	186007	1	79776	uc003yau.2	23456	ENSG00000091656	zinc finger homeobox 4	uc003yat.1;uc003yau.2;uc003yaw.1	79776;79776;79776	0;0;0	TRUE	FALSE	FALSE	FALSE	FALSE	TRUE	FALSE	FALSE	FALSE	Exon	NA	NA	NA	NA
cg04512256	NA	NA	NA	NA	NA	NA	NA	0.0238906	NA	0.00088604	NA	NA	Homo_sapiens.hg19	cg04512256	LINC02153	LINC02153_Intergenic_downstream	chr8	21121776	21121777	51	-	Distal Intergenic	8	20831497	20852630	21134	1	286114	uc022asp.1	290329	ENSG00000253199	long intergenic non-protein coding RNA 2153	NA	NA	NA	FALSE	TRUE	FALSE	FALSE	FALSE	FALSE	FALSE	FALSE	TRUE	Intergenic_downstream	NA	NA	NA	NA
cg08330824	-3.52314	NA	NA	NA	NA	NA	NA	NA	NA	NA	NA	NA	Homo_sapiens.hg19	cg08330824	XPO1	XPO1_fiveUTR	chr2	61765413	61765414	50	-	Promoter (<=1kb)	2	61705069	61765369	60301	2	7514	uc010ypn.2	0	ENSG00000082898	exportin 1	uc010fcl.3;uc010ypn.2;uc002sbj.3;uc002sbk.3	7514;7514;7514;7514	0;0;0;0	TRUE	FALSE	TRUE	TRUE	FALSE	TRUE	FALSE	FALSE	FALSE	fiveUTR	2	61765348	61765681	334
cg20435403	NA	NA	NA	NA	NA	NA	NA	-0.0794897	NA	-0.268179	NA	NA	Homo_sapiens.hg19	cg20435403	HOXC4	HOXC4_Intron	chr12	54447632	54447633	51	+	Intron (uc001seu.3/3221, intron 2 of 3)	12	54410642	54449814	39173	1	3221	uc001seu.3	36940	ENSG00000198353	homeobox C4	uc001seu.3;uc001sex.3;uc001sey.2	3221;3221;440101	0;0;0	TRUE	FALSE	FALSE	FALSE	FALSE	FALSE	TRUE	FALSE	FALSE	Intron	NA	NA	NA	NA
cg10508317	NA	NA	NA	NA	NA	NA	NA	0.0946399	NA	0.0481234	NA	NA	Homo_sapiens.hg19	cg10508317	SOCS3	SOCS3_Exon	chr17	76355146	76355147	50	+	Exon (uc002jvl.2/9021, exon 2 of 2)	17	76352859	76356158	3300	2	9021	uc002jvl.2	1012	ENSG00000184557	suppressor of cytokine signaling 3	uc002jvl.2	9021	0	TRUE	FALSE	FALSE	FALSE	FALSE	TRUE	FALSE	FALSE	FALSE	Exon	17	76354896	76356457	1562
cg00975228	NA	NA	NA	NA	NA	NA	NA	0.366567	NA	NA	NA	NA	Homo_sapiens.hg19	cg00975228	MAML3	MAML3_fiveUTR	chr4	141075105	141075106	50	+	Promoter (<=1kb)	4	140637546	141075233	437688	2	55534	uc011chd.1	77	ENSG00000196782	mastermind like transcriptional coactivator 3	uc011chd.1;uc021xsg.1	55534;55534	0;0	TRUE	FALSE	TRUE	TRUE	FALSE	TRUE	FALSE	FALSE	FALSE	fiveUTR	4	141075097	141075228	132
cg07256954	NA	NA	NA	NA	NA	NA	NA	0.0513163	NA	NA	NA	NA	Homo_sapiens.hg19	cg07256954	DIAPH3	DIAPH3_Exon	chr13	60453406	60453407	50	+	Exon (uc001vht.4/81624, exon 21 of 28)	13	60239721	60738119	498399	2	81624	uc001vht.4	284713	ENSG00000139734	diaphanous related formin 3	uc001vht.4;uc001vhw.2;uc010aed.2;uc010aee.2;uc001vhu.3;uc031qlw.1;uc001vhv.4	81624;81624;81624;81624;81624;81624;81624	0;0;0;0;0;0;0	TRUE	FALSE	FALSE	FALSE	FALSE	TRUE	TRUE	FALSE	FALSE	Exon	NA	NA	NA	NA
cg21057587	NA	NA	NA	NA	NA	NA	NA	-0.0696014	NA	-0.0164821	NA	NA	Homo_sapiens.hg19	cg21057587	VSX2	VSX2_Promoter	chr14	74706062	74706063	51	+	Promoter (<=1kb)	14	74706175	74729441	23267	1	338917	uc001xpq.3	-113	ENSG00000119614	visual system homeobox 2	uc001xpq.3	338917	0	FALSE	TRUE	TRUE	FALSE	FALSE	FALSE	FALSE	FALSE	FALSE	Promoter	NA	NA	NA	NA
cg05341330	NA	NA	NA	NA	NA	NA	NA	0.143562	NA	0.407758	NA	NA	Homo_sapiens.hg19	cg05341330	MIR1915HG	MIR1915HG_Promoter	chr10	21786481	21786482	50	+	Promoter (<=1kb)	10	21783421	21786213	2793	2	399726	uc001iqn.4	-219	ENSG00000204682	MIR1915 host gene	uc021pnw.1;uc001iqn.4	100302129;399726	-862;-219	FALSE	TRUE	TRUE	FALSE	FALSE	FALSE	FALSE	FALSE	FALSE	Promoter	NA	NA	NA	NA
cg21545849	NA	NA	NA	NA	NA	NA	-19.5103	-0.576877	NA	NA	NA	NA	Homo_sapiens.hg19	cg21545849	CHD6	CHD6_Promoter	chr20	40247209	40247210	51	-	Promoter (<=1kb)	20	40031170	40247133	215964	2	84181	uc002xka.1	-126	ENSG00000124177	chromodomain helicase DNA binding protein 6	uc002xka.1;uc002xkd.2;uc002xkc.3	84181;84181;84181	0;0;0	FALSE	TRUE	TRUE	FALSE	FALSE	FALSE	FALSE	FALSE	FALSE	Promoter	20	40247182	40247459	278
cg05942016	NA	NA	NA	NA	NA	NA	NA	0.301691	NA	0.0698904	NA	NA	Homo_sapiens.hg19	cg05942016	RC3H2	RC3H2_Exon	chr9	125639795	125639796	50	+	Exon (uc004bnc.2/54542, exon 9 of 22)	9	125611732	125667562	55831	2	54542	uc004bnc.2	27767	ENSG00000056586	ring finger and CCCH-type domains 2	uc004bnc.2;uc010mwc.1;uc004bnd.1;uc004bne.4;uc011lzf.2;uc011lzg.2;uc004bnf.1	54542;54542;54542;54542;54542;54542;692206	0;0;0;0;0;0;2803	TRUE	FALSE	FALSE	FALSE	FALSE	TRUE	TRUE	FALSE	FALSE	Exon	NA	NA	NA	NA
cg02633867	NA	NA	NA	NA	NA	NA	NA	-0.0875356	NA	-0.0271555	NA	NA	Homo_sapiens.hg19	cg02633867	OBI1-AS1	OBI1-AS1_Intron	chr13	79162887	79162888	50	-	Intron (uc001vku.1/100874222, intron 3 of 5)	13	78628990	79191460	562471	1	100874222	uc001vku.1	533848	ENSG00000234377	OBI1 antisense RNA 1	uc001vks.3;uc001vku.1	100874222;100874222	0;0	TRUE	FALSE	FALSE	FALSE	FALSE	FALSE	TRUE	FALSE	FALSE	Intron	NA	NA	NA	NA
cg05399218	NA	2.36228	NA	NA	NA	NA	NA	NA	NA	NA	NA	NA	Homo_sapiens.hg19	cg05399218	PAX6	PAX6_Intron	chr11	31823418	31823419	50	-	Intron (uc031pzk.1/5080, intron 1 of 7)	11	31806340	31825594	19255	2	5080	uc031pzk.1	2176	ENSG00000007372	paired box 6	uc031pzk.1;uc031pzl.1;uc001mtd.4;uc001mte.5;uc001mtf.5;uc001mtg.5;uc001mth.5;uc021qfl.1;uc009yjr.3;uc021qfm.1;uc021qfn.1	5080;5080;5080;5080;5080;5080;5080;5080;5080;5080;5080	0;0;0;0;0;0;0;0;0;0;0	TRUE	FALSE	FALSE	FALSE	FALSE	FALSE	TRUE	FALSE	FALSE	Intron	NA	NA	NA	NA
cg09807427	-3.44066	NA	NA	NA	NA	NA	NA	NA	NA	NA	NA	NA	Homo_sapiens.hg19	cg09807427	FAM155A	FAM155A_Exon	chr13	108518748	108518749	50	-	Promoter (<=1kb)	13	107820879	108519460	698582	2	728215	uc001vql.3	661	ENSG00000204442	family with sequence similarity 155 member A	uc001vql.3	728215	0	TRUE	FALSE	TRUE	FALSE	FALSE	TRUE	FALSE	FALSE	FALSE	Exon	NA	NA	NA	NA
cg03143196	NA	NA	NA	NA	NA	NA	NA	0.203442	NA	0.696056	NA	NA	Homo_sapiens.hg19	cg03143196	MGA	MGA_Exon	chr15	42032123	42032124	50	-	Exon (uc010uda.1/23269, exon 3 of 11)	15	41952610	42062141	109532	1	23269	uc010ucy.2	79515	ENSG00000174197	MAX dimerization protein MGA	uc010ucy.2;uc010ucz.2;uc010uda.1	23269;23269;23269	0;0;0	TRUE	FALSE	FALSE	FALSE	FALSE	TRUE	TRUE	FALSE	FALSE	Exon	NA	NA	NA	NA
cg22262485	NA	NA	NA	NA	NA	NA	NA	0.0150282	NA	0.0123054	NA	NA	Homo_sapiens.hg19	cg22262485	FAM27B	FAM27B_Intergenic_downstream	chr9	67778915	67778916	50	-	Distal Intergenic	9	67792929	67794189	1261	2	100133121	uc004aet.4	15272	NA	family with sequence similarity 27 member B	NA	NA	NA	FALSE	TRUE	FALSE	FALSE	FALSE	FALSE	FALSE	FALSE	TRUE	Intergenic_downstream	9	67778915	67779206	292
cg17225945	NA	NA	NA	NA	NA	NA	NA	-0.921223	NA	-0.341406	NA	NA	Homo_sapiens.hg19	cg17225945	MAML3	MAML3_fiveUTR	chr4	141074460	141074461	50	+	Promoter (<=1kb)	4	140637546	141075233	437688	2	55534	uc011chd.1	722	ENSG00000196782	mastermind like transcriptional coactivator 3	uc011chd.1;uc021xsg.1	55534;55534	0;0	TRUE	FALSE	TRUE	TRUE	FALSE	TRUE	FALSE	FALSE	FALSE	fiveUTR	NA	NA	NA	NA
cg14472711	NA	NA	NA	NA	NA	-3.23015	NA	NA	NA	NA	NA	NA	Homo_sapiens.hg19	cg14472711	ACIN1	ACIN1_Exon	chr14	23537868	23537869	50	-	Exon (uc001wio.4/22985, exon 2 of 12)	14	23527774	23564823	37050	2	22985	uc001wit.4	26955	ENSG00000100813	apoptotic chromatin condensation inducer 1	uc001wio.4;uc001wip.4;uc001wiq.4;uc001wir.4;uc001wis.4;uc001wit.4;uc010akg.3;uc010tnj.2	22985;22985;22985;22985;22985;22985;22985;22985	0;0;0;0;0;0;0;0	TRUE	FALSE	FALSE	FALSE	FALSE	TRUE	TRUE	FALSE	FALSE	Exon	NA	NA	NA	NA
cg01360767	NA	NA	NA	NA	NA	NA	NA	-0.0017632	NA	-0.0524644	NA	NA	Homo_sapiens.hg19	cg01360767	ISX	ISX_Intergenic_upstream	chr22	35330410	35330411	50	-	Distal Intergenic	22	35462130	35483380	21251	1	91464	uc003anj.3	-131718	ENSG00000175329	intestine specific homeobox	NA	NA	NA	FALSE	TRUE	FALSE	FALSE	FALSE	FALSE	FALSE	FALSE	TRUE	Intergenic_upstream	NA	NA	NA	NA
cg06392318	NA	NA	-6.24752	NA	NA	NA	NA	NA	NA	NA	NA	NA	Homo_sapiens.hg19	cg06392318	RSPO3	RSPO3_Promoter	chr6	127439650	127439651	50	+	Promoter (<=1kb)	6	127440048	127518184	78137	1	84870	uc003qar.3	-398	ENSG00000146374	R-spondin 3	uc003qar.3;uc003qas.1	84870;84870	0;0	TRUE	FALSE	TRUE	FALSE	FALSE	FALSE	TRUE	FALSE	FALSE	Promoter	NA	NA	NA	NA
cg01989061	NA	NA	NA	NA	NA	NA	NA	-0.0173677	NA	-0.0363632	NA	NA	Homo_sapiens.hg19	cg01989061	NR2F2	NR2F2_Intergenic_downstream	chr15	96959364	96959365	50	-	Distal Intergenic	15	96876569	96883492	6924	1	7026	uc010urk.2	82794	ENSG00000185551	nuclear receptor subfamily 2 group F member 2	NA	NA	NA	FALSE	TRUE	FALSE	FALSE	FALSE	FALSE	FALSE	FALSE	TRUE	Intergenic_downstream	NA	NA	NA	NA
cg09019938.2	NA	NA	NA	NA	NA	NA	1.88733	NA	NA	NA	NA	NA	Homo_sapiens.hg19	cg09019938.2	PRKG1	PRKG1_Exon	chr10	52834498	52834499	51	-	Exon (uc001jjn.2/5592, exon 1 of 7)	10	52750911	54058110	1307200	1	5592	uc001jjm.3	83587	ENSG00000185532	protein kinase cGMP-dependent 1	uc010qhp.2;uc001jjm.3;uc001jjn.2;uc001jjo.3	5592;5592;5592;5592	0;0;0;0	TRUE	FALSE	FALSE	FALSE	FALSE	TRUE	TRUE	FALSE	FALSE	Exon	10	52834250	52834609	360
cg13254809	NA	NA	NA	NA	NA	NA	NA	-0.253166	NA	-0.292867	NA	NA	Homo_sapiens.hg19	cg13254809	FBXO33	FBXO33_threeUTR	chr14	39867482	39867483	50	-	3' UTR	14	39865577	39901704	36128	2	254170	uc001wvk.3	34222	ENSG00000165355	F-box protein 33	uc001wvk.3	254170	0	TRUE	FALSE	FALSE	FALSE	TRUE	TRUE	FALSE	FALSE	FALSE	threeUTR	NA	NA	NA	NA
cg13269407.2	NA	NA	NA	NA	NA	NA	NA	-0.0934633	NA	-0.0152661	NA	NA	Homo_sapiens.hg19	cg13269407.2	PRR34-AS1	PRR34-AS1_Promoter	chr22	46450107	46450108	51	+	Promoter (<=1kb)	22	46449726	46454402	4677	1	150381	uc011aqw.2	331	NA	PRR34 antisense RNA 1	uc011aqw.2;uc003bgr.4;uc003bgq.1	150381;400931;55267	0;0;0	TRUE	FALSE	TRUE	FALSE	FALSE	FALSE	TRUE	FALSE	FALSE	Promoter	22	46449962	46450115	154
cg10323846	NA	NA	NA	NA	NA	NA	NA	-0.00410078	NA	-0.0680872	NA	NA	Homo_sapiens.hg19	cg10323846	TEAD1	TEAD1_Exon	chr11	12903443	12903444	51	+	Exon (uc021qdx.1/7003, exon 8 of 13)	11	12695969	12966284	270316	1	7003	uc021qdx.1	207424	ENSG00000187079	TEA domain transcription factor 1	uc021qdx.1;uc001mkk.4;uc009ygl.3	7003;7003;7003	0;0;0	TRUE	FALSE	FALSE	FALSE	FALSE	TRUE	TRUE	FALSE	FALSE	Exon	NA	NA	NA	NA
cg08992395	NA	NA	NA	NA	NA	NA	NA	-0.357231	NA	-0.405408	NA	NA	Homo_sapiens.hg19	cg08992395	DMRTA2	DMRTA2_Promoter	chr1	50892699	50892700	50	-	Promoter (3-4kb)	1	50883223	50889119	5897	2	63950	uc010onb.2	-3631	ENSG00000142700	DMRT like family A2	uc010onb.2	63950	0	FALSE	TRUE	TRUE	FALSE	FALSE	FALSE	FALSE	FALSE	FALSE	Promoter	NA	NA	NA	NA
cg18599609	NA	NA	NA	NA	NA	NA	NA	-0.00542202	NA	-0.0770514	NA	NA	Homo_sapiens.hg19	cg18599609	RAP1GAP	RAP1GAP_Exon	chr1	21938009	21938010	51	-	Exon (uc001bev.3/5909, exon 10 of 23)	1	21922708	21995856	73149	2	5909	uc001bex.3	57797	ENSG00000076864	RAP1 GTPase activating protein	uc001bev.3;uc001bew.3;uc001bex.3;uc001bey.3	5909;5909;5909;5909	0;0;0;0	TRUE	FALSE	FALSE	FALSE	FALSE	TRUE	FALSE	FALSE	FALSE	Exon	1	21937953	21938099	147
cg17854654	NA	NA	-0.890691	NA	NA	NA	NA	NA	NA	NA	NA	NA	Homo_sapiens.hg19	cg17854654	CLK2	CLK2_threeUTR	chr1	155232925	155232926	50	-	3' UTR	1	155232659	155247501	14843	2	1196	uc009wqm.3	14526	ENSG00000176444	CDC like kinase 2	uc001fjs.3;uc001fjt.3;uc001fjw.3;uc001fjx.3;uc001fjy.3;uc009wqm.3	10067;10067;1196;1196;1196;1196	0;0;0;0;0;0	TRUE	FALSE	FALSE	FALSE	TRUE	TRUE	FALSE	FALSE	FALSE	threeUTR	NA	NA	NA	NA
cg26652809	NA	NA	NA	NA	NA	NA	NA	0.0079053	NA	NA	NA	NA	Homo_sapiens.hg19	cg26652809	DVL3	DVL3_Exon	chr3	183888477	183888478	50	+	Exon (uc003fms.3/1857, exon 15 of 15)	3	183873284	183891314	18031	1	1857	uc003fms.3	15194	ENSG00000161202	dishevelled segment polarity protein 3	uc003fmw.3;uc021xif.1;uc003fms.3;uc011bqw.2;uc003fmt.3;uc003fmu.3	1173;1173;1857;1857;1857;1857	0;0;0;0;0;0	TRUE	FALSE	FALSE	FALSE	FALSE	TRUE	FALSE	FALSE	FALSE	Exon	3	183888062	183888497	436
cg09229936	NA	NA	NA	NA	NA	NA	NA	-0.12586	NA	-0.0494818	NA	NA	Homo_sapiens.hg19	cg09229936	PARP6	PARP6_Exon	chr15	72553932	72553933	50	+	Exon (uc002aua.3/56965, exon 5 of 20)	15	72533522	72563628	30107	2	56965	uc002auc.3	9646	ENSG00000137817	poly(ADP-ribose) polymerase family member 6	uc002aua.3;uc002aub.3;uc002aud.4;uc002auc.3;uc002auf.1;uc031qsp.1;uc031qsq.1	56965;56965;56965;56965;56965;56965;56965	0;0;0;0;0;0;0	TRUE	FALSE	FALSE	FALSE	FALSE	TRUE	FALSE	FALSE	FALSE	Exon	NA	NA	NA	NA
cg03638659	NA	NA	NA	NA	NA	NA	NA	0.000290698	NA	0.0796263	NA	NA	Homo_sapiens.hg19	cg03638659	PPP2R2A	PPP2R2A_Intron	chr8	25895059	25895060	50	-	Intron (uc003xek.3/5520, intron 7 of 10)	8	25230075	26230195	1000121	1	5520	uc003xek.3	664934	ENSG00000221914	protein phosphatase 2 regulatory subunit Balpha	uc003xek.3;uc003xes.2;uc003xet.2	5520;64641;64641	0;0;0	TRUE	FALSE	FALSE	FALSE	FALSE	FALSE	TRUE	FALSE	FALSE	Intron	NA	NA	NA	NA
cg24531498	NA	NA	NA	NA	NA	NA	NA	0.0142614	NA	0.00168281	NA	NA	Homo_sapiens.hg19	cg24531498	FOXP2	FOXP2_Intergenic_downstream	chr7	114395798	114395799	50	-	Distal Intergenic	7	114298091	114303574	5484	1	93986	uc003vhe.1	97757	ENSG00000128573	forkhead box P2	NA	NA	NA	FALSE	TRUE	FALSE	FALSE	FALSE	FALSE	FALSE	FALSE	TRUE	Intergenic_downstream	NA	NA	NA	NA
cg14800351	NA	NA	NA	NA	NA	NA	1.49403	NA	NA	NA	NA	NA	Homo_sapiens.hg19	cg14800351	PAX6	PAX6_Intron	chr11	31817881	31817882	51	+	Intron (uc031pzk.1/5080, intron 2 of 7)	11	31806340	31825594	19255	2	5080	uc031pzk.1	7713	ENSG00000007372	paired box 6	uc031pzk.1;uc031pzl.1;uc001mtd.4;uc001mte.5;uc001mtf.5;uc001mtg.5;uc001mth.5;uc021qfl.1;uc009yjr.3;uc021qfm.1;uc021qfn.1	5080;5080;5080;5080;5080;5080;5080;5080;5080;5080;5080	0;0;0;0;0;0;0;0;0;0;0	TRUE	FALSE	FALSE	FALSE	FALSE	FALSE	TRUE	FALSE	FALSE	Intron	NA	NA	NA	NA
cg04295410	NA	NA	NA	NA	NA	NA	NA	-0.152868	NA	-0.00838027	NA	NA	Homo_sapiens.hg19	cg04295410	HULC	HULC_Intergenic_downstream	chr6	8871733	8871734	50	-	Distal Intergenic	6	8652442	8654080	1639	1	728655	uc003myf.4	219341	NA	hepatocellular carcinoma up-regulated long non-coding RNA	NA	NA	NA	FALSE	TRUE	FALSE	FALSE	FALSE	FALSE	FALSE	FALSE	TRUE	Intergenic_downstream	NA	NA	NA	NA
cg04307172	NA	NA	NA	NA	NA	NA	NA	-0.0146392	NA	-0.00476491	NA	NA	Homo_sapiens.hg19	cg04307172	NR1D1	NR1D1_fiveUTR	chr17	38256926	38256927	50	-	Promoter (<=1kb)	17	38249037	38256978	7942	2	9572	uc002htz.3	2	ENSG00000126368	nuclear receptor subfamily 1 group D member 1	uc002htz.3;uc010cwq.3;uc010cwr.2	9572;9572;9572	0;0;0	TRUE	FALSE	TRUE	TRUE	FALSE	TRUE	FALSE	FALSE	FALSE	fiveUTR	17	38256773	38256933	161
cg16087975	NA	NA	0.0158371	NA	NA	NA	NA	NA	NA	NA	NA	NA	Homo_sapiens.hg19	cg16087975	MECOM	MECOM_Exon	chr3	168833509	168833510	50	+	Exon (uc010hwk.1/2122, exon 6 of 15)	3	168801287	169381563	580277	2	2122	uc011bpj.1	548003	ENSG00000085276	MDS1 and EVI1 complex locus	uc010hwk.1;uc003ffi.3;uc003ffj.3;uc011bpi.1;uc003ffn.3;uc003ffk.2;uc003ffl.2;uc011bpj.1;uc011bpk.1;uc010hwn.2	2122;2122;2122;2122;2122;2122;2122;2122;2122;2122	0;0;0;0;0;0;0;0;0;0	TRUE	FALSE	FALSE	FALSE	FALSE	TRUE	FALSE	FALSE	FALSE	Exon	NA	NA	NA	NA
cg19766374	NA	NA	NA	NA	NA	NA	NA	0.271001	NA	0.731335	NA	NA	Homo_sapiens.hg19	cg19766374	DNM3	DNM3_Intron	chr1	172062869	172062870	50	+	Intron (uc001gid.5/26052, intron 13 of 14)	1	171810618	172381857	571240	1	26052	uc001gie.4	252202	ENSG00000197959	dynamin 3	uc001gid.5;uc009wwb.3;uc001gie.4;uc001gif.4	26052;26052;26052;26052	0;0;0;0	TRUE	FALSE	FALSE	FALSE	FALSE	FALSE	TRUE	FALSE	FALSE	Intron	NA	NA	NA	NA
cg09973880	NA	NA	NA	NA	NA	NA	NA	-0.242628	NA	-0.238457	NA	NA	Homo_sapiens.hg19	cg09973880	RORA	RORA_Intron	chr15	61518974	61518975	50	-	Intron (uc002agx.3/6095, intron 1 of 10)	15	60780483	61521502	741020	2	6095	uc002agx.3	2529	ENSG00000069667	RAR related orphan receptor A	uc002agx.3	6095	0	TRUE	FALSE	FALSE	FALSE	FALSE	FALSE	TRUE	FALSE	FALSE	Intron	NA	NA	NA	NA
cg11950013	NA	NA	NA	NA	NA	NA	NA	0.357482	NA	0.254162	NA	NA	Homo_sapiens.hg19	cg11950013	STK4	STK4_threeUTR	chr20	43703950	43703951	51	-	3' UTR	20	43595120	43708593	113474	1	6789	uc002xnb.3	108830	ENSG00000101109	serine/threonine kinase 4	uc002xnb.3;uc010ggx.3;uc010ggy.3	6789;6789;6789	0;0;0	TRUE	FALSE	FALSE	FALSE	TRUE	TRUE	FALSE	FALSE	FALSE	threeUTR	NA	NA	NA	NA
cg08401998	NA	NA	NA	NA	NA	NA	NA	-0.0924285	NA	-0.367823	NA	NA	Homo_sapiens.hg19	cg08401998	MACROH2A1	MACROH2A1_Exon	chr5	134686702	134686703	51	-	Exon (uc003lal.1/9555, exon 1 of 4)	5	134670071	134735577	65507	2	9555	uc003lat.1	48825	ENSG00000113648	macroH2A.1 histone	uc003lal.1;uc003lam.1;uc003lan.1;uc003lao.1;uc011cxz.1;uc003las.1;uc003lat.1	9555;9555;9555;9555;9555;9555;9555	0;0;0;0;0;0;0	TRUE	FALSE	FALSE	FALSE	FALSE	TRUE	TRUE	FALSE	FALSE	Exon	NA	NA	NA	NA
cg04629621	NA	NA	NA	NA	NA	NA	NA	-0.0223967	NA	-0.231075	NA	NA	Homo_sapiens.hg19	cg04629621	DMTF1	DMTF1_fiveUTR	chr7	86808864	86808865	50	+	5' UTR	7	86781677	86825648	43972	1	9988	uc003uih.3	27188	ENSG00000135164	cyclin D binding myb like transcription factor 1	uc003uih.3;uc003uii.3;uc003uij.3;uc003uik.3;uc011khb.2;uc003uil.3;uc003uim.1;uc003uin.3	9988;9988;9988;9988;9988;9988;9988;9988	0;0;0;0;0;0;0;0	TRUE	FALSE	FALSE	TRUE	FALSE	TRUE	FALSE	FALSE	FALSE	fiveUTR	NA	NA	NA	NA
cg16809665	NA	NA	NA	NA	NA	NA	NA	0.00808737	NA	0.125103	NA	NA	Homo_sapiens.hg19	cg16809665	SVEP1	SVEP1_Promoter	chr9	113342323	113342324	51	+	Promoter (<=1kb)	9	113238163	113342160	103998	2	79987	uc004beu.2	-113	ENSG00000165124	sushi, von Willebrand factor type A, EGF and pentraxin domain containing 1	uc010mtz.3;uc010mua.1;uc004beu.2	79987;79987;79987	-113;-113;-113	FALSE	TRUE	TRUE	FALSE	FALSE	FALSE	FALSE	FALSE	FALSE	Promoter	NA	NA	NA	NA
cg25584627	NA	NA	NA	NA	NA	NA	NA	-0.115743	NA	-0.0822752	NA	NA	Homo_sapiens.hg19	cg25584627	GPATCH8	GPATCH8_Intron	chr17	42544541	42544542	50	-	Intron (uc002igw.2/23131, intron 2 of 7)	17	42472645	42580957	108313	2	23131	uc002igw.2	36417	ENSG00000186566	G-patch domain containing 8	uc002igv.2;uc002igw.2;uc010wiz.2	23131;23131;23131	0;0;0	TRUE	FALSE	FALSE	FALSE	FALSE	FALSE	TRUE	FALSE	FALSE	Intron	NA	NA	NA	NA
cg00570985	NA	NA	1.34981	NA	NA	NA	NA	NA	NA	NA	NA	NA	Homo_sapiens.hg19	cg00570985	PLEKHA6	PLEKHA6_Exon	chr1	204197313	204197314	50	-	Exon (uc001hau.4/22874, exon 21 of 23)	1	204187979	204329057	141079	2	22874	uc001hau.4	131744	ENSG00000143850	pleckstrin homology domain containing A6	uc001hau.4	22874	0	TRUE	FALSE	FALSE	FALSE	FALSE	TRUE	FALSE	FALSE	FALSE	Exon	NA	NA	NA	NA
cg08434513	-0.373572	NA	NA	NA	NA	NA	NA	NA	NA	NA	NA	NA	Homo_sapiens.hg19	cg08434513	UBAP2L	UBAP2L_Exon	chr1	154233467	154233468	50	+	Exon (uc009wot.3/9898, exon 23 of 25)	1	154192655	154235980	43326	1	9898	uc009wot.3	40813	ENSG00000143569	ubiquitin associated protein 2 like	uc009wot.3;uc010pek.2;uc001fep.4;uc010pel.2;uc010pen.2;uc001feq.3;uc001fer.3	9898;9898;9898;9898;9898;9898;9898	0;0;0;0;0;0;0	TRUE	FALSE	FALSE	FALSE	FALSE	TRUE	FALSE	FALSE	FALSE	Exon	NA	NA	NA	NA
cg01134518	NA	NA	9.84646	NA	NA	NA	NA	NA	NA	NA	NA	NA	Homo_sapiens.hg19	cg01134518	NOG	NOG_Exon	chr17	54672224	54672225	50	-	Exon (uc002iup.2/9241, exon 1 of 1)	17	54671060	54672951	1892	1	9241	uc002iup.2	1115	ENSG00000183691	noggin	uc002iup.2	9241	0	TRUE	FALSE	FALSE	FALSE	FALSE	TRUE	FALSE	FALSE	FALSE	Exon	17	54671770	54672376	607
cg19297793	-0.398851	NA	NA	NA	NA	NA	NA	NA	NA	NA	NA	NA	Homo_sapiens.hg19	cg19297793	EFNA1	EFNA1_Intron	chr1	155102446	155102447	50	+	Intron (uc001fhh.3/1942, intron 1 of 4)	1	155100349	155107386	7038	1	1942	uc001fhh.3	2099	ENSG00000169242	ephrin A1	uc001fhh.3;uc001fhi.3	1942;1942	0;0	TRUE	FALSE	FALSE	FALSE	FALSE	FALSE	TRUE	FALSE	FALSE	Intron	NA	NA	NA	NA
cg08215831	NA	NA	NA	NA	NA	NA	NA	0.00890178	NA	0.117568	NA	NA	Homo_sapiens.hg19	cg08215831	CRH	CRH_fiveUTR	chr8	67090776	67090777	51	+	Promoter (<=1kb)	8	67088612	67090846	2235	2	1392	uc003xvy.2	70	ENSG00000147571	corticotropin releasing hormone	uc003xvy.2;uc003xvu.3;uc003xvv.3;uc003xvw.3;uc003xvx.3	1392;84675;84675;84675;84675	0;51448;51448;51448;51448	TRUE	FALSE	TRUE	TRUE	FALSE	TRUE	FALSE	FALSE	FALSE	fiveUTR	NA	NA	NA	NA
cg26890889	NA	NA	NA	NA	NA	NA	NA	0.0123774	NA	0.0648897	NA	NA	Homo_sapiens.hg19	cg26890889	FAAHP1	FAAHP1_Intergenic_downstream	chr1	46926415	46926416	51	+	Distal Intergenic	1	46899499	46911374	11876	1	729041	uc021ona.1	26866	NA	fatty acid amide hydrolase pseudogene 1	NA	NA	NA	FALSE	TRUE	FALSE	FALSE	FALSE	FALSE	FALSE	FALSE	TRUE	Intergenic_downstream	NA	NA	NA	NA
cg18440245	NA	NA	NA	NA	NA	NA	NA	-0.00536409	NA	-0.0268647	NA	NA	Homo_sapiens.hg19	cg18440245	MVB12B	MVB12B_Intergenic_upstream	chr9	128968416	128968417	50	-	Distal Intergenic	9	129089123	129269320	180198	1	89853	uc004bqh.2	-120705	ENSG00000196814	multivesicular body subunit 12B	NA	NA	NA	FALSE	TRUE	FALSE	FALSE	FALSE	FALSE	FALSE	FALSE	TRUE	Intergenic_upstream	NA	NA	NA	NA
cg13647620	NA	NA	NA	NA	NA	NA	NA	0.00577658	NA	0.0316362	NA	NA	Homo_sapiens.hg19	cg13647620	IFNGR1	IFNGR1_Intergenic_upstream	chr6	137641551	137641552	50	+	Distal Intergenic	6	137524684	137540567	15884	2	3459	uc011edn.1	-100986	ENSG00000027697	interferon gamma receptor 1	NA	NA	NA	FALSE	TRUE	FALSE	FALSE	FALSE	FALSE	FALSE	FALSE	TRUE	Intergenic_upstream	NA	NA	NA	NA
cg23449274	NA	NA	NA	NA	NA	NA	NA	0.261765	NA	0.334102	NA	NA	Homo_sapiens.hg19	cg23449274	AMBRA1	AMBRA1_fiveUTR	chr11	46564463	46564464	50	+	Promoter (<=1kb)	11	46417962	46564531	146570	2	55626	uc010rgt.2	68	ENSG00000110497	autophagy and beclin 1 regulator 1	uc010rgt.2;uc009ylc.2;uc001ncu.2;uc010rgu.2;uc001ncv.3;uc001ncw.3;uc001ncx.3	55626;55626;55626;55626;55626;55626;55626	0;0;0;0;0;0;0	TRUE	FALSE	TRUE	TRUE	FALSE	TRUE	FALSE	FALSE	FALSE	fiveUTR	11	46564389	46564529	141
cg25388778	NA	NA	NA	NA	NA	NA	NA	-0.208216	NA	-0.37896	NA	NA	Homo_sapiens.hg19	cg25388778	SLTM	SLTM_Exon	chr15	59191856	59191857	50	+	Exon (uc002afo.3/79811, exon 7 of 21)	15	59171244	59225852	54609	2	79811	uc002afo.3	33996	ENSG00000137776	SAFB like transcription modulator	uc002afo.3;uc002afp.3;uc002afq.3;uc010bgd.3;uc002afr.1	79811;79811;79811;79811;79811	0;0;0;0;0	TRUE	FALSE	FALSE	FALSE	FALSE	TRUE	TRUE	FALSE	FALSE	Exon	NA	NA	NA	NA
cg03789534	-0.586015	NA	NA	NA	NA	NA	NA	NA	NA	NA	NA	NA	Homo_sapiens.hg19	cg03789534	ZIC3	ZIC3_Intergenic_upstream	chrX	136632579	136632580	51	-	Distal Intergenic	23	136648346	136654259	5914	1	7547	uc004fak.3	-15767	ENSG00000156925	Zic family member 3	NA	NA	NA	FALSE	TRUE	FALSE	FALSE	FALSE	FALSE	FALSE	FALSE	TRUE	Intergenic_upstream	NA	NA	NA	NA
cg18588934	NA	NA	NA	NA	NA	NA	NA	-0.135906	NA	-0.290583	NA	NA	Homo_sapiens.hg19	cg18588934	C9orf106	C9orf106_Promoter	chr9	132083215	132083216	50	+	Promoter (<=1kb)	9	132083295	132084882	1588	1	414318	uc004bxs.2	-81	NA	chromosome 9 open reading frame 106 (putative)	uc004bxs.2	414318	0	FALSE	TRUE	TRUE	FALSE	FALSE	FALSE	FALSE	FALSE	FALSE	Promoter	NA	NA	NA	NA
cg18738190	NA	NA	NA	NA	NA	NA	NA	-0.0888844	NA	-0.337934	NA	NA	Homo_sapiens.hg19	cg18738190	ANAPC16	ANAPC16_Intron	chr10	73740291	73740292	51	+	Intron (uc021psn.1/119504, intron 1 of 3)	10	73621147	73995618	374472	1	119504	uc021psn.1	119094	ENSG00000166295	anaphase promoting complex subunit 16	uc021psn.1;uc001jsn.3	119504;9469	0;0	TRUE	FALSE	FALSE	FALSE	FALSE	FALSE	TRUE	FALSE	FALSE	Intron	NA	NA	NA	NA
cg25137016	NA	NA	NA	NA	NA	NA	NA	0.303828	NA	0.440336	NA	NA	Homo_sapiens.hg19	cg25137016	CXXC4	CXXC4_Exon	chr4	105412265	105412266	51	-	Exon (uc003hxf.2/80319, exon 2 of 3)	4	105389463	105416058	26596	2	80319	uc003hxf.2	3743	ENSG00000168772	CXXC finger protein 4	uc003hxf.2;uc010ilo.4	80319;80319	0;0	TRUE	FALSE	FALSE	FALSE	FALSE	TRUE	TRUE	FALSE	FALSE	Exon	NA	NA	NA	NA
cg04061729	-1.77206	NA	NA	NA	NA	NA	NA	NA	NA	NA	NA	NA	Homo_sapiens.hg19	cg04061729	BCAR3	BCAR3_Exon	chr1	94313139	94313140	51	+	Promoter (<=1kb)	1	94027343	94312706	285364	2	8412	uc001dqb.4	-383	ENSG00000137936	BCAR3 adaptor protein, NSP family member	uc021oqa.1;uc001dqb.4	100126348;8412	0;0	TRUE	FALSE	TRUE	FALSE	FALSE	TRUE	FALSE	FALSE	FALSE	Exon	1	94311802	94313152	1351
cg21030623	NA	4.21819	NA	NA	NA	NA	NA	NA	NA	NA	NA	NA	Homo_sapiens.hg19	cg21030623	ZIC5	ZIC5_Exon	chr13	100622419	100622420	50	+	Exon (uc001vom.1/85416, exon 1 of 2)	13	100615275	100624178	8904	2	85416	uc001vom.1	1759	ENSG00000139800	Zic family member 5	uc001vom.1	85416	0	TRUE	FALSE	FALSE	FALSE	FALSE	TRUE	TRUE	FALSE	FALSE	Exon	13	100622288	100622483	196
cg22749775	NA	NA	2.56868	NA	NA	NA	NA	NA	NA	NA	NA	NA	Homo_sapiens.hg19	cg22749775	NEUROG2	NEUROG2_Promoter	chr4	113444641	113444642	50	+	Promoter (7-8kb)	4	113434672	113437328	2657	2	63973	uc003ias.3	-7264	ENSG00000178403	neurogenin 2	NA	NA	NA	FALSE	TRUE	TRUE	FALSE	FALSE	FALSE	FALSE	FALSE	FALSE	Promoter	NA	NA	NA	NA
cg15147429	0.664684	6.7617	5.85383	NA	NA	NA	NA	NA	NA	NA	NA	NA	Homo_sapiens.hg19	cg15147429	SIX1	SIX1_Promoter	chr14	61119885	61119886	51	-	Promoter (3-4kb)	14	61111417	61116155	4739	2	6495	uc001xfb.4	-3780	ENSG00000126778	SIX homeobox 1	uc001xfb.4	6495	0	FALSE	TRUE	TRUE	FALSE	FALSE	FALSE	FALSE	FALSE	FALSE	Promoter	14	61119847	61119946	100
cg19080592	NA	NA	NA	NA	NA	NA	NA	-0.014233	NA	-0.0361856	NA	NA	Homo_sapiens.hg19	cg19080592	CIDEB	CIDEB_fiveUTR	chr14	24780175	24780176	50	-	Promoter (<=1kb)	14	24774393	24780576	6184	2	27141	uc001woo.3	351	ENSG00000136305	cell death inducing DFFA like effector b	uc001wos.3;uc010alp.3;uc001wou.3;uc001won.3;uc001woo.3;uc001wop.3;uc001wor.3;uc010alo.3	1241;1241;1241;27141;27141;27141;56413;56413	-480;-2088;-3681;-2988;0;0;0;0	TRUE	FALSE	TRUE	TRUE	FALSE	TRUE	FALSE	FALSE	FALSE	fiveUTR	14	24779829	24780853	1025
cg14396995	NA	NA	NA	NA	NA	NA	NA	0.182017	NA	0.0531265	NA	NA	Homo_sapiens.hg19	cg14396995	GLI3	GLI3_Promoter	chr7	42278089	42278090	51	+	Promoter (1-2kb)	7	42000548	42276618	276071	2	2737	uc011kbh.2	-1421	ENSG00000106571	GLI family zinc finger 3	uc011kbh.2	2737	0	FALSE	TRUE	TRUE	FALSE	FALSE	FALSE	FALSE	FALSE	FALSE	Promoter	NA	NA	NA	NA
cg25107978	NA	NA	NA	NA	NA	NA	NA	-0.14491	NA	-0.0233073	NA	NA	Homo_sapiens.hg19	cg25107978	MBD6	MBD6_Promoter	chr12	57916571	57916572	51	+	Promoter (<=1kb)	12	57916659	57923931	7273	1	114785	uc001soj.1	-88	ENSG00000166987	methyl-CpG binding domain protein 6	uc001soj.1;uc001sok.1;uc001sol.1;uc001soi.3;uc009zps.3;uc009zpt.3;uc021qzj.1;uc021qzk.1;uc021qzl.1	114785;114785;114785;1649;1649;1649;1649;1649;1649	0;0;0;-2221;-2221;-2221;-2221;-2221;-2221	FALSE	TRUE	TRUE	FALSE	FALSE	FALSE	FALSE	FALSE	FALSE	Promoter	12	57916409	57916717	309
cg00145315	6.40378	NA	18.821	NA	NA	NA	NA	NA	NA	NA	NA	NA	Homo_sapiens.hg19	cg00145315	ATOH8	ATOH8_fiveUTR	chr2	85981077	85981078	50	-	Promoter (<=1kb)	2	85980909	86018506	37598	1	84913	uc002sqn.3	119	ENSG00000168874	atonal bHLH transcription factor 8	uc002sqm.4;uc002sqn.3	84913;84913	0;0	TRUE	FALSE	TRUE	TRUE	FALSE	TRUE	FALSE	FALSE	FALSE	fiveUTR	2	85981068	85981705	638
cg26740663	NA	NA	NA	NA	NA	NA	NA	-0.0648379	NA	-0.120735	NA	NA	Homo_sapiens.hg19	cg26740663	JPH3	JPH3_Exon	chr16	87637037	87637038	51	-	Exon (uc031qxf.1/57338, exon 1 of 2)	16	87635441	87731761	96321	1	57338	uc010vou.2	1596	ENSG00000154118	junctophilin 3	uc010vou.2;uc031qxf.1;uc031qxg.1;uc002fkd.4	57338;57338;57338;57338	0;0;0;0	TRUE	FALSE	FALSE	FALSE	FALSE	TRUE	TRUE	FALSE	FALSE	Exon	16	87637007	87637189	183
cg23192185	NA	NA	NA	NA	NA	NA	NA	-0.0987329	NA	-0.0320042	NA	NA	Homo_sapiens.hg19	cg23192185	GDF6	GDF6_Intron	chr8	97167929	97167930	50	-	Intron (uc003yhp.3/392255, intron 1 of 1)	8	97154558	97173020	18463	2	392255	uc003yhp.3	5040	ENSG00000156466	growth differentiation factor 6	uc003yhp.3	392255	0	TRUE	FALSE	FALSE	FALSE	FALSE	FALSE	TRUE	FALSE	FALSE	Intron	NA	NA	NA	NA
cg22358580	NA	NA	NA	NA	NA	NA	NA	0.260516	NA	0.693721	NA	NA	Homo_sapiens.hg19	cg22358580	HOXC4	HOXC4_Intron	chr12	54426725	54426726	51	-	Intron (uc001set.3/3222, intron 1 of 1)	12	54410642	54449814	39173	1	3221	uc001seu.3	16083	ENSG00000198353	homeobox C4	uc001seu.3;uc001set.3;uc001sew.3;uc001ses.3;uc001sev.3;uc021qyl.1	3221;3222;3222;3223;3223;693200	0;0;0;0;0;-959	TRUE	FALSE	FALSE	FALSE	FALSE	FALSE	TRUE	FALSE	FALSE	Intron	NA	NA	NA	NA
cg09113483	NA	NA	NA	NA	NA	NA	NA	-0.0615628	NA	-0.0403546	NA	NA	Homo_sapiens.hg19	cg09113483	NFIA	NFIA_Intergenic_upstream	chr1	61517807	61517808	51	-	Distal Intergenic	1	61542946	61928460	385515	1	4774	uc001czy.3	-25139	ENSG00000162599	nuclear factor I A	NA	NA	NA	FALSE	TRUE	FALSE	FALSE	FALSE	FALSE	FALSE	FALSE	TRUE	Intergenic_upstream	1	61517722	61517891	170
cg22825729	15.8867	NA	NA	NA	NA	NA	NA	NA	NA	NA	NA	NA	Homo_sapiens.hg19	cg22825729	UNK	UNK_Exon	chr17	73781015	73781016	50	-	Promoter (<=1kb)	17	73780920	73790279	9360	1	85451	uc002jpn.4	46	ENSG00000132478	unk zinc finger	uc021udc.1;uc002jpn.4;uc002jpo.4;uc021udd.2	100616282;85451;85451;85451	-278;0;0;0	TRUE	FALSE	TRUE	FALSE	FALSE	TRUE	FALSE	FALSE	FALSE	Exon	17	73780847	73781216	370
cg17177455	NA	NA	NA	0.9196	NA	NA	NA	NA	NA	NA	NA	NA	Homo_sapiens.hg19	cg17177455	HOXD11	HOXD11_Exon	chr2	176969218	176969219	51	-	Promoter (<=1kb)	2	176969250	176974316	5067	1	3237	uc010fqx.3	0	ENSG00000128713	homeobox D11	uc010fqx.3;uc002uki.3;uc010zev.1	3237;3237;3238	0;0;0	TRUE	FALSE	TRUE	FALSE	FALSE	TRUE	FALSE	FALSE	FALSE	Exon	2	176969218	176969393	176
cg21773992	NA	NA	NA	NA	NA	NA	NA	-0.964754	NA	-0.754097	NA	NA	Homo_sapiens.hg19	cg21773992	WAPL	WAPL_fiveUTR	chr10	88281441	88281442	50	+	Promoter (<=1kb)	10	88195013	88281541	86529	2	23063	uc001kdo.3	50	ENSG00000062650	WAPL cohesin release factor	uc001kdn.3;uc001kdo.3;uc009xsw.3;uc010qmh.1;uc010qmi.1;uc010qmj.1	23063;23063;23063;23063;23063;23063	0;0;0;-285;0;0	TRUE	FALSE	TRUE	TRUE	FALSE	TRUE	FALSE	FALSE	FALSE	fiveUTR	10	88281406	88281445	40
cg17623314	0.619194	NA	NA	NA	NA	NA	NA	NA	NA	NA	NA	NA	Homo_sapiens.hg19	cg17623314	DLX6-AS1	DLX6-AS1_Intron	chr7	96641076	96641077	50	-	Intron (uc003uol.3/285987, intron 1 of 2)	7	96597827	96643377	45551	2	285987	uc003uol.3	2301	NA	DLX6 antisense RNA 1	uc022ahu.1;uc003uol.3;uc010lfo.1	1750;285987;285987	0;0;0	TRUE	FALSE	FALSE	FALSE	FALSE	FALSE	TRUE	FALSE	FALSE	Intron	NA	NA	NA	NA
cg26481779	NA	NA	NA	NA	NA	NA	NA	0.120311	NA	0.0847726	NA	NA	Homo_sapiens.hg19	cg26481779	MAPKAP1	MAPKAP1_Intron	chr9	128225403	128225404	50	+	Intron (uc004bpu.3/79109, intron 2 of 3)	9	128199673	128469513	269841	2	79109	uc004bpv.3	244110	ENSG00000119487	MAPK associated protein 1	uc004bpu.3;uc010mwz.3;uc011lzt.2;uc011lzu.2;uc011lzv.2;uc004bpv.3;uc004bpw.3;uc004bpx.3;uc004bpy.3;uc004bpz.3;uc010mxa.3	79109;79109;79109;79109;79109;79109;79109;79109;79109;79109;79109	0;0;0;0;0;0;0;0;0;0;0	TRUE	FALSE	FALSE	FALSE	FALSE	FALSE	TRUE	FALSE	FALSE	Intron	NA	NA	NA	NA
cg19635296	NA	NA	NA	NA	NA	NA	NA	0.00342079	NA	0.104183	NA	NA	Homo_sapiens.hg19	cg19635296	LMO4	LMO4_Intron	chr1	87804479	87804480	50	-	Intron (uc001dmi.3/8543, intron 2 of 4)	1	87794151	87814607	20457	1	8543	uc001dmi.3	10279	ENSG00000143013	LIM domain only 4	uc001dmi.3;uc001dmj.3	8543;8543	0;0	TRUE	FALSE	FALSE	FALSE	FALSE	FALSE	TRUE	FALSE	FALSE	Intron	NA	NA	NA	NA
cg22313325	NA	NA	NA	NA	NA	NA	NA	-0.00603431	NA	-0.0250596	NA	NA	Homo_sapiens.hg19	cg22313325	EWSR1	EWSR1_fiveUTR	chr22	29686449	29686450	50	-	5' UTR	22	29663998	29686672	22675	1	2130	uc003aes.4	22453	ENSG00000182944	EWS RNA binding protein 1	uc003aes.4;uc003aet.3;uc003aev.3;uc003aew.3;uc003aex.3;uc003aey.3;uc003aez.3	2130;2130;2130;2130;2130;2130;2130	0;0;0;0;0;0;0	TRUE	FALSE	FALSE	TRUE	TRUE	TRUE	TRUE	FALSE	FALSE	fiveUTR	NA	NA	NA	NA
cg26815229	NA	NA	NA	NA	NA	NA	NA	-0.401082	NA	-0.136181	NA	NA	Homo_sapiens.hg19	cg26815229	CYP2J2	CYP2J2_Promoter	chr1	60392933	60392934	51	+	Promoter (<=1kb)	1	60358980	60392423	33444	2	1573	uc001czq.3	-460	ENSG00000134716	cytochrome P450 family 2 subfamily J member 2	uc001czq.3	1573	-460	FALSE	TRUE	TRUE	FALSE	FALSE	FALSE	FALSE	FALSE	FALSE	Promoter	NA	NA	NA	NA
cg22443103	NA	NA	NA	NA	NA	NA	NA	-0.146394	NA	-0.191363	NA	NA	Homo_sapiens.hg19	cg22443103	PKNOX2	PKNOX2_Intron	chr11	125258250	125258251	50	-	Intron (uc001qbu.3/63876, intron 6 of 12)	11	125034559	125303285	268727	1	63876	uc001qbu.3	223692	ENSG00000165495	PBX/knotted 1 homeobox 2	uc001qbu.3;uc010saz.2;uc010sba.2;uc010sbb.2	63876;63876;63876;63876	0;0;0;0	TRUE	FALSE	FALSE	FALSE	FALSE	FALSE	TRUE	FALSE	FALSE	Intron	NA	NA	NA	NA
cg13219248	NA	NA	NA	NA	NA	NA	NA	-0.00094601	NA	-0.00501715	NA	NA	Homo_sapiens.hg19	cg13219248	TCF4	TCF4_Intron	chr18	52989540	52989541	50	-	Intron (uc010xdu.1/6925, intron 3 of 14)	18	52889562	53303188	413627	2	6925	uc002lga.3	313648	ENSG00000196628	transcription factor 4	uc002lfw.4;uc021ukh.1;uc010xdu.1;uc010xdv.1;uc002lfx.2;uc021uki.1;uc010xdw.1;uc002lfy.2;uc010xdx.1;uc021ukj.1;uc021ukk.1;uc002lfz.2;uc010dph.1;uc021ukl.1;uc010dpi.3;uc010xdy.1;uc002lga.3;uc002lgc.4;uc021ukm.1	6925;6925;6925;6925;6925;6925;6925;6925;6925;6925;6925;6925;6925;6925;6925;6925;6925;6925;6925	0;0;0;0;0;0;0;0;0;0;0;0;0;0;0;0;0;0;0	TRUE	FALSE	FALSE	FALSE	FALSE	FALSE	TRUE	FALSE	FALSE	Intron	NA	NA	NA	NA
cg19683912	NA	NA	NA	NA	NA	NA	NA	0.000334574	NA	1.04772e-06	NA	NA	Homo_sapiens.hg19	cg19683912	TBCA	TBCA_Intergenic_upstream	chr5	77267685	77267686	50	+	Distal Intergenic	5	76987074	77072185	85112	2	6902	uc003kfi.1	-195450	ENSG00000171530	tubulin folding cofactor A	NA	NA	NA	FALSE	TRUE	FALSE	FALSE	FALSE	FALSE	FALSE	FALSE	TRUE	Intergenic_upstream	NA	NA	NA	NA
cg08228814	NA	NA	NA	NA	2.99643	NA	NA	NA	NA	NA	NA	NA	Homo_sapiens.hg19	cg08228814	RBM19	RBM19_Intron	chr12	114269452	114269453	51	+	Intron (uc009zwi.2/9904, intron 23 of 24)	12	114254543	114404176	149634	2	9904	uc009zwi.2	134724	ENSG00000122965	RNA binding motif protein 19	uc009zwi.2;uc001tvm.3;uc001tvn.4	9904;9904;9904	0;0;0	TRUE	FALSE	FALSE	FALSE	FALSE	FALSE	TRUE	FALSE	FALSE	Intron	12	114269295	114269472	178
cg10710448	NA	NA	NA	NA	NA	NA	NA	NA	-0.0351968	-0.00936729	NA	NA	Homo_sapiens.hg19	cg10710448	ZIC1	ZIC1_Exon	chr3	147128731	147128732	51	+	Exon (uc003ewe.3/7545, exon 1 of 3)	3	147127181	147134506	7326	1	7545	uc003ewe.3	1500	ENSG00000152977	Zic family member 1	uc003ewe.3;uc003ewd.2;uc021xfg.1	7545;84107;84107	0;0;0	TRUE	FALSE	FALSE	FALSE	FALSE	TRUE	FALSE	FALSE	FALSE	Exon	NA	NA	NA	NA
cg09185718	NA	NA	NA	NA	NA	NA	NA	NA	-0.00248453	-0.044516	NA	NA	Homo_sapiens.hg19	cg09185718	FLNC	FLNC_Exon	chr7	128491324	128491325	51	+	Exon (uc003vnz.4/2318, exon 34 of 48)	7	128470483	128499328	28846	1	2318	uc003vnz.4	20791	ENSG00000128591	filamin C	uc003vnz.4;uc003voa.4	2318;2318	0;0	TRUE	FALSE	FALSE	FALSE	FALSE	TRUE	TRUE	FALSE	FALSE	Exon	NA	NA	NA	NA
cg00438646	NA	NA	NA	-1.41291	NA	NA	NA	NA	NA	NA	NA	NA	Homo_sapiens.hg19	cg00438646	MYOZ2	MYOZ2_fiveUTR	chr4	120056900	120056901	50	+	Promoter (<=1kb)	4	120056939	120108944	52006	1	51778	uc003icp.4	0	ENSG00000172399	myozenin 2	uc003icp.4	51778	0	TRUE	FALSE	TRUE	TRUE	FALSE	TRUE	FALSE	FALSE	FALSE	fiveUTR	NA	NA	NA	NA
cg23218897	1.67423	NA	0.0854566	NA	NA	NA	NA	NA	NA	NA	NA	NA	Homo_sapiens.hg19	cg23218897	SMG6	SMG6_fiveUTR	chr17	2169522	2169523	50	+	Promoter (<=1kb)	17	1963133	2169493	206361	2	23293	uc031qxx.1	0	ENSG00000070366	SMG6 nonsense mediated mRNA decay factor	uc031qxx.1;uc002fub.1	23293;23293	0;0	TRUE	FALSE	TRUE	TRUE	FALSE	TRUE	TRUE	FALSE	FALSE	fiveUTR	NA	NA	NA	NA
cg17213363	NA	NA	NA	NA	NA	NA	NA	NA	0.00328634	0.0393205	NA	NA	Homo_sapiens.hg19	cg17213363	ADGRG2	ADGRG2_Exon	chrX	19014210	19014211	51	-	Exon (uc004cyw.3/10149, exon 25 of 26)	23	19007425	19100864	93440	2	10149	uc004cyw.3	86604	ENSG00000173698	adhesion G protein-coupled receptor G2	uc004cyw.3;uc010nfj.3;uc004cyx.3;uc004cyy.3;uc004cyz.3;uc004cza.3;uc004czb.3;uc004czc.3;uc004czd.3;uc004cze.3;uc004czf.3	10149;10149;10149;10149;10149;10149;10149;10149;10149;10149;10149	0;0;0;0;0;0;0;0;0;0;0	TRUE	FALSE	FALSE	FALSE	FALSE	TRUE	FALSE	FALSE	FALSE	Exon	NA	NA	NA	NA
cg10504143	NA	NA	NA	NA	NA	NA	NA	NA	-0.00124404	-0.11799	NA	NA	Homo_sapiens.hg19	cg10504143	LMX1B	LMX1B_Intron	chr9	129400956	129400957	51	-	Intron (uc004bqi.3/4010, intron 2 of 7)	9	129376722	129463311	86590	1	4010	uc004bqi.3	24234	ENSG00000136944	LIM homeobox transcription factor 1 beta	uc004bqi.3;uc004bqj.3;uc011maa.2	4010;4010;4010	0;0;0	TRUE	FALSE	FALSE	FALSE	FALSE	FALSE	TRUE	FALSE	FALSE	Intron	9	129400949	129401071	123
cg02964555	1.22671	NA	NA	NA	NA	NA	NA	NA	NA	NA	NA	NA	Homo_sapiens.hg19	cg02964555	NR4A2	NR4A2_fiveUTR	chr2	157184401	157184402	51	-	5' UTR	2	157180944	157189287	8344	2	4929	uc002tyx.4	4836	ENSG00000153234	nuclear receptor subfamily 4 group A member 2	uc021vri.1;uc002tyx.4;uc002tyz.4;uc010zcf.2;uc010zcg.1	4929;4929;4929;4929;4929	0;0;0;0;0	TRUE	FALSE	FALSE	TRUE	FALSE	TRUE	TRUE	FALSE	FALSE	fiveUTR	2	157184390	157184632	243
cg07303143	1.30055	5.63601	15.4974	21.2644	4.76149	8.9792	13.6349	0.334319	0.0490042	NA	NA	NA	Homo_sapiens.hg19	cg07303143	KIF15	KIF15_Promoter	chr3	44803452	44803453	51	-	Promoter (<=1kb)	3	44803209	44894748	91540	1	56992	uc003cnx.4	243	ENSG00000163808	kinesin family member 15	uc003cnx.4;uc010hiq.3;uc011bac.2	56992;56992;57456	0;0;-279	TRUE	FALSE	TRUE	FALSE	FALSE	FALSE	TRUE	FALSE	FALSE	Promoter	3	44803498	44803639	142
cg16903978	NA	NA	NA	NA	NA	NA	NA	0.110201	0.00996787	NA	NA	NA	Homo_sapiens.hg19	cg16903978	RAP2C	RAP2C_Exon	chrX	131348310	131348311	50	-	Exon (uc004ewp.4/57826, exon 3 of 4)	23	131337052	131352189	15138	2	57826	uc004ewp.4	3879	ENSG00000123728	RAP2C, member of RAS oncogene family	uc004ewp.4;uc004ewq.5;uc010nrk.4;uc031tkj.1	57826;57826;57826;57826	0;0;0;0	TRUE	FALSE	FALSE	FALSE	FALSE	TRUE	FALSE	FALSE	FALSE	Exon	NA	NA	NA	NA
cg22100382	NA	NA	NA	NA	NA	NA	NA	0.12184	0.0149726	NA	NA	NA	Homo_sapiens.hg19	cg22100382	ACVR2A	ACVR2A_Intergenic_upstream	chr2	148270068	148270069	51	-	Distal Intergenic	2	148602086	148688393	86308	1	92	uc010zbn.2	-332018	ENSG00000121989	activin A receptor type 2A	NA	NA	NA	FALSE	TRUE	FALSE	FALSE	FALSE	FALSE	FALSE	FALSE	TRUE	Intergenic_upstream	NA	NA	NA	NA
cg17115006	NA	NA	NA	NA	NA	NA	NA	0.0950068	0.0157669	NA	NA	NA	Homo_sapiens.hg19	cg17115006	GPR6	GPR6_Exon	chr6	110301327	110301328	50	+	Promoter (<=1kb)	6	110300298	110301924	1627	1	2830	uc003ptu.3	980	ENSG00000146360	G protein-coupled receptor 6	uc003ptu.3;uc021zds.1	2830;2830	0;0	TRUE	FALSE	TRUE	FALSE	FALSE	TRUE	FALSE	FALSE	FALSE	Exon	NA	NA	NA	NA
cg17183991	NA	NA	NA	NA	NA	NA	NA	0.444738	0.0141731	NA	NA	NA	Homo_sapiens.hg19	cg17183991	HS6ST3	HS6ST3_Exon	chr13	96743170	96743171	50	+	Promoter (<=1kb)	13	96743093	97491816	748724	1	266722	uc001vmw.4	28	ENSG00000185352	heparan sulfate 6-O-sulfotransferase 3	uc001vmw.4	266722	0	TRUE	FALSE	TRUE	FALSE	FALSE	TRUE	FALSE	FALSE	FALSE	Exon	NA	NA	NA	NA
cg22509731	NA	NA	NA	NA	NA	NA	NA	0.600397	0.0911605	NA	NA	NA	Homo_sapiens.hg19	cg22509731	CIDEC	CIDEC_Exon	chr3	9934845	9934846	51	-	Exon (uc003btt.4/84522, exon 2 of 2)	3	9908394	10067820	159427	2	63924	uc003bto.3	132925	ENSG00000187288	cell death inducing DFFA like effector c	uc003bto.3;uc003btt.4	63924;84522	0;0	TRUE	FALSE	FALSE	FALSE	FALSE	TRUE	TRUE	FALSE	FALSE	Exon	NA	NA	NA	NA
cg07480114	NA	NA	NA	NA	NA	NA	NA	-0.987045	-0.143148	NA	NA	NA	Homo_sapiens.hg19	cg07480114	KALRN	KALRN_Exon	chr3	124398319	124398320	51	+	Exon (uc003ehg.3/8997, exon 51 of 60)	3	123813558	124440036	626479	1	8997	uc003ehg.3	584711	ENSG00000160145	kalirin RhoGEF kinase	uc003ehg.3;uc003ehi.3;uc003ehk.3;uc011bjz.2	8997;8997;8997;8997	0;0;0;0	TRUE	FALSE	FALSE	FALSE	FALSE	TRUE	TRUE	FALSE	FALSE	Exon	NA	NA	NA	NA
cg07797033	NA	NA	NA	NA	NA	NA	NA	-0.221561	-0.0315571	NA	NA	NA	Homo_sapiens.hg19	cg07797033	ADSL	ADSL_Exon	chr22	40760292	40760293	51	+	Exon (uc003ayp.4/158, exon 11 of 13)	22	40742504	40762575	20072	1	158	uc003ayp.4	17738	ENSG00000239900	adenylosuccinate lyase	uc003ayp.4;uc003ays.4;uc010gyb.1	158;158;158	0;0;5374	TRUE	FALSE	FALSE	FALSE	FALSE	TRUE	TRUE	FALSE	FALSE	Exon	NA	NA	NA	NA
cg07291563	0.782845	NA	NA	NA	NA	NA	NA	0.165867	0.0594041	NA	NA	NA	Homo_sapiens.hg19	cg07291563	GRWD1	GRWD1_Exon	chr19	48949441	48949442	51	-	Promoter (<=1kb)	19	48949030	48960278	11249	1	83743	uc002pjd.2	411	ENSG00000105447	glutamate rich WD repeat containing 1	uc002pjc.4;uc010elx.3;uc002pjd.2	2906;2906;83743	51309;26950;0	TRUE	FALSE	TRUE	FALSE	FALSE	TRUE	TRUE	FALSE	FALSE	Exon	19	48949035	48949518	484
cg07843568	NA	NA	NA	NA	NA	NA	NA	-0.177152	-0.0103847	NA	NA	NA	Homo_sapiens.hg19	cg07843568	MIDN	MIDN_Intron	chr19	1254066	1254067	50	-	Intron (uc002lrp.3/90007, intron 4 of 7)	19	1248552	1259142	10591	1	90007	uc002lrp.3	5464	ENSG00000167470	midnolin	uc002lrp.3	90007	0	TRUE	FALSE	FALSE	FALSE	FALSE	FALSE	TRUE	FALSE	FALSE	Intron	19	1253862	1254474	613
cg07906193	NA	NA	NA	NA	NA	NA	NA	-0.00361187	-0.00847679	NA	NA	NA	Homo_sapiens.hg19	cg07906193	ZRANB1	ZRANB1_Intergenic_upstream	chr10	126599966	126599967	51	-	Distal Intergenic	10	126628972	126676005	47034	1	54764	uc010qug.2	-29006	ENSG00000019995	zinc finger RANBP2-type containing 1	NA	NA	NA	FALSE	TRUE	FALSE	FALSE	FALSE	FALSE	FALSE	FALSE	TRUE	Intergenic_upstream	NA	NA	NA	NA
cg18277399	NA	NA	NA	NA	NA	NA	NA	0.000918045	0.0268985	NA	NA	NA	Homo_sapiens.hg19	cg18277399	MIR17HG	MIR17HG_Exon	chr13	92003629	92003630	50	+	Exon (uc010tie.1/407975, exon 2 of 2)	13	92000074	92006829	6756	1	407975	uc001vlq.1	3506	ENSG00000215417	miR-17-92a-1 cluster host gene	uc021rlf.1;uc001vlq.1;uc010tie.1	406980;407975;407975	0;0;0	TRUE	FALSE	FALSE	FALSE	FALSE	TRUE	TRUE	FALSE	FALSE	Exon	NA	NA	NA	NA
cg13460409	3.20198	NA	0.793302	0.755408	NA	NA	NA	0.135862	0.016991	NA	NA	NA	Homo_sapiens.hg19	cg13460409	RIPPLY3	RIPPLY3_Intron	chr21	38379570	38379571	51	-	Intron (uc010gnd.3/53820, intron 1 of 2)	21	38378450	38391958	13509	1	53820	uc010gnd.3	1120	ENSG00000183145	ripply transcriptional repressor 3	uc010gnd.3;uc011aec.2;uc002yvv.3	53820;53820;53820	0;0;0	TRUE	FALSE	FALSE	FALSE	FALSE	FALSE	TRUE	FALSE	FALSE	Intron	NA	NA	NA	NA
cg13030822	NA	NA	NA	NA	NA	NA	NA	-1.26873	-0.25377	NA	NA	NA	Homo_sapiens.hg19	cg13030822	CDK13	CDK13_Exon	chr7	39990328	39990329	50	-	Promoter (<=1kb)	7	39989959	40136733	146775	1	8621	uc003thh.4	371	ENSG00000065883	cyclin dependent kinase 13	uc003thh.4;uc003thi.4	8621;8621	0;0	TRUE	FALSE	TRUE	FALSE	FALSE	TRUE	FALSE	FALSE	FALSE	Exon	7	39989326	39991218	1893
cg08376608	NA	NA	NA	-0.256929	NA	NA	NA	NA	NA	NA	NA	NA	Homo_sapiens.hg19	cg08376608	WDFY3	WDFY3_Exon	chr4	85600221	85600222	51	-	Exon (uc003hpc.3/23001, exon 2 of 5)	4	85590693	85603804	13112	2	23001	uc003hpc.3	3533	ENSG00000163625	WD repeat and FYVE domain containing 3	uc003hpc.3;uc003hpd.3	23001;23001	0;0	TRUE	FALSE	FALSE	FALSE	FALSE	TRUE	FALSE	FALSE	FALSE	Exon	NA	NA	NA	NA
cg08166269	NA	NA	NA	NA	NA	NA	NA	0.113704	0.015828	NA	NA	NA	Homo_sapiens.hg19	cg08166269	UBR3	UBR3_Intron	chr2	170804424	170804425	51	+	Intron (uc010zdi.2/130507, intron 22 of 38)	2	170684018	170940639	256622	1	130507	uc010zdi.2	120356	ENSG00000144357	ubiquitin protein ligase E3 component n-recognin 3	uc010zdi.2;uc002ufr.4;uc002uft.4;uc010fqa.3	130507;130507;130507;130507	0;0;0;0	TRUE	FALSE	FALSE	FALSE	FALSE	FALSE	TRUE	FALSE	FALSE	Intron	NA	NA	NA	NA
cg00675053	-2.30001	NA	NA	NA	NA	NA	NA	-0.682374	-0.164472	NA	NA	NA	Homo_sapiens.hg19	cg00675053	MAX	MAX_Exon	chr14	65544747	65544748	51	-	Exon (uc001xie.2/4149, exon 4 of 6)	14	65472819	65569262	96444	2	4149	uc001xic.2	24465	ENSG00000125952	MYC associated factor X	uc001xic.2;uc031qpa.1;uc001xie.2;uc001xif.2;uc001xig.2;uc001xih.2;uc031qpb.1;uc001xij.2;uc001xii.2	4149;4149;4149;4149;4149;4149;4149;4149;4149	0;0;0;0;0;0;0;0;0	TRUE	FALSE	FALSE	FALSE	FALSE	TRUE	TRUE	FALSE	FALSE	Exon	NA	NA	NA	NA
cg22316499	-2.14476	NA	NA	NA	NA	NA	NA	-0.012235	NA	NA	NA	NA	Homo_sapiens.hg19	cg22316499	C1D	C1D_Intergenic_downstream	chr2	68081396	68081397	50	+	Distal Intergenic	2	68269332	68280269	10938	2	10438	uc002sea.4	198823	ENSG00000197223	C1D nuclear receptor corepressor	NA	NA	NA	FALSE	TRUE	FALSE	FALSE	FALSE	FALSE	FALSE	FALSE	TRUE	Intergenic_downstream	NA	NA	NA	NA
cg06642440	-1.3982	NA	NA	NA	NA	NA	NA	NA	NA	NA	NA	NA	Homo_sapiens.hg19	cg06642440	DYNLL2	DYNLL2_Exon	chr17	56166548	56166549	50	-	Exon (uc010wnn.1/140735, exon 3 of 3)	17	56160780	56167618	6839	1	140735	uc010wnn.1	5719	ENSG00000264364	dynein light chain LC8-type 2	uc010wnn.1	140735	0	TRUE	FALSE	FALSE	FALSE	FALSE	TRUE	TRUE	FALSE	FALSE	Exon	NA	NA	NA	NA
cg06569252	NA	NA	NA	NA	NA	NA	1.55006	NA	NA	NA	NA	NA	Homo_sapiens.hg19	cg06569252	GPR101	GPR101_Intergenic_upstream	chrX	136319907	136319908	50	+	Distal Intergenic	23	136112307	136113833	1527	2	83550	uc011mwh.2	-206025	ENSG00000165370	G protein-coupled receptor 101	NA	NA	NA	FALSE	TRUE	FALSE	FALSE	FALSE	FALSE	FALSE	FALSE	TRUE	Intergenic_upstream	NA	NA	NA	NA
cg13111173	NA	NA	0.311132	NA	NA	NA	NA	NA	NA	NA	NA	NA	Homo_sapiens.hg19	cg13111173	SDK2	SDK2_Intron	chr17	71516052	71516053	51	+	Intron (uc010dfm.3/54549, intron 1 of 44)	17	71330523	71640227	309705	2	54549	uc010dfm.3	124175	ENSG00000069188	sidekick cell adhesion molecule 2	uc010dfm.3	54549	0	TRUE	FALSE	FALSE	FALSE	FALSE	FALSE	TRUE	FALSE	FALSE	Intron	NA	NA	NA	NA
cg18531980	0.64921	NA	0.454547	NA	NA	NA	NA	0.0216717	0.0227348	NA	NA	NA	Homo_sapiens.hg19	cg18531980	SOX5	SOX5_Intron	chr12	24686838	24686839	51	+	Intron (uc001rfx.4/6660, intron 1 of 17)	12	23685231	24715383	1030153	2	6660	uc001rfx.4	28545	ENSG00000134532	SRY-box transcription factor 5	uc001rfx.4;uc001rfy.4	6660;6660	0;0	TRUE	FALSE	FALSE	FALSE	FALSE	FALSE	TRUE	FALSE	FALSE	Intron	NA	NA	NA	NA
cg09067976	NA	NA	NA	NA	NA	NA	NA	0.307977	0.0394745	NA	NA	NA	Homo_sapiens.hg19	cg09067976	PAX7	PAX7_Intron	chr1	18973303	18973304	51	+	Intron (uc001bay.3/5081, intron 4 of 7)	1	18957500	19075360	117861	1	5081	uc010oct.2	15753	ENSG00000009709	paired box 7	uc001bay.3;uc001baz.3;uc010oct.2	5081;5081;5081	0;0;0	TRUE	FALSE	FALSE	FALSE	FALSE	FALSE	TRUE	FALSE	FALSE	Intron	1	18973183	18973304	122
cg09068070	NA	NA	NA	NA	NA	NA	NA	-0.029821	-0.010818	NA	NA	NA	Homo_sapiens.hg19	cg09068070	LOC100287944	LOC100287944_Exon	chr12	107002616	107002617	50	-	Exon (uc001tlr.3/5992, exon 2 of 18)	12	106890188	107168609	278422	2	100287944	uc021rdg.1	165942	ENSG00000257545	uncharacterized LOC100287944	uc021rdg.1;uc001tlr.3;uc010swv.2;uc001tls.3;uc001tlt.3	100287944;5992;5992;5992;5992	0;0;0;0;0	TRUE	FALSE	FALSE	FALSE	FALSE	TRUE	TRUE	FALSE	FALSE	Exon	NA	NA	NA	NA
cg03639783	4.05599	NA	NA	NA	NA	NA	NA	0.66837	0.0258225	NA	NA	NA	Homo_sapiens.hg19	cg03639783	TBX21	TBX21_Exon	chr17	45811239	45811240	51	+	Promoter (<=1kb)	17	45810610	45823485	12876	1	30009	uc002ilv.1	579	ENSG00000073861	T-box transcription factor 21	uc002ilv.1	30009	0	TRUE	FALSE	TRUE	FALSE	FALSE	TRUE	FALSE	FALSE	FALSE	Exon	17	45810338	45811240	903
cg16150435	-0.324975	NA	NA	NA	NA	NA	NA	-0.133757	-0.0349531	NA	NA	NA	Homo_sapiens.hg19	cg16150435	C6orf15	C6orf15_Promoter	chr6	31080529	31080530	51	-	Promoter (<=1kb)	6	31079000	31080332	1333	2	29113	uc003nsk.1	-247	ENSG00000204542	chromosome 6 open reading frame 15	uc003nsm.2;uc003nsl.2;uc010jsj.2;uc003nsk.1	1041;170679;170679;29113	0;0;0;-197	FALSE	TRUE	TRUE	FALSE	FALSE	FALSE	FALSE	FALSE	FALSE	Promoter	NA	NA	NA	NA
cg16170567	-0.061651	NA	NA	NA	NA	NA	NA	-0.0656594	-0.0193429	NA	NA	NA	Homo_sapiens.hg19	cg16170567	DYRK1A	DYRK1A_threeUTR	chr21	38884667	38884668	50	-	3' UTR	21	38739859	38887679	147821	1	1859	uc002ywi.3	144809	ENSG00000157540	dual specificity tyrosine phosphorylation regulated kinase 1A	uc002ywi.3;uc002ywj.3;uc002ywk.3;uc002ywm.3;uc011aei.2	1859;1859;1859;1859;1859	0;0;0;0;0	TRUE	FALSE	FALSE	FALSE	TRUE	TRUE	FALSE	FALSE	FALSE	threeUTR	NA	NA	NA	NA
cg05312831	0.632114	NA	NA	NA	NA	NA	NA	0.000149778	0.00500582	NA	NA	NA	Homo_sapiens.hg19	cg05312831	LINC01364	LINC01364_Intergenic_upstream	chr1	88431036	88431037	50	-	Distal Intergenic	1	87819210	87837338	18129	2	100505768	uc001dmk.3	-593748	ENSG00000227290	long intergenic non-protein coding RNA 1364	NA	NA	NA	FALSE	TRUE	FALSE	FALSE	FALSE	FALSE	FALSE	FALSE	TRUE	Intergenic_upstream	NA	NA	NA	NA
cg00868376	-0.0654726	NA	NA	NA	NA	NA	NA	-0.879843	-0.136414	NA	NA	NA	Homo_sapiens.hg19	cg00868376	TRIM67	TRIM67_Exon	chr1	231344959	231344960	51	-	Exon (uc009xfn.1/440730, exon 8 of 10)	1	231298674	231357314	58641	1	440730	uc009xfn.1	46285	ENSG00000119283	tripartite motif containing 67	uc009xfn.1	440730	0	TRUE	FALSE	FALSE	FALSE	FALSE	TRUE	TRUE	FALSE	FALSE	Exon	NA	NA	NA	NA
cg21380560	NA	NA	NA	NA	NA	NA	NA	-0.289493	-0.0809039	NA	NA	NA	Homo_sapiens.hg19	cg21380560	NCR2	NCR2_Intergenic_downstream	chr6	41343210	41343211	51	+	Distal Intergenic	6	41303528	41318625	15098	1	9436	uc003oqj.2	39632	ENSG00000096264	natural cytotoxicity triggering receptor 2	NA	NA	NA	FALSE	TRUE	FALSE	FALSE	FALSE	FALSE	FALSE	FALSE	TRUE	Intergenic_downstream	6	41342980	41343222	243
cg08286633	1.08213	NA	NA	NA	NA	NA	NA	0.0149869	0.0177959	NA	NA	NA	Homo_sapiens.hg19	cg08286633	FOXP4	FOXP4_Intron	chr6	41561337	41561338	50	+	Intron (uc003oql.3/116113, intron 13 of 16)	6	41514164	41570122	55959	1	116113	uc003oql.3	47124	ENSG00000137166	forkhead box P4	uc003oql.3;uc003oqm.3;uc003oqn.3	116113;116113;116113	0;0;0	TRUE	FALSE	FALSE	FALSE	FALSE	FALSE	TRUE	FALSE	FALSE	Intron	6	41561143	41561473	331
cg20627439	2.14956	NA	NA	NA	NA	NA	NA	0.152571	0.0573058	NA	NA	NA	Homo_sapiens.hg19	cg20627439	RRS1	RRS1_Exon	chr8	67341433	67341434	51	+	Promoter (<=1kb)	8	67341263	67342968	1706	1	23212	uc003xwa.3	120	ENSG00000179041	ribosome biogenesis regulator 1 homolog	uc022avk.2;uc011leq.1;uc011ler.1;uc003xwb.4;uc003xwc.4;uc003xwd.4;uc003xwe.4;uc003xwf.4;uc011les.2;uc003xwa.3	100505676;137872;137872;137872;137872;137872;137872;137872;137872;23212	-171;0;0;0;0;0;0;0;0;0	TRUE	FALSE	TRUE	FALSE	FALSE	TRUE	FALSE	FALSE	FALSE	Exon	NA	NA	NA	NA
cg04662284	NA	-1.49813	NA	NA	NA	NA	NA	NA	NA	NA	NA	NA	Homo_sapiens.hg19	cg04662284	CELF4	CELF4_Intron	chr18	35020157	35020158	51	-	Intron (uc002lae.2/56853, intron 2 of 12)	18	34823008	35146000	322993	2	56853	uc002lae.2	125793	ENSG00000101489	CUGBP Elav-like family member 4	uc002lae.2;uc002laf.2;uc002lag.2;uc021uix.1;uc021uiy.1;uc002lai.2	56853;56853;56853;56853;56853;56853	0;0;0;0;0;0	TRUE	FALSE	FALSE	FALSE	FALSE	FALSE	TRUE	FALSE	FALSE	Intron	NA	NA	NA	NA
cg04927173	-0.0125279	NA	NA	NA	NA	NA	NA	-0.00227686	-0.0167617	NA	NA	NA	Homo_sapiens.hg19	cg04927173	CLPB	CLPB_Intron	chr11	72045981	72045982	51	+	Intron (uc010rqz.2/81570, intron 4 of 14)	11	72003470	72145684	142215	2	81570	uc010rqz.2	99703	ENSG00000162129	ClpB homolog, mitochondrial AAA ATPase chaperonin	uc010rqz.2;uc001osj.4;uc001osk.4;uc010rqx.3;uc010rqy.3	81570;81570;81570;81570;81570	0;0;0;0;0	TRUE	FALSE	FALSE	FALSE	FALSE	FALSE	TRUE	FALSE	FALSE	Intron	NA	NA	NA	NA
cg09786757	NA	NA	NA	NA	NA	NA	NA	-0.103111	-0.0368729	NA	NA	NA	Homo_sapiens.hg19	cg09786757	KCTD15	KCTD15_Intron	chr19	34288844	34288845	51	-	Intron (uc002nuv.3/79047, intron 1 of 6)	19	34287751	34306666	18916	1	79047	uc002nuv.3	1093	ENSG00000153885	potassium channel tetramerization domain containing 15	uc002nuv.3;uc002nuw.4;uc002nuy.4;uc010xrt.2;uc002nux.4	79047;79047;79047;79047;79047	0;0;0;0;0	TRUE	FALSE	FALSE	FALSE	FALSE	FALSE	TRUE	FALSE	FALSE	Intron	19	34288844	34289045	202
cg22464182	-1.42313	NA	NA	NA	NA	NA	NA	-3.80415	-0.424669	NA	NA	NA	Homo_sapiens.hg19	cg22464182	ACVR2A	ACVR2A_fiveUTR	chr2	148602625	148602626	50	+	Promoter (<=1kb)	2	148602086	148688393	86308	1	92	uc002twg.3	540	ENSG00000121989	activin A receptor type 2A	uc002twg.3;uc010zbn.2;uc002twh.3	92;92;92	0;0;0	TRUE	FALSE	TRUE	TRUE	FALSE	TRUE	TRUE	FALSE	FALSE	fiveUTR	2	148602609	148602752	144
cg02650266	NA	5.7388	NA	NA	NA	NA	NA	0.983552	0.113757	NA	NA	NA	Homo_sapiens.hg19	cg02650266	POU4F2	POU4F2_Promoter	chr4	147558239	147558240	51	+	Promoter (1-2kb)	4	147560045	147563623	3579	1	5458	uc003ikv.3	-1806	ENSG00000151615	POU class 4 homeobox 2	uc003ikv.3	5458	0	FALSE	TRUE	TRUE	FALSE	FALSE	FALSE	FALSE	FALSE	FALSE	Promoter	4	147558232	147558384	153
cg18510419	NA	NA	2.11933	NA	NA	NA	NA	0.229747	0.0712993	NA	NA	NA	Homo_sapiens.hg19	cg18510419	MIR4432	MIR4432_Intergenic_downstream	chr2	59947736	59947737	50	-	Distal Intergenic	2	60614497	60614580	84	2	100616473	uc021vie.1	666893	ENSG00000266078	microRNA 4432	NA	NA	NA	FALSE	TRUE	FALSE	FALSE	FALSE	FALSE	FALSE	FALSE	TRUE	Intergenic_downstream	NA	NA	NA	NA
cg20548765	NA	NA	NA	NA	NA	NA	NA	-1.50357	-0.278056	NA	NA	NA	Homo_sapiens.hg19	cg20548765	DPF3	DPF3_fiveUTR	chr14	73360764	73360765	50	+	Promoter (<=1kb)	14	73086004	73360809	274806	2	8110	uc001xnc.2	0	ENSG00000205683	double PHD fingers 3	uc001xnc.2;uc001xnf.2;uc010ari.1;uc010ttq.1	8110;8110;8110;8110	0;0;0;0	TRUE	FALSE	TRUE	TRUE	FALSE	TRUE	FALSE	FALSE	FALSE	fiveUTR	14	73360648	73360792	145
cg08453469	3.86561	NA	NA	NA	NA	NA	NA	NA	NA	NA	NA	NA	Homo_sapiens.hg19	cg08453469	KCNK5	KCNK5_Exon	chr6	39196825	39196826	51	-	Promoter (<=1kb)	6	39156747	39197251	40505	2	8645	uc003oon.3	376	ENSG00000164626	potassium two pore domain channel subfamily K member 5	uc003oon.3	8645	0	TRUE	FALSE	TRUE	FALSE	FALSE	TRUE	FALSE	FALSE	FALSE	Exon	6	39196818	39196903	86
cg21977256	2.40006	NA	NA	NA	NA	NA	NA	0.161101	0.00657113	NA	NA	NA	Homo_sapiens.hg19	cg21977256	TBX2	TBX2_Promoter	chr17	59477112	59477113	51	+	Promoter (<=1kb)	17	59477257	59486485	9229	1	6909	uc002ize.3	-145	ENSG00000121068	T-box transcription factor 2	uc002ize.3;uc002izg.3;uc010wox.2	6909;6909;6909	0;0;0	FALSE	TRUE	TRUE	FALSE	FALSE	FALSE	FALSE	FALSE	FALSE	Promoter	NA	NA	NA	NA
cg03474625	-0.0256394	NA	NA	NA	NA	NA	NA	NA	NA	NA	NA	NA	Homo_sapiens.hg19	cg03474625	PPP1R3F	PPP1R3F_Exon	chrX	49127324	49127325	51	-	Exon (uc004dnh.2/89801, exon 1 of 4)	23	49126306	49144555	18250	1	89801	uc004dnh.2	1018	ENSG00000049769	protein phosphatase 1 regulatory subunit 3F	uc004dnh.2;uc004dni.3;uc011mnd.2	89801;89801;89801	0;0;0	TRUE	FALSE	FALSE	FALSE	FALSE	TRUE	TRUE	FALSE	FALSE	Exon	NA	NA	NA	NA
cg15062055	-0.99903	NA	NA	NA	NA	NA	NA	NA	NA	NA	NA	NA	Homo_sapiens.hg19	cg15062055	MID2	MID2_Promoter	chrX	107069001	107069002	50	-	Promoter (<=1kb)	23	107069084	107174867	105784	1	11043	uc004enl.3	-82	ENSG00000080561	midline 2	uc004enk.3;uc004enl.3	11043;11043	0;0	FALSE	TRUE	TRUE	FALSE	FALSE	FALSE	FALSE	FALSE	FALSE	Promoter	NA	NA	NA	NA
cg16261226	-2.97352	NA	NA	NA	NA	NA	NA	-0.15914	-0.0332331	NA	NA	NA	Homo_sapiens.hg19	cg16261226	BNC2	BNC2_Intron	chr9	16864957	16864958	50	+	Intron (uc003zml.3/54796, intron 1 of 6)	9	16409501	16870786	461286	2	54796	uc003zml.3	5830	ENSG00000173068	basonuclin 2	uc003zml.3;uc011lmw.2;uc003zmm.3;uc003zmp.1;uc003zmq.1;uc003zmr.1;uc010mij.1;uc003zmu.1;uc010mim.1;uc010min.1	54796;54796;54796;54796;54796;54796;54796;54796;54796;54796	0;0;0;0;0;0;0;0;0;0	TRUE	FALSE	FALSE	FALSE	FALSE	FALSE	TRUE	FALSE	FALSE	Intron	NA	NA	NA	NA
cg04661107	NA	-1.38641	NA	NA	NA	NA	NA	NA	NA	NA	NA	NA	Homo_sapiens.hg19	cg04661107	NSFL1C	NSFL1C_Exon	chr20	1435649	1435650	51	-	Exon (uc002wfc.3/55968, exon 4 of 9)	20	1422807	1448337	25531	2	55968	uc002wfc.3	12638	ENSG00000088833	NSFL1 cofactor	uc002wfc.3;uc002wfe.3;uc021vzq.1;uc031rsc.1	55968;55968;55968;55968	0;0;0;0	TRUE	FALSE	FALSE	FALSE	FALSE	TRUE	TRUE	FALSE	FALSE	Exon	NA	NA	NA	NA
cg15613974	NA	NA	NA	NA	NA	NA	NA	-0.286042	-0.0405215	NA	NA	NA	Homo_sapiens.hg19	cg15613974	FIGN	FIGN_Exon	chr2	164466172	164466173	50	+	Exon (uc002uck.1/55137, exon 3 of 3)	2	164464118	164592513	128396	2	55137	uc002uck.1	126341	ENSG00000182263	fidgetin, microtubule severing factor	uc002uck.1	55137	0	TRUE	FALSE	FALSE	FALSE	FALSE	TRUE	FALSE	FALSE	FALSE	Exon	NA	NA	NA	NA
cg25682014	11.6477	NA	NA	NA	NA	NA	NA	0.80321	0.142592	NA	NA	NA	Homo_sapiens.hg19	cg25682014	CALB2	CALB2_fiveUTR	chr16	71392687	71392688	50	+	Promoter (<=1kb)	16	71392616	71424342	31727	1	794	uc002faa.4	72	ENSG00000172137	calbindin 2	uc002faa.4;uc002fac.4;uc010vme.2	794;794;794	0;0;0	TRUE	FALSE	TRUE	TRUE	FALSE	TRUE	FALSE	FALSE	FALSE	fiveUTR	16	71392416	71392789	374
cg16555117	-0.069648	NA	NA	NA	NA	NA	NA	-0.0119287	-0.0163101	NA	NA	NA	Homo_sapiens.hg19	cg16555117	VEGFA	VEGFA_Exon	chr6	43749779	43749780	50	+	Exon (uc003owd.3/7422, exon 6 of 7)	6	43737946	43754223	16278	1	7422	uc003owd.3	11784	ENSG00000112715	vascular endothelial growth factor A	uc003owb.3;uc003owd.3;uc003owe.3;uc003owf.3;uc003owg.3;uc003owh.3;uc003owi.3;uc003owj.3;uc010jyx.3;uc021yzu.1;uc003owk.3	7422;7422;7422;7422;7422;7422;7422;7422;7422;7422;7422	11784;0;0;0;0;0;0;0;0;0;0	TRUE	FALSE	FALSE	FALSE	FALSE	TRUE	TRUE	FALSE	FALSE	Exon	NA	NA	NA	NA
cg11332125	NA	NA	NA	NA	NA	NA	NA	0.247333	0.0133373	NA	NA	NA	Homo_sapiens.hg19	cg11332125	SMAD2	SMAD2_Intergenic_downstream	chr18	45275570	45275571	51	-	Distal Intergenic	18	45359466	45456970	97505	2	4087	uc002lcy.4	181400	ENSG00000175387	SMAD family member 2	NA	NA	NA	FALSE	TRUE	FALSE	FALSE	FALSE	FALSE	FALSE	FALSE	TRUE	Intergenic_downstream	18	45275567	45275812	246
cg02839060	NA	NA	-0.777419	NA	NA	NA	NA	-0.135564	-0.0212028	NA	NA	NA	Homo_sapiens.hg19	cg02839060	LMX1B	LMX1B_Intron	chr9	129400899	129400900	50	+	Intron (uc004bqi.3/4010, intron 2 of 7)	9	129376722	129463311	86590	1	4010	uc004bqi.3	24128	ENSG00000136944	LIM homeobox transcription factor 1 beta	uc004bqi.3;uc004bqj.3;uc011maa.2	4010;4010;4010	0;0;0	TRUE	FALSE	FALSE	FALSE	FALSE	FALSE	TRUE	FALSE	FALSE	Intron	NA	NA	NA	NA
cg26840770	-11.6051	NA	NA	NA	NA	NA	NA	-0.0530222	-0.0174346	NA	NA	NA	Homo_sapiens.hg19	cg26840770	BDNF	BDNF_Intron	chr11	27723290	27723291	50	-	Intron (uc001mrw.4/627, intron 1 of 1)	11	27676442	27741294	64853	2	627	uc001mrw.4	18004	ENSG00000176697	brain derived neurotrophic factor	uc001mrq.4;uc001mrr.4;uc009yir.3;uc009yis.3;uc009yit.3;uc009yiu.3;uc009yiv.3;uc009yiw.3;uc009yix.3;uc009yiy.3;uc009yiz.3;uc009yja.3;uc009yjb.3;uc001mrt.3;uc001mru.3;uc009yjd.3;uc010rdw.2;uc010rdx.2;uc009yje.3;uc009yjf.3;uc009yjg.3;uc010rdy.2;uc001mrv.3;uc001mrw.4;uc001mrx.3;uc001mry.4;uc001mrz.4;uc001msa.3	497258;497258;497258;497258;497258;497258;497258;497258;497258;497258;497258;497258;497258;627;627;627;627;627;627;627;627;627;627;627;627;627;627;627	0;0;0;0;0;0;0;0;0;0;0;0;0;0;0;0;0;0;0;0;0;0;0;0;0;0;0;0	TRUE	FALSE	FALSE	FALSE	FALSE	FALSE	TRUE	FALSE	FALSE	Intron	11	27723049	27723291	243
cg11071401	NA	NA	NA	1.17766	NA	NA	NA	0.701636	0.0202495	NA	NA	NA	Homo_sapiens.hg19	cg11071401	CACNA1G-AS1	CACNA1G-AS1_Intron	chr17	48637194	48637195	51	+	Intron (uc002irh.3/253962, intron 1 of 1)	17	48633568	48639469	5902	2	253962	uc002irh.3	2275	ENSG00000250107	CACNA1G antisense RNA 1	uc002irh.3;uc002irc.3;uc002ird.3;uc002ire.3;uc002irf.3;uc002irg.3;uc002irj.2;uc002irk.2;uc002irl.2;uc002irm.2;uc002irn.2;uc002iro.2;uc002irp.2;uc002irr.2;uc002irs.2;uc002irt.2;uc002iru.2;uc002irv.2;uc002irw.2;uc002irx.2;uc002iry.2;uc002irz.2;uc002isa.2;uc002isb.2;uc002isc.2;uc002isd.2;uc002ise.2;uc002isf.2;uc002isg.2;uc002ish.2;uc002isi.2	253962;64847;64847;64847;64847;64847;8913;8913;8913;8913;8913;8913;8913;8913;8913;8913;8913;8913;8913;8913;8913;8913;8913;8913;8913;8913;8913;8913;8913;8913;8913	0;16725;12715;12715;12715;11764;0;0;0;0;0;0;0;0;0;0;0;0;0;0;0;0;0;0;0;0;0;0;0;0;0	TRUE	FALSE	FALSE	FALSE	FALSE	FALSE	TRUE	FALSE	FALSE	Intron	17	48637037	48637256	220
cg00627626	-1.05193	NA	NA	NA	NA	NA	-5.59574	NA	NA	NA	NA	NA	Homo_sapiens.hg19	cg00627626	FECH	FECH_Intergenic_downstream	chr18	55206942	55206943	51	-	Distal Intergenic	18	55212073	55253969	41897	2	2235	uc002lgr.4	47027	ENSG00000066926	ferrochelatase	NA	NA	NA	FALSE	TRUE	FALSE	FALSE	FALSE	FALSE	FALSE	FALSE	TRUE	Intergenic_downstream	NA	NA	NA	NA
cg21917735	NA	NA	NA	NA	NA	NA	NA	-0.144078	-0.0126904	NA	NA	NA	Homo_sapiens.hg19	cg21917735	MIR4318	MIR4318_Intergenic_downstream	chr18	35276521	35276522	50	-	Distal Intergenic	18	35237098	35237178	81	1	100422857	uc021uiz.1	39423	ENSG00000266530	microRNA 4318	NA	NA	NA	FALSE	TRUE	FALSE	FALSE	FALSE	FALSE	FALSE	FALSE	TRUE	Intergenic_downstream	NA	NA	NA	NA
cg15951691	NA	NA	NA	NA	NA	NA	NA	-0.299206	NA	NA	NA	NA	Homo_sapiens.hg19	cg15951691	REPIN1	REPIN1_fiveUTR	chr7	150065937	150065938	50	+	Promoter (<=1kb)	7	150065361	150071133	5773	1	29803	uc003whd.2	527	ENSG00000214022	replication initiator 1	uc031szr.1;uc003whd.2;uc003whc.2;uc010lpq.1;uc010lpr.1;uc003whe.2	100873749;29803;29803;29803;29803;29803	1852;0;0;0;0;-2321	TRUE	FALSE	TRUE	TRUE	FALSE	TRUE	TRUE	FALSE	FALSE	fiveUTR	7	150065348	150066374	1027
cg13935553	NA	NA	NA	NA	NA	-4.47448	NA	NA	NA	NA	NA	NA	Homo_sapiens.hg19	cg13935553	BHLHE41	BHLHE41_threeUTR	chr12	26273600	26273601	51	+	3' UTR	12	26272959	26278003	5045	2	79365	uc001rhb.3	4403	ENSG00000123095	basic helix-loop-helix family member e41	uc001rhb.3	79365	0	TRUE	FALSE	FALSE	FALSE	TRUE	TRUE	FALSE	FALSE	FALSE	threeUTR	NA	NA	NA	NA
cg01826959	NA	NA	NA	NA	NA	NA	NA	0.374176	NA	NA	NA	NA	Homo_sapiens.hg19	cg01826959	SRGAP1	SRGAP1_fiveUTR	chr12	64238607	64238608	51	+	Promoter (<=1kb)	12	64238541	64475692	237152	1	57522	uc001srt.3	16	ENSG00000196935	SLIT-ROBO Rho GTPase activating protein 1	uc001srt.3;uc010ssp.1	57522;57522	0;0	TRUE	FALSE	TRUE	TRUE	FALSE	TRUE	FALSE	FALSE	FALSE	fiveUTR	NA	NA	NA	NA
cg12084629	NA	NA	NA	NA	NA	NA	NA	0.152534	0.0018035	NA	NA	NA	Homo_sapiens.hg19	cg12084629	THTPA	THTPA_threeUTR	chr14	24028298	24028299	50	+	3' UTR	14	23980969	24028790	47822	1	79178	uc031qnt.1	47330	ENSG00000259431	thiamine triphosphatase	uc031qnt.1;uc001wkb.5;uc001wkg.5;uc001wkh.5;uc010akr.4;uc031qnu.1;uc031qnv.1;uc031qnw.1;uc031qnx.1;uc001wkk.3;uc001wkl.2;uc001wkn.2;uc001wkp.1;uc010tnp.1	79178;79178;79178;79178;79178;79178;79178;79178;79178;8906;8906;8906;8906;8906	0;0;0;0;0;0;0;0;0;0;0;0;5521;0	TRUE	FALSE	FALSE	FALSE	TRUE	TRUE	FALSE	FALSE	FALSE	threeUTR	NA	NA	NA	NA
cg12238798	NA	NA	NA	NA	NA	NA	NA	-1.86766	-0.163806	NA	NA	NA	Homo_sapiens.hg19	cg12238798	USP49	USP49_Exon	chr6	41766453	41766454	50	+	Exon (uc003ori.3/25862, exon 7 of 7)	6	41765383	41863099	97717	2	25862	uc003ori.3	96595	ENSG00000164663	ubiquitin specific peptidase 49	uc003ori.3	25862	0	TRUE	FALSE	FALSE	FALSE	FALSE	TRUE	FALSE	FALSE	FALSE	Exon	NA	NA	NA	NA
cg00111333	NA	NA	NA	NA	NA	NA	NA	0.213862	0.0408582	NA	NA	NA	Homo_sapiens.hg19	cg00111333	MIR181A1	MIR181A1_Exon	chr1	198828249	198828250	51	-	Promoter (<=1kb)	1	198828173	198828282	110	2	406995	uc001guy.3	0	ENSG00000207759	microRNA 181a-1	uc021pgz.1;uc001gux.1;uc001guy.3	100131234;406955;406995	0;0;0	TRUE	FALSE	TRUE	FALSE	FALSE	TRUE	TRUE	TRUE	FALSE	Exon	NA	NA	NA	NA
cg00481951	NA	NA	NA	NA	NA	NA	NA	0.524976	0.0735728	NA	NA	NA	Homo_sapiens.hg19	cg00481951	SST	SST_Promoter	chr3	187387650	187387651	51	-	Promoter (<=1kb)	3	187386694	187388201	1508	2	6750	uc003frn.3	501	ENSG00000157005	somatostatin	uc003frn.3	6750	0	TRUE	FALSE	TRUE	FALSE	FALSE	FALSE	TRUE	FALSE	FALSE	Promoter	NA	NA	NA	NA
cg00493887	NA	NA	NA	NA	NA	NA	NA	0.1195	0.0173731	NA	NA	NA	Homo_sapiens.hg19	cg00493887	DPYSL3	DPYSL3_Exon	chr5	146804493	146804494	51	-	Exon (uc003lon.1/1809, exon 2 of 14)	5	146770371	146889619	119249	2	1809	uc003loo.3	85076	ENSG00000113657	dihydropyrimidinase like 3	uc003lon.1;uc003loo.3	1809;1809	0;0	TRUE	FALSE	FALSE	FALSE	FALSE	TRUE	TRUE	FALSE	FALSE	Exon	NA	NA	NA	NA
cg00674815	NA	NA	NA	NA	NA	NA	NA	-0.0664836	-0.00858888	NA	NA	NA	Homo_sapiens.hg19	cg00674815	ADAMTS6	ADAMTS6_Exon	chr5	64558687	64558688	50	-	Exon (uc003jto.4/11174, exon 13 of 25)	5	64444563	64777704	333142	2	11174	uc003jtp.3	219017	ENSG00000049192	ADAM metallopeptidase with thrombospondin type 1 motif 6	uc003jto.4;uc003jtp.3;uc003jtq.3;uc003jtr.1	11174;11174;11174;11174	0;0;0;0	TRUE	FALSE	FALSE	FALSE	FALSE	TRUE	TRUE	FALSE	FALSE	Exon	NA	NA	NA	NA
cg22432269	NA	NA	NA	NA	NA	NA	NA	-1.79754	-0.195173	NA	NA	NA	Homo_sapiens.hg19	cg22432269	CYFIP1	CYFIP1_fiveUTR	chr15	22892697	22892698	51	+	Promoter (<=1kb)	15	22892684	23003603	110920	1	23191	uc001yus.3	0	ENSG00000273749	cytoplasmic FMR1 interacting protein 1	uc001yus.3;uc001yut.3	23191;23191	0;0	TRUE	FALSE	TRUE	TRUE	FALSE	TRUE	FALSE	FALSE	FALSE	fiveUTR	15	22892535	22893171	637
cg00864867	NA	NA	NA	NA	NA	NA	NA	0.552524	0.0799603	NA	NA	NA	Homo_sapiens.hg19	cg00864867	PAWR	PAWR_Promoter	chr12	80085268	80085269	51	+	Promoter (<=1kb)	12	79985745	80084790	99046	2	5074	uc001syx.3	-428	ENSG00000177425	pro-apoptotic WT1 regulator	uc001syx.3	5074	0	FALSE	TRUE	TRUE	FALSE	FALSE	FALSE	FALSE	FALSE	FALSE	Promoter	NA	NA	NA	NA
cg06983110	NA	NA	NA	NA	NA	NA	NA	0.658975	0.0519446	NA	NA	NA	Homo_sapiens.hg19	cg06983110	INSR	INSR_Exon	chr19	7117407	7117408	51	-	Exon (uc002mgd.1/3643, exon 22 of 22)	19	7112266	7294011	181746	2	3643	uc002mgd.1	176554	ENSG00000171105	insulin receptor	uc002mgd.1;uc002mge.1	3643;3643	0;0	TRUE	FALSE	FALSE	FALSE	FALSE	TRUE	TRUE	FALSE	FALSE	Exon	NA	NA	NA	NA
cg27728043	NA	NA	NA	NA	NA	NA	NA	0.0713579	0.00149344	NA	NA	NA	Homo_sapiens.hg19	cg27728043	STAG3L4	STAG3L4_Intergenic_downstream	chr7	67801763	67801764	51	-	Distal Intergenic	7	66767625	66786513	18889	1	64940	uc003tvt.5	1034188	ENSG00000106610	stromal antigen 3-like 4 (pseudogene)	NA	NA	NA	FALSE	TRUE	FALSE	FALSE	FALSE	FALSE	FALSE	FALSE	TRUE	Intergenic_downstream	NA	NA	NA	NA
cg23287176	0.380272	NA	NA	NA	NA	NA	NA	NA	NA	NA	NA	NA	Homo_sapiens.hg19	cg23287176	CASZ1	CASZ1_Intron	chr1	10732387	10732388	50	+	Intron (uc001aro.4/54897, intron 4 of 20)	1	10696666	10856733	160068	2	54897	uc001aro.4	124296	ENSG00000130940	castor zinc finger 1	uc001aro.4;uc001arp.2;uc009vmx.2	54897;54897;54897	0;0;0	TRUE	FALSE	FALSE	FALSE	FALSE	FALSE	TRUE	FALSE	FALSE	Intron	1	10732325	10732396	72
cg17794466	NA	NA	NA	NA	NA	NA	NA	0.173472	0.033209	NA	NA	NA	Homo_sapiens.hg19	cg17794466	RBFOX2	RBFOX2_Intron	chr22	36163431	36163432	50	+	Intron (uc003aoh.4/23543, intron 5 of 11)	22	36134783	36236630	101848	2	23543	uc003aoh.4	73148	ENSG00000100320	RNA binding fox-1 homolog 2	uc003aoh.4;uc003aoj.4;uc003aok.4;uc003aol.4;uc003aom.4;uc010gwu.3;uc003aon.4;uc003aoo.4	23543;23543;23543;23543;23543;23543;23543;23543	0;0;0;0;0;0;0;0	TRUE	FALSE	FALSE	FALSE	FALSE	FALSE	TRUE	FALSE	FALSE	Intron	NA	NA	NA	NA
cg12861222	NA	NA	NA	NA	NA	NA	NA	-7.57723	-0.482258	NA	NA	NA	Homo_sapiens.hg19	cg12861222	UBTF	UBTF_Intron	chr17	42289695	42289696	51	+	Intron (uc002igc.3/7343, intron 7 of 19)	17	42282401	42297041	14641	2	7343	uc002igc.3	7346	ENSG00000108312	upstream binding transcription factor	uc002igc.3;uc010czs.3;uc002igd.3;uc010czt.3;uc002ige.2	7343;7343;7343;7343;7343	0;0;0;0;0	TRUE	FALSE	FALSE	FALSE	FALSE	FALSE	TRUE	FALSE	FALSE	Intron	17	42289632	42289726	95
cg08250899	NA	NA	NA	NA	NA	NA	NA	0.340109	0.0191606	NA	NA	NA	Homo_sapiens.hg19	cg08250899	SLC25A21	SLC25A21_Intron	chr14	37425435	37425436	51	-	Intron (uc001wtz.2/89874, intron 1 of 9)	14	37147126	37641865	494740	2	89874	uc001wtz.2	216380	ENSG00000183032	solute carrier family 25 member 21	uc021rsg.1;uc001wtz.2;uc021rsf.1	100616280;89874;89874	-3839;0;0	TRUE	FALSE	FALSE	FALSE	FALSE	FALSE	TRUE	FALSE	FALSE	Intron	NA	NA	NA	NA
cg02385429	NA	NA	NA	NA	NA	NA	NA	-0.119974	-0.0145179	NA	NA	NA	Homo_sapiens.hg19	cg02385429	HOXC4	HOXC4_Exon	chr12	54448047	54448048	51	+	Exon (uc001seu.3/3221, exon 3 of 4)	12	54410642	54449814	39173	1	3221	uc001seu.3	37355	ENSG00000198353	homeobox C4	uc001seu.3;uc001sex.3;uc001sey.2	3221;3221;440101	0;0;0	TRUE	FALSE	FALSE	FALSE	FALSE	TRUE	FALSE	FALSE	FALSE	Exon	12	54447873	54448091	219
cg22796704	NA	NA	NA	NA	NA	NA	NA	-0.147159	-0.0331924	NA	NA	NA	Homo_sapiens.hg19	cg22796704	ARHGAP22	ARHGAP22_Intron	chr10	49673534	49673535	51	+	Intron (uc001jgs.4/58504, intron 2 of 7)	10	49654068	49864310	210243	2	58504	uc001jgv.4	190776	ENSG00000128805	Rho GTPase activating protein 22	uc001jgs.4;uc001jgt.4;uc001jgu.4;uc010qgl.3;uc010qgm.3;uc001jgv.4	58504;58504;58504;58504;58504;58504	0;0;0;0;0;0	TRUE	FALSE	FALSE	FALSE	FALSE	FALSE	TRUE	FALSE	FALSE	Intron	NA	NA	NA	NA
cg08627730	NA	NA	NA	NA	NA	NA	NA	0.34393	0.0128865	NA	NA	NA	Homo_sapiens.hg19	cg08627730	GTDC1	GTDC1_Intron	chr2	144854208	144854209	50	+	Intron (uc002tvo.3/79712, intron 4 of 8)	2	144703581	145090083	386503	2	79712	uc002tvr.3	235876	ENSG00000121964	glycosyltransferase like domain containing 1	uc002tvo.3;uc021vqf.1;uc002tvp.3;uc002tvr.3;uc002tvs.3;uc010fnn.3;uc010fno.3;uc021vqg.1;uc002tvt.2	79712;79712;79712;79712;79712;79712;79712;79712;79712	0;0;0;0;0;0;0;0;0	TRUE	FALSE	FALSE	FALSE	FALSE	FALSE	TRUE	FALSE	FALSE	Intron	NA	NA	NA	NA
cg08693605	NA	NA	NA	NA	NA	NA	NA	0.253993	0.0471729	NA	NA	NA	Homo_sapiens.hg19	cg08693605	NUFIP2	NUFIP2_Promoter	chr17	27621303	27621304	51	+	Promoter (<=1kb)	17	27582854	27621166	38313	2	57532	uc002hdy.4	-87	ENSG00000108256	nuclear FMR1 interacting protein 2	uc002hdx.4;uc002hdy.4	57532;57532	0;0	FALSE	TRUE	TRUE	FALSE	FALSE	FALSE	FALSE	FALSE	FALSE	Promoter	17	27621170	27621477	308
cg01981814	NA	NA	NA	NA	NA	NA	NA	NA	NA	0.0315666	NA	NA	Homo_sapiens.hg19	cg01981814	LINC00538	LINC00538_Intergenic_upstream	chr1	213956728	213956729	50	-	Distal Intergenic	1	214098092	214099996	1905	1	100861504	uc031psb.1	-141413	ENSG00000281664	long intergenic non-protein coding RNA 538	NA	NA	NA	FALSE	TRUE	FALSE	FALSE	FALSE	FALSE	FALSE	FALSE	TRUE	Intergenic_upstream	NA	NA	NA	NA
cg03019000	NA	NA	NA	NA	NA	NA	NA	-0.407593	-0.0719245	NA	NA	NA	Homo_sapiens.hg19	cg03019000	TEX264	TEX264_Promoter	chr3	51704351	51704352	51	+	Promoter (<=1kb)	3	51705191	51738339	33149	1	51368	uc003dbk.5	-840	ENSG00000164081	testis expressed 264, ER-phagy receptor	uc003dbk.5;uc010hls.4;uc010hlt.4;uc021wyt.2;uc031saa.1;uc003dbm.4;uc021wyu.1;uc031sab.1;uc031sac.1	51368;51368;51368;51368;51368;51368;51368;51368;51368	-840;-840;-840;-840;-840;-939;-939;-1292;-1292	FALSE	TRUE	TRUE	FALSE	FALSE	FALSE	FALSE	FALSE	FALSE	Promoter	NA	NA	NA	NA
cg03057744	NA	NA	NA	NA	NA	NA	NA	-0.121979	-0.00636715	NA	NA	NA	Homo_sapiens.hg19	cg03057744	OR7E156P	OR7E156P_Intergenic_downstream	chr13	65343840	65343841	50	+	Distal Intergenic	13	64311568	64316701	5134	1	283491	uc001vig.1	1032273	NA	olfactory receptor family 7 subfamily E member 156 pseudogene	NA	NA	NA	FALSE	TRUE	FALSE	FALSE	FALSE	FALSE	FALSE	FALSE	TRUE	Intergenic_downstream	NA	NA	NA	NA
cg25176901	NA	NA	NA	NA	NA	NA	NA	-0.331116	-0.0234726	NA	NA	NA	Homo_sapiens.hg19	cg25176901	NHLH2	NHLH2_Intergenic_downstream	chr1	116371452	116371453	50	+	Distal Intergenic	1	116378999	116383333	4335	2	4808	uc009wgz.3	11831	ENSG00000177551	nescient helix-loop-helix 2	NA	NA	NA	FALSE	TRUE	FALSE	FALSE	FALSE	FALSE	FALSE	FALSE	TRUE	Intergenic_downstream	NA	NA	NA	NA
cg03233803	NA	NA	-7.12996	NA	NA	NA	NA	NA	NA	NA	NA	NA	Homo_sapiens.hg19	cg03233803	NR2F1	NR2F1_Exon	chr5	92923830	92923831	51	-	Exon (uc003kkj.3/7025, exon 2 of 3)	5	92919043	92929786	10744	1	7025	uc003kkj.3	4787	ENSG00000175745	nuclear receptor subfamily 2 group F member 1	uc003kkj.3;uc021ybj.1;uc021ybk.1	7025;7025;7025	0;0;0	TRUE	FALSE	FALSE	FALSE	FALSE	TRUE	FALSE	FALSE	FALSE	Exon	5	92923807	92924499	693
cg03201458	NA	NA	NA	NA	NA	NA	NA	-0.0255781	-0.00362854	NA	NA	NA	Homo_sapiens.hg19	cg03201458	NABP2	NABP2_fiveUTR	chr12	56618645	56618646	51	+	Promoter (<=1kb)	12	56618125	56623638	5514	1	79035	uc001ski.3	470	ENSG00000139579	nucleic acid binding protein 2	uc021qyz.1;uc001ske.2;uc001skf.2;uc001skg.2;uc010sqg.2;uc010sqh.2;uc001ski.3;uc001skk.3	10193;10193;10193;10193;10193;10193;79035;79035	-3110;-2880;-2880;-2842;-2842;-2842;0;0	TRUE	FALSE	TRUE	TRUE	FALSE	TRUE	TRUE	FALSE	FALSE	fiveUTR	NA	NA	NA	NA
cg03327468	NA	NA	NA	NA	NA	NA	NA	-4.75522	-0.479543	NA	NA	NA	Homo_sapiens.hg19	cg03327468	FOSL2	FOSL2_Promoter	chr2	28615397	28615398	51	-	Promoter (<=1kb)	2	28615669	28639445	23777	1	2355	uc021vfg.1	-272	ENSG00000075426	FOS like 2, AP-1 transcription factor subunit	uc021vfg.1;uc002rma.3;uc010ymi.2	2355;2355;2355	0;0;0	TRUE	FALSE	TRUE	FALSE	FALSE	FALSE	TRUE	FALSE	FALSE	Promoter	NA	NA	NA	NA
cg03399905	NA	NA	NA	NA	NA	NA	NA	0.194237	0.00159086	NA	NA	NA	Homo_sapiens.hg19	cg03399905	ANKRD34C-AS1	ANKRD34C-AS1_Exon	chr15	79576060	79576061	51	-	Promoter (<=1kb)	15	79484049	79576287	92239	2	729911	uc021srl.1	177	ENSG00000259234	ANKRD34C antisense RNA 1	uc002bet.3;uc021srl.1	390616;729911	0;0	TRUE	FALSE	TRUE	FALSE	FALSE	TRUE	TRUE	FALSE	FALSE	Exon	15	79576060	79576388	329
cg03473094	NA	NA	NA	NA	NA	NA	NA	0.121373	0.0189302	NA	NA	NA	Homo_sapiens.hg19	cg03473094	HAAO	HAAO_Intergenic_upstream	chr2	43152091	43152092	51	-	Distal Intergenic	2	42994229	43019751	25523	2	23498	uc002rst.4	-132390	ENSG00000162882	3-hydroxyanthranilate 3,4-dioxygenase	NA	NA	NA	FALSE	TRUE	FALSE	FALSE	FALSE	FALSE	FALSE	FALSE	TRUE	Intergenic_upstream	NA	NA	NA	NA
cg13836627	NA	NA	NA	NA	NA	NA	NA	0.572421	0.0382709	NA	NA	NA	Homo_sapiens.hg19	cg13836627	TJP1	TJP1_fiveUTR	chr15	30113723	30113724	51	-	Promoter (<=1kb)	15	29992357	30113751	121395	2	7082	uc001zcq.3	0	ENSG00000104067	tight junction protein 1	uc001zcq.3;uc001zcr.3;uc001zcs.3	7082;7082;7082	0;0;0	TRUE	FALSE	TRUE	TRUE	FALSE	TRUE	TRUE	FALSE	FALSE	fiveUTR	NA	NA	NA	NA
cg03548253	NA	NA	NA	NA	NA	NA	NA	-0.0849097	-0.0243776	NA	NA	NA	Homo_sapiens.hg19	cg03548253	CADM1	CADM1_Intron	chr11	115047482	115047483	50	+	Intron (uc001ppf.4/23705, intron 8 of 8)	11	115039951	115375241	335291	2	23705	uc001ppf.4	327709	ENSG00000182985	cell adhesion molecule 1	uc001ppf.4;uc031qeh.1;uc001pph.5;uc001ppi.4;uc001ppj.4;uc001ppk.4;uc031qei.1;uc031qej.1	23705;23705;23705;23705;23705;23705;23705;23705	0;0;0;0;0;0;0;0	TRUE	FALSE	FALSE	FALSE	FALSE	FALSE	TRUE	FALSE	FALSE	Intron	NA	NA	NA	NA
cg09410314	NA	NA	NA	NA	NA	NA	NA	-0.110361	-0.00359598	NA	NA	NA	Homo_sapiens.hg19	cg09410314	RREB1	RREB1_Intron	chr6	7109958	7109959	50	-	Intron (uc021yky.1/6239, intron 1 of 11)	6	7107830	7252213	144384	1	6239	uc021yky.1	2129	ENSG00000124782	ras responsive element binding protein 1	uc021yky.1;uc010jnw.3;uc003mxb.3;uc003mxc.3;uc010jnx.3;uc003mxd.3	6239;6239;6239;6239;6239;6239	0;0;0;0;0;0	TRUE	FALSE	FALSE	FALSE	FALSE	FALSE	TRUE	FALSE	FALSE	Intron	NA	NA	NA	NA
cg03852748	NA	NA	NA	NA	NA	NA	NA	-0.935181	-0.112782	NA	NA	NA	Homo_sapiens.hg19	cg03852748	FTO	FTO_Intron	chr16	54106051	54106052	50	-	Intron (uc002ehr.3/79068, intron 8 of 8)	16	53737875	54148379	410505	1	79068	uc002ehr.3	368178	ENSG00000140718	FTO alpha-ketoglutarate dependent dioxygenase	uc002ehr.3;uc010vha.2;uc010cbz.3;uc002ehs.3	79068;79068;79068;79068	0;0;0;0	TRUE	FALSE	FALSE	FALSE	FALSE	FALSE	TRUE	FALSE	FALSE	Intron	NA	NA	NA	NA
cg09556292	NA	NA	NA	NA	NA	NA	NA	-0.847926	-0.245159	NA	NA	NA	Homo_sapiens.hg19	cg09556292	RCOR1	RCOR1_Promoter	chr14	103058815	103058816	51	+	Promoter (<=1kb)	14	103058996	103196913	137918	1	23186	uc001ymb.4	-181	ENSG00000089902	REST corepressor 1	uc001ymb.4	23186	-181	FALSE	TRUE	TRUE	FALSE	FALSE	FALSE	FALSE	FALSE	FALSE	Promoter	14	103058451	103058834	384
cg14089899	NA	NA	NA	NA	NA	NA	NA	-0.0379261	-0.00205108	NA	NA	NA	Homo_sapiens.hg19	cg14089899	PROX1	PROX1_Intron	chr1	214176868	214176869	51	-	Intron (uc001hkg.2/5629, intron 2 of 4)	1	214161278	214214847	53570	1	5629	uc001hkg.2	15590	ENSG00000117707	prospero homeobox 1	uc001hkg.2;uc001hkh.4	5629;5629	0;0	TRUE	FALSE	FALSE	FALSE	FALSE	FALSE	TRUE	FALSE	FALSE	Intron	NA	NA	NA	NA
cg04267101	NA	NA	NA	NA	NA	NA	NA	-0.315556	-0.0218094	NA	NA	NA	Homo_sapiens.hg19	cg04267101	EPN3	EPN3_Exon	chr17	48619037	48619038	51	-	Exon (uc002ira.4/55040, exon 9 of 10)	17	48610048	48621111	11064	1	55040	uc002ira.4	8989	ENSG00000049283	epsin 3	uc002ira.4;uc010wms.2;uc010wmt.2;uc010wmu.2;uc002irc.3	55040;55040;55040;55040;64847	0;0;0;0;-1332	TRUE	FALSE	FALSE	FALSE	FALSE	TRUE	TRUE	FALSE	FALSE	Exon	NA	NA	NA	NA
cg04267424	NA	NA	NA	NA	NA	NA	NA	0.404622	0.0335737	NA	NA	NA	Homo_sapiens.hg19	cg04267424	PBX1	PBX1_fiveUTR	chr1	164528639	164528640	50	-	Promoter (<=1kb)	1	164528597	164821060	292464	1	5087	uc001gcs.3	44	ENSG00000185630	PBX homeobox 1	uc001gcs.3;uc001gct.3;uc010pku.2;uc010pkv.2	5087;5087;5087;5087	0;0;0;0	TRUE	FALSE	TRUE	TRUE	FALSE	TRUE	FALSE	FALSE	FALSE	fiveUTR	NA	NA	NA	NA
cg24505061	NA	NA	NA	NA	NA	NA	NA	0.342617	0.0710332	NA	NA	NA	Homo_sapiens.hg19	cg24505061	SLC30A7	SLC30A7_Exon	chr1	101362210	101362211	50	+	Promoter (<=1kb)	1	101361632	101447311	85680	1	148867	uc001dtn.2	529	ENSG00000162695	solute carrier family 30 member 7	uc001dtn.2;uc001dto.2;uc001dtk.2;uc001dtl.2;uc001dtm.2;uc010ouk.2;uc031png.1;uc031pnh.1	148867;148867;2135;2135;2135;2135;2135;2135	0;0;-1426;-1426;-1426;-1426;-1426;-1426	TRUE	FALSE	TRUE	FALSE	FALSE	TRUE	FALSE	FALSE	FALSE	Exon	NA	NA	NA	NA
cg04411170	NA	NA	NA	NA	NA	NA	NA	0.375466	0.00855962	NA	NA	NA	Homo_sapiens.hg19	cg04411170	FAM83D	FAM83D_Exon	chr20	37580267	37580268	50	-	Exon (uc002xjg.3/81610, exon 4 of 4)	20	37554955	37581703	26749	1	81610	uc002xjg.3	25263	ENSG00000101447	family with sequence similarity 83 member D	uc002xjg.3	81610	0	TRUE	FALSE	FALSE	FALSE	FALSE	TRUE	FALSE	FALSE	FALSE	Exon	NA	NA	NA	NA
cg14213846	NA	NA	NA	NA	NA	NA	NA	0.194825	0.0167952	NA	NA	NA	Homo_sapiens.hg19	cg14213846	ZC3H3	ZC3H3_Intron	chr8	144576058	144576059	50	-	Intron (uc003yyd.2/23144, intron 4 of 11)	8	144519825	144623620	103796	2	23144	uc003yyd.2	47563	ENSG00000014164	zinc finger CCCH-type containing 3	uc003yyd.2	23144	0	TRUE	FALSE	FALSE	FALSE	FALSE	FALSE	TRUE	FALSE	FALSE	Intron	NA	NA	NA	NA
cg19721103	NA	NA	NA	NA	NA	NA	NA	-1.16884	-0.00418303	NA	NA	NA	Homo_sapiens.hg19	cg19721103	ASCC2	ASCC2_Exon	chr22	30221678	30221679	50	-	Exon (uc003agr.3/84164, exon 3 of 20)	22	30184597	30234293	49697	2	84164	uc003agr.3	12564	ENSG00000100325	activating signal cointegrator 1 complex subunit 2	uc003agr.3;uc003ags.3;uc011akr.2	84164;84164;84164	0;0;0	TRUE	FALSE	FALSE	FALSE	FALSE	TRUE	TRUE	FALSE	FALSE	Exon	22	30221628	30221816	189
cg04539724	NA	NA	NA	NA	NA	NA	NA	-0.0117838	-0.00288285	NA	NA	NA	Homo_sapiens.hg19	cg04539724	ATF7	ATF7_Exon	chr12	53946409	53946410	50	-	Exon (uc010sok.1/11016, exon 3 of 13)	12	53901640	54020199	118560	2	11016	uc010sok.1	73791	ENSG00000170653	activating transcription factor 7	uc010sok.1;uc001sdz.3;uc010sol.2;uc001sea.4;uc001seb.4	11016;11016;11016;11016;11016	0;0;0;0;0	TRUE	FALSE	FALSE	FALSE	FALSE	TRUE	FALSE	FALSE	FALSE	Exon	NA	NA	NA	NA
cg04561309	NA	NA	NA	NA	NA	NA	NA	1.50207	0.252762	NA	NA	NA	Homo_sapiens.hg19	cg04561309	CALB2	CALB2_fiveUTR	chr16	71392683	71392684	50	-	Promoter (<=1kb)	16	71392616	71424342	31727	1	794	uc002faa.4	69	ENSG00000172137	calbindin 2	uc002faa.4;uc002fac.4;uc010vme.2	794;794;794	0;0;0	TRUE	FALSE	TRUE	TRUE	FALSE	TRUE	FALSE	FALSE	FALSE	fiveUTR	16	71392416	71392789	374
cg04573984	NA	NA	NA	NA	NA	NA	NA	-0.081293	-0.0134917	NA	NA	NA	Homo_sapiens.hg19	cg04573984	TFAP2A	TFAP2A_Intron	chr6	10401458	10401459	50	-	Intron (uc003myq.3/7020, intron 5 of 6)	6	10396916	10412607	15692	2	7020	uc003myq.3	11150	ENSG00000137203	transcription factor AP-2 alpha	uc003myq.3;uc003myr.3;uc003mys.3;uc011dih.2;uc003myt.3;uc003myu.1	7020;7020;7020;7020;7020;7020	0;0;0;0;0;0	TRUE	FALSE	FALSE	FALSE	FALSE	FALSE	TRUE	FALSE	FALSE	Intron	NA	NA	NA	NA
cg22274327	0.0100919	NA	NA	NA	NA	NA	NA	NA	NA	NA	NA	NA	Homo_sapiens.hg19	cg22274327	ADAMTS2	ADAMTS2_Promoter	chr5	178781615	178781616	51	+	Promoter (9-10kb)	5	178577886	178772431	194546	2	9509	uc011dgm.2	-9134	ENSG00000087116	ADAM metallopeptidase with thrombospondin type 1 motif 2	NA	NA	NA	FALSE	TRUE	TRUE	FALSE	FALSE	FALSE	FALSE	FALSE	FALSE	Promoter	5	178781448	178781616	169
cg14738500	NA	NA	NA	NA	NA	NA	NA	0.516622	0.0890055	NA	NA	NA	Homo_sapiens.hg19	cg14738500	GFI1	GFI1_fiveUTR	chr1	92952320	92952321	50	+	Promoter (<=1kb)	1	92940318	92952433	12116	2	2672	uc001dow.4	113	ENSG00000162676	growth factor independent 1 transcriptional repressor	uc001dou.4;uc001dov.4;uc001dow.4	2672;2672;2672	-2915;-643;0	TRUE	FALSE	TRUE	TRUE	FALSE	TRUE	TRUE	FALSE	FALSE	fiveUTR	NA	NA	NA	NA
cg18349527	NA	NA	NA	-8.47631	NA	NA	NA	NA	NA	NA	NA	NA	Homo_sapiens.hg19	cg18349527	HDAC7	HDAC7_Promoter	chr12	48214579	48214580	50	-	Promoter (<=1kb)	12	48176507	48213763	37257	2	51564	uc001rqj.4	-866	ENSG00000061273	histone deacetylase 7	uc001rqj.4;uc001rqk.5;uc010slo.2	51564;51564;51564	0;0;0	FALSE	TRUE	TRUE	FALSE	FALSE	FALSE	FALSE	FALSE	FALSE	Promoter	NA	NA	NA	NA
cg19323059	NA	NA	NA	-0.207289	NA	NA	NA	NA	NA	NA	NA	NA	Homo_sapiens.hg19	cg19323059	INHBA-AS1	INHBA-AS1_Intron	chr7	41749344	41749345	50	+	Intron (uc003ths.2/285954, intron 1 of 2)	7	41733514	41752792	19279	1	285954	uc003ths.2	15831	ENSG00000224116	INHBA antisense RNA 1	uc003ths.2;uc003tht.4	285954;285954	0;0	TRUE	FALSE	FALSE	FALSE	FALSE	FALSE	TRUE	FALSE	FALSE	Intron	NA	NA	NA	NA
cg22770992	NA	NA	NA	NA	NA	-0.794917	NA	NA	NA	NA	NA	NA	Homo_sapiens.hg19	cg22770992	MSI2	MSI2_Intron	chr17	55483942	55483943	51	+	Intron (uc010wnm.1/124540, intron 6 of 13)	17	55333212	55757299	424088	1	124540	uc010wnm.1	150680	ENSG00000153944	musashi RNA binding protein 2	uc010wnm.1;uc002iuz.1;uc002iva.3	124540;124540;124540	0;0;0	TRUE	FALSE	FALSE	FALSE	FALSE	FALSE	TRUE	FALSE	FALSE	Intron	17	55483819	55483943	125
cg17417202	1.42031	NA	NA	NA	NA	NA	NA	NA	NA	NA	NA	NA	Homo_sapiens.hg19	cg17417202	HOXB9	HOXB9_Exon	chr17	46703614	46703615	50	-	Promoter (<=1kb)	17	46698519	46703835	5317	2	3219	uc002inx.3	221	ENSG00000170689	homeobox B9	uc002inx.3	3219	0	TRUE	FALSE	TRUE	FALSE	FALSE	TRUE	FALSE	FALSE	FALSE	Exon	17	46703122	46703737	616
cg07392244	NA	NA	NA	NA	NA	NA	-0.843592	NA	NA	NA	NA	NA	Homo_sapiens.hg19	cg07392244	NSG2	NSG2_threeUTR	chr5	173536068	173536069	50	-	3' UTR	5	173472607	173536182	63576	1	51617	uc003mcx.4	63463	ENSG00000170091	neuronal vesicle trafficking associated 2	uc003mcx.4;uc011dfh.2	51617;51617	0;0	TRUE	FALSE	FALSE	FALSE	TRUE	TRUE	FALSE	FALSE	FALSE	threeUTR	NA	NA	NA	NA
cg05066539	NA	NA	NA	NA	NA	NA	NA	3.56194	0.355381	NA	NA	NA	Homo_sapiens.hg19	cg05066539	ACHE	ACHE_threeUTR	chr7	100487911	100487912	51	-	3' UTR	7	100487615	100492009	4395	2	43	uc003uxd.3	4048	ENSG00000087085	acetylcholinesterase (Cartwright blood group)	uc003uxc.4;uc003uxd.3;uc003uxe.3;uc003uxf.3;uc003uxg.3;uc003uxh.3;uc003uxi.3;uc003uxj.1;uc003uwy.2;uc003uwz.2;uc003uxa.2;uc010lhl.1	402682;43;43;43;43;43;43;43;51593;51593;51593;51593	-572;0;0;0;0;0;0;6578;0;0;0;0	TRUE	FALSE	FALSE	FALSE	TRUE	TRUE	TRUE	FALSE	FALSE	threeUTR	7	100487911	100488157	247
cg04561722	NA	NA	NA	NA	NA	NA	NA	-0.478056	NA	NA	NA	NA	Homo_sapiens.hg19	cg04561722	CYFIP2	CYFIP2_Exon	chr5	156746853	156746854	51	-	Exon (uc011ddn.2/26999, exon 13 of 30)	5	156693091	156822606	129516	1	26999	uc011ddn.2	53762	ENSG00000055163	cytoplasmic FMR1 interacting protein 2	uc011ddn.2;uc011ddo.2;uc021ygm.1;uc021ygn.1;uc021ygo.1;uc003lwt.3;uc011ddp.2	26999;26999;26999;26999;26999;26999;26999	0;0;0;0;0;0;0	TRUE	FALSE	FALSE	FALSE	FALSE	TRUE	FALSE	FALSE	FALSE	Exon	5	156746820	156746912	93
cg10258119	NA	NA	NA	NA	NA	NA	NA	0.767375	NA	NA	NA	NA	Homo_sapiens.hg19	cg10258119	SEPTIN8	SEPTIN8_fiveUTR	chr5	132112969	132112970	50	+	Promoter (<=1kb)	5	132086509	132113067	26559	2	23176	uc003kxr.2	98	ENSG00000164402	septin 8	uc003kxr.2;uc003kxs.1;uc003kxu.2;uc003kxv.2;uc011cxi.1;uc003kxt.2	23176;23176;23176;23176;23176;23176	0;0;0;0;0;0	TRUE	FALSE	TRUE	TRUE	FALSE	TRUE	TRUE	FALSE	FALSE	fiveUTR	5	132112969	132113335	367
cg27193252	NA	NA	NA	NA	5.62286	NA	NA	NA	NA	NA	NA	NA	Homo_sapiens.hg19	cg27193252	FOXD3	FOXD3_Exon	chr1	63789224	63789225	50	+	Promoter (<=1kb)	1	63788730	63790797	2068	1	27022	uc001dax.2	445	ENSG00000187140	forkhead box D3	uc001dax.2	27022	0	TRUE	FALSE	TRUE	FALSE	FALSE	TRUE	FALSE	FALSE	FALSE	Exon	1	63788983	63790265	1283
cg04596060	NA	NA	NA	NA	NA	NA	NA	-0.446328	NA	NA	NA	NA	Homo_sapiens.hg19	cg04596060	RBM19	RBM19_Promoter	chr12	114404600	114404601	51	+	Promoter (<=1kb)	12	114259859	114404176	144318	2	9904	uc001tvn.4	-374	ENSG00000122965	RNA binding motif protein 19	uc009zwi.2;uc001tvm.3;uc001tvn.4	9904;9904;9904	0;0;0	FALSE	TRUE	TRUE	FALSE	FALSE	FALSE	FALSE	FALSE	FALSE	Promoter	NA	NA	NA	NA
cg13548252	NA	NA	NA	7.22929	NA	NA	NA	NA	NA	NA	NA	NA	Homo_sapiens.hg19	cg13548252	SOX14	SOX14_Intergenic_downstream	chr3	137490268	137490269	50	+	Distal Intergenic	3	137483134	137485172	2039	1	8403	uc003erm.2	7085	ENSG00000168875	SRY-box transcription factor 14	NA	NA	NA	FALSE	TRUE	FALSE	FALSE	FALSE	FALSE	FALSE	FALSE	TRUE	Intergenic_downstream	NA	NA	NA	NA
cg24785205	-0.344219	NA	NA	NA	NA	NA	NA	NA	NA	NA	NA	NA	Homo_sapiens.hg19	cg24785205	ZIC3	ZIC3_Intergenic_upstream	chrX	136632555	136632556	50	-	Distal Intergenic	23	136648346	136654259	5914	1	7547	uc004fak.3	-15840	ENSG00000156925	Zic family member 3	NA	NA	NA	FALSE	TRUE	FALSE	FALSE	FALSE	FALSE	FALSE	FALSE	TRUE	Intergenic_upstream	NA	NA	NA	NA
cg06121469	NA	NA	NA	NA	NA	NA	NA	0.480473	0.0688691	NA	NA	NA	Homo_sapiens.hg19	cg06121469	SPG11	SPG11_Promoter	chr15	44956098	44956099	51	-	Promoter (<=1kb)	15	44854894	44955876	100983	2	80208	uc001ztx.3	-272	ENSG00000104133	SPG11 vesicle trafficking associated, spatacsin	uc001zub.4;uc010uej.2;uc001ztx.3;uc010ueh.2;uc010uei.2;uc001zua.1	197135;197135;80208;80208;80208;80208	12938;12938;-222;-222;-222;-222	FALSE	TRUE	TRUE	FALSE	FALSE	FALSE	FALSE	FALSE	FALSE	Promoter	NA	NA	NA	NA
cg22821358	NA	NA	NA	NA	NA	NA	NA	-0.00277909	NA	NA	NA	NA	Homo_sapiens.hg19	cg22821358	MIR181A1HG	MIR181A1HG_Exon	chr1	198828005	198828006	51	+	Exon (uc001gux.1/406955, exon 1 of 1)	1	198777132	198906558	129427	2	100131234	uc021pgz.1	78553	NA	MIR181A1 host gene	uc021pgz.1;uc001gux.1;uc001guy.3	100131234;406955;406995	0;0;0	TRUE	FALSE	FALSE	FALSE	FALSE	TRUE	TRUE	FALSE	FALSE	Exon	NA	NA	NA	NA
cg13452214	NA	NA	NA	NA	NA	NA	-3.24488	NA	NA	NA	NA	NA	Homo_sapiens.hg19	cg13452214	BNC2	BNC2_Intron	chr9	16729515	16729516	51	-	Intron (uc003zml.3/54796, intron 2 of 6)	9	16409501	16870786	461286	2	54796	uc003zml.3	141221	ENSG00000173068	basonuclin 2	uc003zml.3;uc011lmw.2;uc003zmm.3;uc003zmo.1;uc003zmp.1;uc003zmq.1;uc003zmr.1;uc010mij.1;uc003zmu.1;uc010mim.1;uc010min.1	54796;54796;54796;54796;54796;54796;54796;54796;54796;54796;54796	0;0;0;0;0;0;0;0;0;0;0	TRUE	FALSE	FALSE	FALSE	FALSE	FALSE	TRUE	FALSE	FALSE	Intron	NA	NA	NA	NA
cg10535011	NA	NA	NA	NA	NA	NA	NA	0.0624212	NA	NA	NA	NA	Homo_sapiens.hg19	cg10535011	KMT2C	KMT2C_Exon	chr7	151962185	151962186	50	-	Exon (uc003wla.3/58508, exon 8 of 59)	7	151832010	152133090	301081	2	58508	uc003wla.3	170854	ENSG00000055609	lysine methyltransferase 2C	uc003wla.3	58508	0	TRUE	FALSE	FALSE	FALSE	FALSE	TRUE	FALSE	FALSE	FALSE	Exon	NA	NA	NA	NA
cg14656600	-12.4111	NA	NA	NA	NA	NA	NA	NA	NA	NA	NA	NA	Homo_sapiens.hg19	cg14656600	MAML3	MAML3_Intron	chr4	141072533	141072534	50	+	Intron (uc011chd.1/55534, intron 1 of 3)	4	140637546	141075233	437688	2	55534	uc011chd.1	2700	ENSG00000196782	mastermind like transcriptional coactivator 3	uc011chd.1;uc021xsg.1	55534;55534	0;0	TRUE	FALSE	FALSE	FALSE	FALSE	FALSE	TRUE	FALSE	FALSE	Intron	4	141072529	141072879	351
cg10699857	NA	NA	NA	NA	NA	NA	NA	-0.160607	NA	NA	NA	NA	Homo_sapiens.hg19	cg10699857	PITX2	PITX2_Intergenic_downstream	chr4	111532996	111532997	51	+	Distal Intergenic	4	111538580	111544254	5675	2	5308	uc003iac.3	11258	ENSG00000164093	paired like homeodomain 2	NA	NA	NA	FALSE	TRUE	FALSE	FALSE	FALSE	FALSE	FALSE	FALSE	TRUE	Intergenic_downstream	4	111532920	111533024	105
cg15428228	NA	NA	NA	NA	NA	NA	NA	0.0248388	NA	NA	NA	NA	Homo_sapiens.hg19	cg15428228	LHX1	LHX1_Intergenic_upstream	chr17	35149316	35149317	51	-	Distal Intergenic	17	35294772	35301915	7144	1	3975	uc002hnh.2	-145456	ENSG00000273706	LIM homeobox 1	NA	NA	NA	FALSE	TRUE	FALSE	FALSE	FALSE	FALSE	FALSE	FALSE	TRUE	Intergenic_upstream	NA	NA	NA	NA
cg05001302	NA	NA	NA	NA	NA	NA	NA	-8.77902e-05	NA	NA	NA	NA	Homo_sapiens.hg19	cg05001302	HOXC4	HOXC4_Exon	chr12	54447720	54447721	50	-	Exon (uc001seu.3/3221, exon 3 of 4)	12	54410642	54449814	39173	1	3221	uc001seu.3	37080	ENSG00000198353	homeobox C4	uc001seu.3;uc001sex.3;uc001sey.2	3221;3221;440101	0;0;0	TRUE	FALSE	FALSE	FALSE	FALSE	TRUE	FALSE	FALSE	FALSE	Exon	NA	NA	NA	NA
cg10822690	NA	NA	NA	NA	NA	NA	NA	-0.0123821	NA	NA	NA	NA	Homo_sapiens.hg19	cg10822690	CACNA2D3	CACNA2D3_Intron	chr3	55062476	55062477	50	-	Intron (uc003dhf.3/55799, intron 35 of 37)	3	54156693	55108584	951892	1	55799	uc003dhf.3	905785	ENSG00000157445	calcium voltage-gated channel auxiliary subunit alpha2delta 3	uc003dhf.3;uc003dhg.1;uc003dhh.1	55799;55799;55799	0;0;0	TRUE	FALSE	FALSE	FALSE	FALSE	FALSE	TRUE	FALSE	FALSE	Intron	NA	NA	NA	NA
cg25836301	NA	NA	NA	NA	NA	NA	NA	-0.0657765	NA	NA	NA	NA	Homo_sapiens.hg19	cg25836301	MEG3	MEG3_Promoter	chr14	101292306	101292307	50	+	Promoter (<=1kb)	14	101292445	101320642	28198	1	55384	uc021sbw.2	-89	ENSG00000214548	maternally expressed 3	uc021sbw.2;uc001yhw.3;uc001yhy.3;uc001yhz.3;uc001yib.3;uc001yic.3;uc001yie.3;uc010avz.2;uc010txb.2;uc010txc.2;uc010txd.2;uc010txe.2;uc010txf.2;uc010txg.2;uc010txh.2;uc021sbx.1	55384;55384;55384;55384;55384;55384;55384;55384;55384;55384;55384;55384;55384;55384;55384;55384	0;0;0;0;0;0;0;0;0;0;0;0;0;0;0;-4586	FALSE	TRUE	TRUE	FALSE	FALSE	FALSE	FALSE	FALSE	FALSE	Promoter	NA	NA	NA	NA
cg00027863	NA	NA	NA	NA	-0.875592	NA	NA	NA	NA	NA	NA	NA	Homo_sapiens.hg19	cg00027863	SENP3-EIF4A1	SENP3-EIF4A1_fiveUTR	chr17	7474754	7474755	50	+	5' UTR	17	7465309	7482324	17016	1	100533955	uc002gho.2	9395	NA	SENP3-EIF4A1 readthrough (NMD candidate)	uc002gho.2;uc031qyn.1;uc002ghr.1;uc002ghm.3;uc002ghs.1	100533955;100533955;100533955;26168;652965	0;0;0;0;-3278	TRUE	FALSE	FALSE	TRUE	FALSE	TRUE	FALSE	FALSE	FALSE	fiveUTR	NA	NA	NA	NA
cg11065059	NA	NA	NA	NA	NA	NA	NA	0.0508475	NA	NA	NA	NA	Homo_sapiens.hg19	cg11065059	TMEM178B	TMEM178B_Promoter	chr7	140772392	140772393	50	+	Promoter (1-2kb)	7	140774032	141180179	406148	1	100507421	uc003vwg.2	-1640	ENSG00000261115	transmembrane protein 178B	uc003vwg.2	100507421	0	FALSE	TRUE	TRUE	FALSE	FALSE	FALSE	FALSE	FALSE	FALSE	Promoter	7	140772359	140772611	253
cg05081470	NA	NA	NA	NA	NA	NA	NA	-0.103521	NA	NA	NA	NA	Homo_sapiens.hg19	cg05081470	MYCL	MYCL_Exon	chr1	40367035	40367036	50	-	Promoter (<=1kb)	1	40361096	40367687	6592	2	4610	uc001cer.2	602	ENSG00000116990	MYCL proto-oncogene, bHLH transcription factor	uc001cer.2;uc001ces.2;uc001cet.2	4610;4610;4610	0;0;0	TRUE	FALSE	TRUE	FALSE	FALSE	TRUE	FALSE	FALSE	FALSE	Exon	1	40366596	40368148	1553
cg01831082	NA	NA	NA	NA	-6.51012	NA	NA	NA	NA	NA	NA	NA	Homo_sapiens.hg19	cg01831082	ZNF608	ZNF608_Intron	chr5	123985744	123985745	50	+	Intron (uc003ktq.1/57507, intron 2 of 8)	5	123972610	124080865	108256	2	57507	uc003ktq.1	95121	ENSG00000168916	zinc finger protein 608	uc003ktq.1;uc003ktr.1;uc003kts.1;uc003ktt.1	57507;57507;57507;57507	0;0;0;0	TRUE	FALSE	FALSE	FALSE	FALSE	FALSE	TRUE	FALSE	FALSE	Intron	NA	NA	NA	NA
cg08343834	NA	NA	NA	NA	NA	NA	-4.17449	NA	NA	NA	NA	NA	Homo_sapiens.hg19	cg08343834	PMP22	PMP22_Promoter	chr17	15168658	15168659	50	-	Promoter (<=1kb)	17	15133096	15168644	35549	2	5376	uc002gol.3	-64	ENSG00000109099	peripheral myelin protein 22	uc002goj.3;uc002gok.3;uc002gol.3	5376;5376;5376	-4566;-2770;-15	FALSE	TRUE	TRUE	FALSE	FALSE	FALSE	FALSE	FALSE	FALSE	Promoter	NA	NA	NA	NA
cg00194126	NA	NA	NA	NA	0.33278	NA	NA	NA	NA	NA	NA	NA	Homo_sapiens.hg19	cg00194126	NR4A2	NR4A2_Exon	chr2	157186312	157186313	51	-	Exon (uc021vri.1/4929, exon 1 of 6)	2	157180944	157189287	8344	2	4929	uc002tyx.4	2925	ENSG00000153234	nuclear receptor subfamily 4 group A member 2	uc021vri.1;uc002tyx.4;uc002tyz.4;uc010zcf.2;uc010zcg.1	4929;4929;4929;4929;4929	0;0;0;0;0	TRUE	FALSE	FALSE	FALSE	FALSE	TRUE	FALSE	FALSE	FALSE	Exon	2	157185866	157186355	490
cg00247020	NA	NA	NA	NA	-7.1442	NA	NA	NA	NA	NA	NA	NA	Homo_sapiens.hg19	cg00247020	DHX30	DHX30_fiveUTR	chr3	47844655	47844656	51	+	Promoter (<=1kb)	3	47844399	47891686	47288	1	22907	uc003crt.3	206	ENSG00000132153	DExH-box helicase 30	uc003crr.4;uc003crs.2;uc003crt.3;uc003cru.3	22907;22907;22907;22907	0;0;0;0	TRUE	FALSE	TRUE	TRUE	FALSE	TRUE	FALSE	FALSE	FALSE	fiveUTR	3	47844122	47844667	546
cg15677754	NA	NA	NA	NA	NA	NA	NA	0.244852	NA	NA	NA	NA	Homo_sapiens.hg19	cg15677754	FOSL2	FOSL2_Exon	chr2	28635247	28635248	51	+	Exon (uc021vfg.1/2355, exon 4 of 4)	2	28615669	28639445	23777	1	2355	uc021vfg.1	19528	ENSG00000075426	FOS like 2, AP-1 transcription factor subunit	uc021vfg.1;uc002rma.3;uc010ymi.2	2355;2355;2355	0;0;0	TRUE	FALSE	FALSE	FALSE	FALSE	TRUE	FALSE	FALSE	FALSE	Exon	NA	NA	NA	NA
cg10397346	-2.28169	NA	NA	NA	NA	NA	NA	NA	NA	NA	NA	NA	Homo_sapiens.hg19	cg10397346	DYRK1A	DYRK1A_threeUTR	chr21	38884651	38884652	50	-	3' UTR	21	38739859	38887679	147821	1	1859	uc002ywi.3	144794	ENSG00000157540	dual specificity tyrosine phosphorylation regulated kinase 1A	uc002ywi.3;uc002ywj.3;uc002ywk.3;uc002ywm.3;uc011aei.2	1859;1859;1859;1859;1859	0;0;0;0;0	TRUE	FALSE	FALSE	FALSE	TRUE	TRUE	FALSE	FALSE	FALSE	threeUTR	NA	NA	NA	NA
cg12001987	NA	NA	NA	0.161518	NA	NA	NA	NA	NA	NA	NA	NA	Homo_sapiens.hg19	cg12001987	MIR196A2	MIR196A2_Intergenic_downstream	chr12	54387636	54387637	50	-	Downstream (2-3kb)	12	54385522	54385631	110	1	406973	uc001seo.2	2165	ENSG00000207924	microRNA 196a-2	uc001sen.3;uc001seo.2	3226;406973	0;0	FALSE	TRUE	FALSE	FALSE	FALSE	FALSE	FALSE	FALSE	FALSE	Intergenic_downstream	NA	NA	NA	NA
cg22397546	NA	NA	NA	0.891552	NA	NA	NA	NA	NA	NA	NA	NA	Homo_sapiens.hg19	cg22397546	TLX3	TLX3_fiveUTR	chr5	170736253	170736254	51	-	Promoter (<=1kb)	5	170736288	170739138	2851	1	30012	uc003mbf.3	0	ENSG00000164438	T cell leukemia homeobox 3	uc003mbf.3	30012	0	TRUE	FALSE	TRUE	TRUE	FALSE	TRUE	FALSE	FALSE	FALSE	fiveUTR	5	170736132	170737466	1335
cg18359063	NA	NA	NA	NA	NA	NA	NA	-1.13946	-0.294096	NA	NA	NA	Homo_sapiens.hg19	cg18359063	FOSL2	FOSL2_Promoter	chr2	28615349	28615350	50	+	Promoter (<=1kb)	2	28615669	28639445	23777	1	2355	uc021vfg.1	-270	ENSG00000075426	FOS like 2, AP-1 transcription factor subunit	uc021vfg.1;uc002rma.3;uc010ymi.2	2355;2355;2355	0;0;0	TRUE	FALSE	TRUE	FALSE	FALSE	FALSE	TRUE	FALSE	FALSE	Promoter	NA	NA	NA	NA
cg05475543	NA	NA	NA	NA	NA	NA	NA	0.449161	NA	NA	NA	NA	Homo_sapiens.hg19	cg05475543	SINHCAF	SINHCAF_Intron	chr12	31477216	31477217	50	+	Intron (uc001rkd.3/58516, intron 1 of 6)	12	31433520	31479159	45640	2	58516	uc001rkd.3	1943	ENSG00000139146	SIN3-HDAC complex associated factor	uc010sjz.2;uc001rkd.3;uc001rke.3;uc010ska.2;uc010skb.2;uc001rkf.1	58516;58516;58516;58516;58516;79857	-71;0;0;0;0;-34	TRUE	FALSE	FALSE	FALSE	FALSE	FALSE	TRUE	FALSE	FALSE	Intron	12	31476987	31477738	752
cg04268179	NA	NA	NA	NA	NA	NA	4.65626	NA	NA	NA	NA	NA	Homo_sapiens.hg19	cg04268179	PAX2	PAX2_Intergenic_upstream	chr10	102415300	102415301	50	-	Distal Intergenic	10	102505468	102589698	84231	1	5076	uc010qps.2	-90217	ENSG00000075891	paired box 2	NA	NA	NA	FALSE	TRUE	FALSE	FALSE	FALSE	FALSE	FALSE	FALSE	TRUE	Intergenic_upstream	NA	NA	NA	NA
cg08153819	NA	NA	NA	NA	NA	NA	NA	-0.0820513	NA	NA	NA	NA	Homo_sapiens.hg19	cg08153819	SLC6A5	SLC6A5_Exon	chr11	20625837	20625838	50	-	Exon (uc001mqd.3/9152, exon 3 of 16)	11	20620946	20676610	55665	1	9152	uc001mqd.3	4893	ENSG00000165970	solute carrier family 6 member 5	uc001mqd.3;uc009yic.3	9152;9152	0;0	TRUE	FALSE	FALSE	FALSE	FALSE	TRUE	TRUE	FALSE	FALSE	Exon	NA	NA	NA	NA
cg12827555	NA	NA	NA	NA	NA	NA	0.21047	NA	NA	NA	NA	NA	Homo_sapiens.hg19	cg12827555	VSX2	VSX2_Promoter	chr14	74706031	74706032	50	-	Promoter (<=1kb)	14	74706175	74729441	23267	1	338917	uc001xpq.3	-143	ENSG00000119614	visual system homeobox 2	uc001xpq.3	338917	0	FALSE	TRUE	TRUE	FALSE	FALSE	FALSE	FALSE	FALSE	FALSE	Promoter	NA	NA	NA	NA
cg27155698	1.49736	NA	NA	NA	NA	NA	NA	NA	NA	NA	NA	NA	Homo_sapiens.hg19	cg27155698	UNCX	UNCX_Intergenic_downstream	chr7	1281835	1281836	51	-	Distal Intergenic	7	1272654	1276613	3960	1	340260	uc011jvw.2	9231	ENSG00000164853	UNC homeobox	NA	NA	NA	FALSE	TRUE	FALSE	FALSE	FALSE	FALSE	FALSE	FALSE	TRUE	Intergenic_downstream	NA	NA	NA	NA
cg03932441	NA	NA	NA	NA	NA	NA	NA	NA	NA	-0.252738	NA	NA	Homo_sapiens.hg19	cg03932441	PAX2	PAX2_Intergenic_upstream	chr10	102415297	102415298	50	+	Distal Intergenic	10	102505468	102589698	84231	1	5076	uc001krk.4	-90171	ENSG00000075891	paired box 2	NA	NA	NA	FALSE	TRUE	FALSE	FALSE	FALSE	FALSE	FALSE	FALSE	TRUE	Intergenic_upstream	NA	NA	NA	NA
cg07763739	NA	NA	NA	NA	1.15319	NA	NA	NA	NA	NA	NA	NA	Homo_sapiens.hg19	cg07763739	SOX7	SOX7_Intron	chr8	10666534	10666535	50	-	Intron (uc011kwz.2/83595, intron 5 of 5)	8	10581278	10697299	116022	2	83595	uc011kwz.2	30766	ENSG00000171056	SRY-box transcription factor 7	uc003wth.2;uc003wti.2;uc011kwz.2	54984;54984;83595	0;0;0	TRUE	FALSE	FALSE	FALSE	FALSE	FALSE	TRUE	FALSE	FALSE	Intron	NA	NA	NA	NA
cg26320219	6.65603	NA	NA	NA	NA	NA	NA	NA	NA	NA	NA	NA	Homo_sapiens.hg19	cg26320219	CNPPD1	CNPPD1_threeUTR	chr2	220036660	220036661	51	-	3' UTR	2	220036619	220042732	6114	2	27013	uc002vjv.3	6022	ENSG00000115649	cyclin Pas1/PHO80 domain containing 1	uc010fwb.3;uc010zkr.2;uc010zks.2;uc002vjs.1;uc002vjt.1;uc002vju.4;uc002vjv.3;uc002vjq.4	151295;151295;151295;151295;151295;27013;27013;79840	-1843;-1843;-1843;-2836;-2532;0;0;0	TRUE	FALSE	FALSE	FALSE	TRUE	TRUE	FALSE	FALSE	FALSE	threeUTR	NA	NA	NA	NA
cg08358401	NA	NA	NA	NA	NA	NA	NA	-0.00734441	NA	NA	NA	NA	Homo_sapiens.hg19	cg08358401	KLF3	KLF3_Exon	chr4	38696385	38696386	50	+	Exon (uc003gth.4/51274, exon 5 of 6)	4	38665790	38703129	37340	1	51274	uc003gth.4	30597	ENSG00000109787	Kruppel like factor 3	uc003gtg.2;uc003gth.4	51274;51274	0;0	TRUE	FALSE	FALSE	FALSE	FALSE	TRUE	FALSE	FALSE	FALSE	Exon	NA	NA	NA	NA
cg16646354	NA	5.91122	NA	NA	NA	NA	NA	NA	NA	NA	NA	NA	Homo_sapiens.hg19	cg16646354	AHNAK	AHNAK_Intron	chr11	62310490	62310491	51	+	Intron (uc001ntk.2/79026, intron 1 of 5)	11	62201014	62314332	113319	2	79026	uc001ntk.2	3842	ENSG00000124942	AHNAK nucleoprotein	uc001ntk.2;uc001ntl.3	79026;79026	0;0	TRUE	FALSE	FALSE	FALSE	FALSE	FALSE	TRUE	FALSE	FALSE	Intron	11	62310377	62310513	137
cg09098248	NA	NA	NA	NA	NA	NA	NA	-0.0906519	-0.0158551	NA	NA	NA	Homo_sapiens.hg19	cg09098248	GSK3B	GSK3B_threeUTR	chr3	119542788	119542789	50	-	3' UTR	3	119540802	119813264	272463	2	2932	uc003edn.3	270425	ENSG00000082701	glycogen synthase kinase 3 beta	uc003edm.3;uc003edn.3;uc003edo.3	2932;2932;2932	0;0;0	TRUE	FALSE	FALSE	FALSE	TRUE	TRUE	FALSE	FALSE	FALSE	threeUTR	NA	NA	NA	NA
cg25326740	-5.22992	NA	NA	NA	NA	NA	NA	NA	NA	NA	NA	NA	Homo_sapiens.hg19	cg25326740	PTCH1	PTCH1_Intron	chr9	98271642	98271643	51	+	Intron (uc004avm.4/5727, intron 1 of 23)	9	98205264	98279247	73984	2	5727	uc004avm.4	7605	ENSG00000185920	patched 1	uc010mro.3;uc010mrp.3;uc004avl.4;uc010mrq.3;uc004avk.4;uc004avm.4;uc010mrr.3;uc010mrt.1;uc010mru.1;uc004avo.2;uc010mrv.1;uc010mrw.1	5727;5727;5727;5727;5727;5727;5727;5727;5727;5727;5727;5727	0;0;0;0;0;0;0;0;0;0;0;0	TRUE	FALSE	FALSE	FALSE	FALSE	FALSE	TRUE	FALSE	FALSE	Intron	9	98271563	98271643	81
cg20670041	NA	NA	NA	NA	NA	NA	NA	-0.318914	NA	NA	NA	NA	Homo_sapiens.hg19	cg20670041	KDM3B	KDM3B_fiveUTR	chr5	137729057	137729058	51	-	5' UTR	5	137688285	137772716	84432	1	51780	uc003lcy.1	40772	ENSG00000120733	lysine demethylase 3B	uc003lcy.1;uc010jew.1;uc011cys.1	51780;51780;51780	0;0;0	TRUE	FALSE	FALSE	TRUE	FALSE	TRUE	TRUE	FALSE	FALSE	fiveUTR	NA	NA	NA	NA
cg04203883	NA	NA	NA	NA	NA	NA	NA	NA	NA	-0.144999	NA	NA	Homo_sapiens.hg19	cg04203883	HOTAIR	HOTAIR_Promoter	chr12	54367822	54367823	51	+	Promoter (<=1kb)	12	54356092	54368740	12649	2	100124700	uc031qho.1	918	ENSG00000228630	HOX transcript antisense RNA	uc031qho.1;uc001sem.3	100124700;3227	0;0	TRUE	FALSE	TRUE	FALSE	FALSE	FALSE	TRUE	FALSE	FALSE	Promoter	12	54367151	54367823	673
cg26885340	NA	NA	NA	NA	NA	NA	NA	0.0737065	NA	NA	NA	NA	Homo_sapiens.hg19	cg26885340	KCNJ6	KCNJ6_Exon	chr21	38997691	38997692	51	-	Exon (uc011aej.2/3763, exon 4 of 4)	21	38996785	39285557	288773	2	3763	uc011aej.2	287816	ENSG00000157542	potassium inwardly rectifying channel subfamily J member 6	uc011aej.2;uc002ywo.3	3763;3763	0;0	TRUE	FALSE	FALSE	FALSE	FALSE	TRUE	FALSE	FALSE	FALSE	Exon	NA	NA	NA	NA
cg09260635	NA	NA	NA	NA	NA	NA	NA	-0.00873	NA	NA	NA	NA	Homo_sapiens.hg19	cg09260635	WWOX	WWOX_Intron	chr16	79198613	79198614	50	-	Intron (uc002ffk.3/51741, intron 8 of 8)	16	78133327	79246564	1113238	1	51741	uc002ffk.3	1065236	ENSG00000186153	WW domain containing oxidoreductase	uc002ffk.3;uc002ffl.3;uc010che.3;uc010vnk.2	51741;51741;51741;51741	0;0;0;0	TRUE	FALSE	FALSE	FALSE	FALSE	FALSE	TRUE	FALSE	FALSE	Intron	NA	NA	NA	NA
cg27356290	0.302071	NA	NA	NA	NA	NA	NA	NA	NA	NA	NA	NA	Homo_sapiens.hg19	cg27356290	KDM2A	KDM2A_threeUTR	chr11	67023771	67023772	50	+	3' UTR	11	66886740	67025550	138811	1	22992	uc001ojw.3	137033	ENSG00000173120	lysine demethylase 2A	uc001ojw.3;uc001ojx.3;uc031qbq.1;uc031qbr.1;uc001ojy.3;uc010rpn.3;uc001ojz.1;uc001oka.3	22992;22992;22992;22992;22992;22992;22992;22992	0;0;0;0;0;0;0;0	TRUE	FALSE	FALSE	FALSE	TRUE	TRUE	FALSE	FALSE	FALSE	threeUTR	NA	NA	NA	NA
cg09525637	NA	NA	NA	NA	NA	NA	NA	0.0933113	0.00408543	NA	NA	NA	Homo_sapiens.hg19	cg09525637	FTO	FTO_Intron	chr16	54102689	54102690	50	-	Intron (uc002ehr.3/79068, intron 8 of 8)	16	53737875	54148379	410505	1	79068	uc002ehr.3	364764	ENSG00000140718	FTO alpha-ketoglutarate dependent dioxygenase	uc002ehr.3;uc010vha.2;uc010cbz.3;uc002ehs.3	79068;79068;79068;79068	0;0;0;0	TRUE	FALSE	FALSE	FALSE	FALSE	FALSE	TRUE	FALSE	FALSE	Intron	NA	NA	NA	NA
cg06834901	NA	NA	NA	NA	NA	NA	NA	-0.46037	NA	NA	NA	NA	Homo_sapiens.hg19	cg06834901	SPRED2	SPRED2_Promoter	chr2	65659751	65659752	51	-	Promoter (<=1kb)	2	65537985	65659656	121672	2	200734	uc002sdr.4	-145	ENSG00000198369	sprouty related EVH1 domain containing 2	uc002sdr.4;uc010fcx.1	200734;200734	0;0	FALSE	TRUE	TRUE	FALSE	FALSE	FALSE	FALSE	FALSE	FALSE	Promoter	NA	NA	NA	NA
cg00843538	NA	NA	NA	NA	NA	NA	NA	-0.0720281	NA	NA	NA	NA	Homo_sapiens.hg19	cg00843538	RPL23P8	RPL23P8_Intergenic_downstream	chr7	21004288	21004289	51	+	Distal Intergenic	7	20866917	20867439	523	1	222901	uc011jyj.1	137321	ENSG00000219451	ribosomal protein L23 pseudogene 8	NA	NA	NA	FALSE	TRUE	FALSE	FALSE	FALSE	FALSE	FALSE	FALSE	TRUE	Intergenic_downstream	NA	NA	NA	NA
cg06930747	NA	NA	NA	NA	NA	NA	NA	-0.137278	NA	NA	NA	NA	Homo_sapiens.hg19	cg06930747	MOSMO	MOSMO_Exon	chr16	22086999	22087000	50	-	Exon (uc002dkd.2/730094, exon 2 of 3)	16	22019456	22095972	76517	1	730094	uc002dkd.2	67494	ENSG00000185716	modulator of smoothened	uc002dkd.2;uc002dkb.2	730094;730094	0;0	TRUE	FALSE	FALSE	FALSE	FALSE	TRUE	FALSE	FALSE	FALSE	Exon	NA	NA	NA	NA
cg12537546	NA	NA	NA	NA	NA	NA	NA	-0.12768	NA	NA	NA	NA	Homo_sapiens.hg19	cg12537546	MIR497HG	MIR497HG_Exon	chr17	6919153	6919154	51	+	Exon (uc002gec.3/100529209, exon 5 of 8)	17	6919137	6922973	3837	2	100506755	uc021tox.1	3820	ENSG00000267532	mir-497-195 cluster host gene	uc021tou.1;uc002gdy.3;uc021tox.1;uc002gea.4;uc021tow.2;uc002gec.3;uc002ged.3;uc010vti.2;uc010vtj.2	100506713;100506713;100506755;100529209;100529209;100529209;100529209;100529209;574456	0;-3450;0;3367;3367;0;0;0;0	TRUE	FALSE	FALSE	FALSE	FALSE	TRUE	TRUE	FALSE	FALSE	Exon	NA	NA	NA	NA
cg25560333	NA	NA	NA	NA	NA	NA	NA	-0.64339	NA	NA	NA	NA	Homo_sapiens.hg19	cg25560333	CELF2	CELF2_Exon	chr10	11060104	11060105	51	-	Exon (uc001ikk.2/10659, exon 1 of 14)	10	11047259	11378672	331414	1	10659	uc001iki.4	12845	ENSG00000048740	CUGBP Elav-like family member 2	uc010qbi.2;uc010qbj.1;uc001iki.4;uc001ikk.2;uc001ikl.4	10659;10659;10659;10659;10659	0;0;0;0;0	TRUE	FALSE	FALSE	FALSE	FALSE	TRUE	TRUE	FALSE	FALSE	Exon	10	11060084	11060789	706
cg02860346	0.3441	NA	NA	NA	NA	NA	NA	NA	NA	NA	NA	NA	Homo_sapiens.hg19	cg02860346	MBIP	MBIP_Intergenic_downstream	chr14	36741796	36741797	50	-	Distal Intergenic	14	36767764	36789882	22119	2	51562	uc010tpy.1	48135	ENSG00000151332	MAP3K12 binding inhibitory protein 1	NA	NA	NA	FALSE	TRUE	FALSE	FALSE	FALSE	FALSE	FALSE	FALSE	TRUE	Intergenic_downstream	14	36741748	36741853	106
cg22459894	NA	NA	0.00570491	NA	NA	NA	NA	NA	NA	NA	NA	NA	Homo_sapiens.hg19	cg22459894	POLL	POLL_Intron	chr10	103334185	103334186	50	+	Intron (uc010qpz.2/uc010qpz.2, intron 1 of 3)	10	103338639	103342950	4312	2	27343	uc001ktd.1	8765	ENSG00000166169	DNA polymerase lambda	uc001ktd.1;uc001kte.1;uc001ktg.1;uc001kth.1;uc001ktf.3;uc001kti.2;uc001ktj.2;uc001ktl.3;uc001ktm.3;uc010qqa.2;uc010qqb.2;uc010qqc.2	27343;27343;27343;27343;27343;27343;27343;27343;27343;27343;27343;27343	8765;9911;13698;13698;13842;13842;13842;13842;13842;13842;13842;13842	TRUE	FALSE	FALSE	FALSE	FALSE	FALSE	TRUE	FALSE	FALSE	Intron	10	103334150	103334267	118
cg18776764	NA	NA	NA	NA	NA	NA	NA	-0.407378	NA	NA	NA	NA	Homo_sapiens.hg19	cg18776764	BCL6	BCL6_fiveUTR	chr3	187463562	187463563	51	+	Promoter (<=1kb)	3	187439165	187463513	24349	2	604	uc003frq.2	0	ENSG00000113916	BCL6 transcription repressor	uc003frq.2	604	0	TRUE	FALSE	TRUE	TRUE	FALSE	TRUE	FALSE	FALSE	FALSE	fiveUTR	3	187463405	187463653	249
cg21948411	0.364968	NA	NA	NA	NA	NA	NA	NA	NA	NA	NA	NA	Homo_sapiens.hg19	cg21948411	PAX2	PAX2_Intergenic_upstream	chr10	102416403	102416404	51	-	Distal Intergenic	10	102505468	102589698	84231	1	5076	uc010qps.2	-89065	ENSG00000075891	paired box 2	NA	NA	NA	FALSE	TRUE	FALSE	FALSE	FALSE	FALSE	FALSE	FALSE	TRUE	Intergenic_upstream	10	102416403	102416556	154
cg01902998	NA	NA	-10.3246	NA	NA	NA	NA	NA	NA	NA	NA	NA	Homo_sapiens.hg19	cg01902998	SPTB	SPTB_Promoter	chr14	65346633	65346634	50	+	Promoter (<=1kb)	14	65233117	65346601	113485	2	6710	uc001xhu.3	-33	ENSG00000070182	spectrin beta, erythrocytic	uc001xhs.3;uc001xhu.3	6710;6710	0;0	FALSE	TRUE	TRUE	FALSE	FALSE	FALSE	FALSE	FALSE	FALSE	Promoter	14	65346527	65346642	116
cg20951825	NA	NA	NA	NA	NA	NA	NA	0.284161	0.0231066	NA	NA	NA	Homo_sapiens.hg19	cg20951825	PRDM6	PRDM6_Intron	chr5	122461157	122461158	51	-	Intron (uc003kti.3/93166, intron 3 of 7)	5	122424841	122523745	98905	1	93166	uc003kti.3	36316	ENSG00000061455	PR/SET domain 6	uc003kti.3;uc003ktj.3	93166;93166	0;0	TRUE	FALSE	FALSE	FALSE	FALSE	FALSE	TRUE	FALSE	FALSE	Intron	NA	NA	NA	NA
cg10868173	NA	NA	NA	NA	NA	NA	NA	-0.568075	-0.0300888	NA	NA	NA	Homo_sapiens.hg19	cg10868173	ZSWIM8	ZSWIM8_Exon	chr10	75553716	75553717	51	+	Exon (uc001jve.3/23053, exon 12 of 26)	10	75545382	75561556	16175	1	23053	uc001jve.3	8284	ENSG00000214655	zinc finger SWIM-type containing 8	uc001jve.3;uc001jvf.3;uc001jvj.3;uc009xrl.3;uc001jvh.3;uc001jvi.3;uc010qkr.2	23053;23053;23053;23053;23053;23053;23053	0;0;0;0;0;0;0	TRUE	FALSE	FALSE	FALSE	FALSE	TRUE	FALSE	FALSE	FALSE	Exon	NA	NA	NA	NA
cg27551316	NA	NA	NA	NA	NA	NA	NA	0.380655	NA	NA	NA	NA	Homo_sapiens.hg19	cg27551316	TCF7L2	TCF7L2_Exon	chr10	114919686	114919687	50	+	Exon (uc001lac.4/6934, exon 13 of 14)	10	114710009	114927436	217428	1	6934	uc001lac.4	209678	ENSG00000148737	transcription factor 7 like 2	uc001lac.4;uc001lad.4;uc001lae.4;uc001laf.4;uc001lag.4;uc001lah.3;uc010qrk.2;uc010qrl.2;uc010qrm.2;uc010qrn.2;uc010qro.2;uc010qrp.2;uc010qrq.2;uc021pyg.1;uc021pyh.1;uc021pyi.1;uc021pyj.1;uc021pyk.1;uc021pyl.1;uc021pym.1;uc021pyn.1;uc021pyo.1;uc021pyp.1;uc010qrr.2;uc010qrs.2;uc010qrt.2;uc010qru.2;uc010qrv.2;uc010qrw.2;uc010qrx.2	6934;6934;6934;6934;6934;6934;6934;6934;6934;6934;6934;6934;6934;6934;6934;6934;6934;6934;6934;6934;6934;6934;6934;6934;6934;6934;6934;6934;6934;6934	0;0;0;0;0;0;0;0;0;0;0;0;0;0;0;0;0;0;0;0;0;0;0;0;0;0;0;0;0;0	TRUE	FALSE	FALSE	FALSE	FALSE	TRUE	TRUE	FALSE	FALSE	Exon	NA	NA	NA	NA
cg09428433	-7.11659	NA	NA	NA	NA	NA	NA	NA	NA	NA	NA	NA	Homo_sapiens.hg19	cg09428433	TRABD2B	TRABD2B_Promoter	chr1	48463306	48463307	50	-	Promoter (<=1kb)	1	48226200	48462562	236363	2	388630	uc021ong.1	-795	ENSG00000269113	TraB domain containing 2B	uc021ong.1	388630	0	FALSE	TRUE	TRUE	FALSE	FALSE	FALSE	FALSE	FALSE	FALSE	Promoter	NA	NA	NA	NA
cg06646475	NA	NA	NA	NA	NA	25.9566	NA	NA	NA	NA	NA	NA	Homo_sapiens.hg19	cg06646475	CCND2	CCND2_Promoter	chr12	4381246	4381247	50	+	Promoter (1-2kb)	12	4382902	4414522	31621	1	894	uc001qmo.3	-1606	ENSG00000118971	cyclin D2	uc001qmo.3	894	-1606	FALSE	TRUE	TRUE	FALSE	FALSE	FALSE	FALSE	FALSE	FALSE	Promoter	NA	NA	NA	NA
cg05262155	NA	NA	-2.41054	NA	NA	NA	NA	NA	NA	NA	NA	NA	Homo_sapiens.hg19	cg05262155	NRIP1	NRIP1_Promoter	chr21	16437344	16437345	50	+	Promoter (<=1kb)	21	16333556	16438231	104676	2	8204	uc031ruy.1	887	ENSG00000180530	nuclear receptor interacting protein 1	uc002yjx.2;uc031ruy.1;uc031ruz.1	8204;8204;8204	0;0;0	TRUE	FALSE	TRUE	FALSE	FALSE	FALSE	TRUE	FALSE	FALSE	Promoter	21	16436497	16437425	929
cg08058566	NA	NA	NA	NA	NA	NA	NA	NA	NA	0.540834	NA	NA	Homo_sapiens.hg19	cg08058566	ACIN1	ACIN1_Exon	chr14	23536580	23536581	50	-	Exon (uc001wio.4/22985, exon 2 of 12)	14	23527774	23564823	37050	2	22985	uc001wit.4	28243	ENSG00000100813	apoptotic chromatin condensation inducer 1	uc001wio.4;uc001wip.4;uc001wiq.4;uc001wir.4;uc001wis.4;uc001wit.4;uc010akg.3;uc010tnj.2	22985;22985;22985;22985;22985;22985;22985;22985	0;0;0;0;0;0;0;0	TRUE	FALSE	FALSE	FALSE	FALSE	TRUE	TRUE	FALSE	FALSE	Exon	NA	NA	NA	NA
cg11429292	NA	NA	NA	NA	NA	NA	NA	-0.0240093	-0.00674677	NA	NA	NA	Homo_sapiens.hg19	cg11429292	LAG3	LAG3_Intergenic_downstream	chr12	6888035	6888036	51	-	Downstream (<1kb)	12	6881681	6887621	5941	1	3902	uc001qqu.3	6404	ENSG00000089692	lymphocyte activating 3	uc001qqs.3;uc001qqt.4;uc001qqu.3	3902;3902;3902	0;0;0	FALSE	TRUE	FALSE	FALSE	FALSE	FALSE	FALSE	FALSE	FALSE	Intergenic_downstream	12	6888008	6888117	110
cg01383681	NA	NA	NA	NA	NA	NA	NA	-0.235694	NA	NA	NA	NA	Homo_sapiens.hg19	cg01383681	WAPL	WAPL_fiveUTR	chr10	88281444	88281445	51	+	Promoter (<=1kb)	10	88195013	88281541	86529	2	23063	uc001kdo.3	97	ENSG00000062650	WAPL cohesin release factor	uc001kdn.3;uc001kdo.3;uc009xsw.3;uc010qmh.1;uc010qmi.1;uc010qmj.1	23063;23063;23063;23063;23063;23063	0;0;0;-237;0;0	TRUE	FALSE	TRUE	TRUE	FALSE	TRUE	TRUE	FALSE	FALSE	fiveUTR	10	88281406	88281445	40
cg24966735	NA	NA	NA	NA	NA	NA	NA	0.0242951	NA	NA	NA	NA	Homo_sapiens.hg19	cg24966735	KLF12	KLF12_fiveUTR	chr13	74708143	74708144	50	-	Promoter (<=1kb)	13	74260149	74708394	448246	2	11278	uc010aeq.3	251	ENSG00000118922	Kruppel like factor 12	uc001vjf.3;uc031qme.1;uc010aeq.3;uc001vjg.3	11278;11278;11278;11278	0;0;0;0	TRUE	FALSE	TRUE	TRUE	FALSE	TRUE	TRUE	FALSE	FALSE	fiveUTR	13	74708078	74708293	216
cg01614688	NA	NA	NA	NA	NA	NA	NA	0.131552	NA	NA	NA	NA	Homo_sapiens.hg19	cg01614688	SP6	SP6_Intergenic_upstream	chr17	45946305	45946306	50	-	Distal Intergenic	17	45922280	45933240	10961	2	80320	uc002imh.1	-13115	ENSG00000189120	Sp6 transcription factor	NA	NA	NA	FALSE	TRUE	FALSE	FALSE	FALSE	FALSE	FALSE	FALSE	TRUE	Intergenic_upstream	NA	NA	NA	NA
cg27248455	NA	NA	NA	NA	NA	NA	NA	-0.0848913	NA	NA	NA	NA	Homo_sapiens.hg19	cg27248455	HES7	HES7_threeUTR	chr17	8024759	8024760	51	-	3' UTR	17	8023908	8027410	3503	2	84667	uc002gkb.2	2601	ENSG00000179111	hes family bHLH transcription factor 7	uc002gka.3;uc010cnr.3;uc010vuo.2;uc010vup.2;uc002gkb.2;uc002gkc.3	59344;59344;59344;59344;84667;84667	-2952;-2899;-2525;-2525;0;0	TRUE	FALSE	FALSE	FALSE	TRUE	TRUE	FALSE	FALSE	FALSE	threeUTR	17	8024759	8024868	110
cg11997728	NA	NA	NA	NA	NA	NA	NA	-0.086837	-0.00330806	NA	NA	NA	Homo_sapiens.hg19	cg11997728	SYT7	SYT7_Intron	chr11	61310047	61310048	50	-	Intron (uc001nrv.3/9066, intron 3 of 8)	11	61281188	61348344	67157	2	9066	uc001nrv.3	38298	ENSG00000011347	synaptotagmin 7	uc001nrv.3;uc009ynr.3;uc001nrx.1	9066;9066;9066	0;0;13633	TRUE	FALSE	FALSE	FALSE	FALSE	FALSE	TRUE	FALSE	FALSE	Intron	11	61309911	61310048	138
cg04674625	NA	NA	NA	NA	NA	1.6357	NA	NA	NA	NA	NA	NA	Homo_sapiens.hg19	cg04674625	NKX2-2	NKX2-2_Promoter	chr20	21496690	21496691	50	-	Promoter (2-3kb)	20	21491660	21494664	3005	2	4821	uc002wsi.3	-2025	ENSG00000125820	NK2 homeobox 2	uc002wsi.3	4821	0	FALSE	TRUE	TRUE	FALSE	FALSE	FALSE	FALSE	FALSE	FALSE	Promoter	20	21496591	21496757	167
cg12052580	NA	NA	NA	NA	NA	NA	NA	-0.0475221	-0.0102065	NA	NA	NA	Homo_sapiens.hg19	cg12052580	DDX1	DDX1_Intron	chr2	15834503	15834504	51	-	Intron (uc002rcf.1/uc002rcf.1, intron 2 of 5)	2	15731745	15768963	37219	1	1653	uc010yjq.2	102808	ENSG00000079785	DEAD-box helicase 1	NA	NA	NA	TRUE	FALSE	FALSE	FALSE	FALSE	FALSE	TRUE	FALSE	FALSE	Intron	NA	NA	NA	NA
cg14234063	NA	NA	NA	NA	NA	-0.35442	NA	NA	NA	NA	NA	NA	Homo_sapiens.hg19	cg14234063	USP54	USP54_fiveUTR	chr10	75289990	75289991	51	-	5' UTR	10	75257296	75335433	78138	2	159195	uc001juo.3	45393	ENSG00000166348	ubiquitin specific peptidase 54	uc001juk.3;uc001jul.3;uc001jum.3;uc001jun.3;uc001juo.3;uc001jup.3;uc010qkl.1	159195;159195;159195;159195;159195;159195;159195	0;0;0;0;0;0;0	TRUE	FALSE	FALSE	TRUE	FALSE	TRUE	FALSE	FALSE	FALSE	fiveUTR	NA	NA	NA	NA
cg26917960	NA	NA	NA	NA	NA	NA	NA	0.534564	0.0733649	NA	NA	NA	Homo_sapiens.hg19	cg26917960	DENND1A	DENND1A_Intron	chr9	126185075	126185076	50	+	Intron (uc010mwh.1/57706, intron 1 of 4)	9	126141933	126692417	550485	2	57706	uc004bnz.1	507292	ENSG00000119522	DENN domain containing 1A	uc010mwh.1;uc011lzl.1;uc004bny.1;uc004bnz.1;uc011lzm.1;uc004boa.1;uc004bob.1;uc004boc.3	57706;57706;57706;57706;57706;57706;57706;57706	0;0;0;0;0;0;0;0	TRUE	FALSE	FALSE	FALSE	FALSE	FALSE	TRUE	FALSE	FALSE	Intron	NA	NA	NA	NA
cg15091323	NA	NA	NA	NA	NA	NA	NA	NA	NA	0.067812	NA	NA	Homo_sapiens.hg19	cg15091323	BCL11A	BCL11A_fiveUTR	chr2	60780474	60780475	50	+	Promoter (<=1kb)	2	60678302	60780633	102332	2	53335	uc002sab.3	109	ENSG00000119866	BAF chromatin remodeling complex subunit BCL11A	uc002sab.3;uc002sac.3;uc010ypi.2;uc010ypj.2;uc002sae.1;uc002saf.1;uc010fcg.3	53335;53335;53335;53335;53335;53335;53335	0;0;0;0;0;0;0	TRUE	FALSE	TRUE	TRUE	FALSE	TRUE	FALSE	FALSE	FALSE	fiveUTR	2	60780350	60780484	135
cg17050986	NA	NA	NA	NA	NA	NA	NA	-0.197466	-0.0179453	NA	NA	NA	Homo_sapiens.hg19	cg17050986	SCN5A	SCN5A_Exon	chr3	38655521	38655522	50	-	Exon (uc021wvi.1/6331, exon 3 of 25)	3	38589553	38691164	101612	2	6331	uc021wvq.1	35643	ENSG00000183873	sodium voltage-gated channel alpha subunit 5	uc021wvi.1;uc021wvj.1;uc021wvk.1;uc021wvl.1;uc021wvm.1;uc021wvn.1;uc021wvo.1;uc021wvp.1;uc021wvq.1;uc021wvr.1;uc021wvs.1;uc021wvt.1;uc021wvu.1;uc021wvv.1;uc010hhl.1	6331;6331;6331;6331;6331;6331;6331;6331;6331;6331;6331;6331;6331;6331;6331	0;0;0;0;0;0;0;0;0;0;0;0;0;0;0	TRUE	FALSE	FALSE	FALSE	FALSE	TRUE	TRUE	FALSE	FALSE	Exon	NA	NA	NA	NA
cg02304325	NA	NA	NA	NA	NA	NA	NA	-0.68581	NA	NA	NA	NA	Homo_sapiens.hg19	cg02304325	IER5L	IER5L_fiveUTR	chr9	131940337	131940338	50	+	Promoter (<=1kb)	9	131937831	131940540	2710	2	389792	uc010myt.1	203	ENSG00000188483	immediate early response 5 like	uc010myt.1	389792	0	TRUE	FALSE	TRUE	TRUE	FALSE	TRUE	FALSE	FALSE	FALSE	fiveUTR	9	131940253	131940587	335
cg14486003	NA	NA	NA	NA	NA	NA	NA	-0.196393	NA	NA	NA	NA	Homo_sapiens.hg19	cg14486003	LINC01101	LINC01101_Intergenic_downstream	chr2	121199666	121199667	51	+	Distal Intergenic	2	121221911	121223925	2015	2	84931	uc002tmo.2	24259	ENSG00000280409	long intergenic non-protein coding RNA 1101	NA	NA	NA	FALSE	TRUE	FALSE	FALSE	FALSE	FALSE	FALSE	FALSE	TRUE	Intergenic_downstream	NA	NA	NA	NA
cg26077811	NA	NA	-2.80006	NA	NA	NA	NA	NA	NA	NA	NA	NA	Homo_sapiens.hg19	cg26077811	USP2	USP2_Intron	chr11	119232263	119232264	51	-	Intron (uc001pwl.4/9099, intron 1 of 11)	11	119225925	119234892	8968	2	9099	uc001pwl.4	2579	ENSG00000036672	ubiquitin specific peptidase 2	uc001pwl.4;uc001pwm.4;uc001pwn.4	9099;9099;9099	0;0;0	TRUE	FALSE	FALSE	FALSE	FALSE	FALSE	TRUE	FALSE	FALSE	Intron	NA	NA	NA	NA
cg25896754	NA	NA	NA	NA	NA	NA	NA	-0.975508	NA	NA	NA	NA	Homo_sapiens.hg19	cg25896754	TP53	TP53_fiveUTR	chr17	7590877	7590878	51	+	Promoter (<=1kb)	17	7571720	7590868	19149	2	7157	uc002gij.3	0	ENSG00000141510	tumor protein p53	uc010vuh.2;uc010vui.2;uc002gip.3;uc002giq.3;uc002gir.3;uc010cnl.3;uc002gij.3;uc002gim.3;uc010cnh.2;uc010cni.2;uc031qyq.1;uc002gin.3;uc002gio.3;uc010vug.3;uc010cnk.2	55135;55135;55135;55135;55135;55135;7157;7157;7157;7157;7157;7157;7157;7157;7157	0;0;0;0;0;0;0;0;0;0;0;0;0;0;0	TRUE	FALSE	TRUE	TRUE	FALSE	TRUE	TRUE	FALSE	FALSE	fiveUTR	NA	NA	NA	NA
cg16358826	NA	NA	NA	NA	NA	NA	NA	-0.0263268	NA	NA	NA	NA	Homo_sapiens.hg19	cg16358826	GABRA4	GABRA4_fiveUTR	chr4	46996264	46996265	51	-	Promoter (<=1kb)	4	46920917	46996424	75508	2	2557	uc003gxg.3	110	ENSG00000109158	gamma-aminobutyric acid type A receptor alpha4 subunit	uc021xnz.1;uc021xoa.1;uc003gxg.3	2557;2557;2557	0;0;0	TRUE	FALSE	TRUE	TRUE	FALSE	TRUE	FALSE	FALSE	FALSE	fiveUTR	NA	NA	NA	NA
cg08687401	NA	NA	NA	3.67267	NA	NA	NA	NA	NA	NA	NA	NA	Homo_sapiens.hg19	cg08687401	EN1	EN1_Promoter	chr2	119607808	119607809	51	-	Promoter (2-3kb)	2	119599747	119605759	6013	2	2019	uc002tlm.3	-2099	ENSG00000163064	engrailed homeobox 1	uc002tlm.3	2019	0	FALSE	TRUE	TRUE	FALSE	FALSE	FALSE	FALSE	FALSE	FALSE	Promoter	2	119607799	119607937	139
cg26782661	NA	NA	-1.74968	NA	NA	NA	NA	NA	NA	NA	NA	NA	Homo_sapiens.hg19	cg26782661	BCOR	BCOR_Intron	chrX	40013751	40013752	51	-	Intron (uc004deo.4/54880, intron 1 of 13)	23	39910499	40036582	126084	2	54880	uc004deo.4	22781	ENSG00000183337	BCL6 corepressor	uc004deo.4;uc004dep.4	54880;54880	0;0	TRUE	FALSE	FALSE	FALSE	FALSE	FALSE	TRUE	FALSE	FALSE	Intron	NA	NA	NA	NA
cg21950518	NA	NA	NA	NA	NA	NA	NA	-0.121435	NA	NA	NA	NA	Homo_sapiens.hg19	cg21950518	IL6ST	IL6ST_fiveUTR	chr5	55290746	55290747	51	+	Promoter (<=1kb)	5	55230925	55290821	59897	2	3572	uc003jqq.3	75	ENSG00000134352	interleukin 6 signal transducer	uc003jqq.3;uc003jqr.3;uc010iwb.3;uc003jqs.3	3572;3572;3572;441072	0;0;0;-249	TRUE	FALSE	TRUE	TRUE	FALSE	TRUE	FALSE	FALSE	FALSE	fiveUTR	5	55290501	55291389	889
cg01994205	4.59344	NA	NA	NA	NA	NA	NA	NA	NA	NA	NA	NA	Homo_sapiens.hg19	cg01994205	OBI1-AS1	OBI1-AS1_fiveUTR	chr13	79177467	79177468	51	-	5' UTR	13	78628990	79191460	562471	1	100874222	uc001vku.1	548477	ENSG00000234377	OBI1 antisense RNA 1	uc001vku.1;uc001vkv.3	100874222;5457	0;0	TRUE	FALSE	FALSE	TRUE	FALSE	TRUE	TRUE	FALSE	FALSE	fiveUTR	13	79177462	79177704	243
cg16726355	NA	NA	-4.64318	NA	NA	NA	NA	NA	NA	NA	NA	NA	Homo_sapiens.hg19	cg16726355	EIF4G3	EIF4G3_Promoter	chr1	21502865	21502866	50	-	Promoter (<=1kb)	1	21132785	21503381	370597	2	8672	uc001bee.3	466	ENSG00000075151	eukaryotic translation initiation factor 4 gamma 3	uc001bee.3;uc001bef.3;uc001beh.3	8672;8672;8672	0;0;0	TRUE	FALSE	TRUE	FALSE	FALSE	FALSE	TRUE	FALSE	FALSE	Promoter	1	21502490	21502997	508
cg05247547	NA	NA	NA	NA	NA	NA	NA	NA	NA	0.061301	NA	NA	Homo_sapiens.hg19	cg05247547	UTY	UTY_Exon	chrY	15409629	15409630	51	-	Exon (uc004fsw.1/7404, exon 15 of 18)	24	15346461	15471043	124583	2	7404	uc004fsw.1	61364	ENSG00000183878	ubiquitously transcribed tetratricopeptide repeat containing, Y-linked	uc004fsw.1;uc022cjk.2;uc004fsx.2;uc022cjl.2;uc022cjm.2;uc022cjn.2;uc022cjo.2;uc022cjp.2;uc022cjq.2;uc022cjr.2;uc022cjs.2;uc022cjt.2;uc022cju.2;uc022cjv.2;uc022cjw.2;uc022cjx.2;uc022cjy.2;uc022cjz.2;uc022cka.2;uc022ckb.2;uc022ckc.2;uc022ckd.2;uc022cke.2;uc022ckf.2;uc022ckg.2;uc022ckh.2;uc022cki.2;uc022ckj.2;uc022ckk.2;uc022ckm.2;uc022ckn.2;uc022cko.2;uc022ckp.2;uc022ckq.2;uc022ckr.2;uc022cks.2;uc0…	7404;7404;7404;7404;7404;7404;7404;7404;7404;7404;7404;7404;7404;7404;7404;7404;7404;7404;7404;7404;7404;7404;7404;7404;7404;7404;7404;7404;7404;7404;7404;7404;7404;7404;7404;7404;7404;7404;7404;7404;7404;7404;7404;7404;7404;7404;7404;7404;7404;7404;7404;7404;7404;7404;7404;7404;7404;7404;7404;7404;7404;7404;7404;7404;7404;7404;7404;7404;7404;7404;7404	0;0;0;0;0;0;0;0;0;0;0;0;0;0;0;0;0;0;0;0;0;0;0;0;0;0;0;0;0;0;0;0;0;0;0;0;0;0;0;0;0;0;0;0;0;0;0;0;0;0;0;0;0;0;0;0;0;0;0;0;0;0;0;0;0;0;0;0;0;0;0	TRUE	FALSE	FALSE	FALSE	FALSE	TRUE	TRUE	FALSE	FALSE	Exon	NA	NA	NA	NA
cg22901840	NA	NA	NA	NA	NA	NA	NA	0.364882	0.0361858	NA	NA	NA	Homo_sapiens.hg19	cg22901840	GNG12-AS1	GNG12-AS1_Exon	chr1	68512777	68512778	51	-	Exon (uc001ded.3/9077, exon 2 of 2)	1	68297971	68668670	370700	1	100289178	uc001deb.2	214806	ENSG00000232284	GNG12, DIRAS3 and WLS antisense RNA 1	uc001deb.2;uc001dec.2;uc001ded.3	100289178;100289178;9077	0;0;0	TRUE	FALSE	FALSE	FALSE	FALSE	TRUE	TRUE	FALSE	FALSE	Exon	1	68512777	68512935	159
cg21037776	NA	-60.0021	NA	NA	NA	NA	NA	NA	NA	NA	NA	NA	Homo_sapiens.hg19	cg21037776	CACNA1G	CACNA1G_Intron	chr17	48687225	48687226	51	+	Intron (uc002irj.2/8913, intron 24 of 34)	17	48638429	48704832	66404	1	8913	uc002irj.2	48746	ENSG00000006283	calcium voltage-gated channel subunit alpha1 G	uc002irj.2;uc002irk.2;uc002irl.2;uc002irm.2;uc002irn.2;uc002iro.2;uc002irp.2;uc002irr.2;uc002irs.2;uc002irt.2;uc002iru.2;uc002irv.2;uc002irw.2;uc002irx.2;uc002iry.2;uc002irz.2;uc002isa.2;uc002isb.2;uc002isc.2;uc002isd.2;uc002ise.2;uc002isf.2;uc002isg.2;uc002ish.2;uc002isi.2;uc031rde.1;uc002isj.3	8913;8913;8913;8913;8913;8913;8913;8913;8913;8913;8913;8913;8913;8913;8913;8913;8913;8913;8913;8913;8913;8913;8913;8913;8913;8913;8913	0;0;0;0;0;0;0;0;0;0;0;0;0;0;0;0;0;0;0;0;0;0;0;0;0;0;0	TRUE	FALSE	FALSE	FALSE	FALSE	FALSE	TRUE	FALSE	FALSE	Intron	17	48687174	48687355	182
cg25131378	NA	NA	NA	NA	NA	NA	NA	-0.488785	-0.025613	NA	NA	NA	Homo_sapiens.hg19	cg25131378	SENCR	SENCR_fiveUTR	chr11	128564177	128564178	50	+	5' UTR	11	128561567	128565918	4352	2	100507392	uc001qel.3	1741	ENSG00000254703	smooth muscle and endothelial cell enriched migration/differentiation-associated lncRNA	uc001qel.3;uc010sbt.2;uc009zci.3;uc010sbu.2;uc010sbv.2	100507392;2313;2313;2313;2313	0;0;0;0;0	TRUE	FALSE	FALSE	TRUE	FALSE	TRUE	TRUE	FALSE	FALSE	fiveUTR	11	128563956	128564627	672
cg04304770	1.45257	NA	44.1778	24.5499	NA	NA	NA	NA	NA	NA	NA	NA	Homo_sapiens.hg19	cg04304770	TBX2	TBX2_fiveUTR	chr17	59477266	59477267	51	-	Promoter (<=1kb)	17	59477257	59486485	9229	1	6909	uc002ize.3	9	ENSG00000121068	T-box transcription factor 2	uc002ize.3;uc002izg.3;uc010wox.2	6909;6909;6909	0;0;0	TRUE	FALSE	TRUE	TRUE	FALSE	TRUE	FALSE	FALSE	FALSE	fiveUTR	17	59477266	59477861	596
cg23174377	NA	NA	NA	NA	NA	NA	NA	-0.180722	-0.0404026	NA	NA	NA	Homo_sapiens.hg19	cg23174377	TET3	TET3_Exon	chr2	74274451	74274452	51	+	Exon (uc002skb.5/200424, exon 3 of 11)	2	74213531	74335302	121772	1	200424	uc002skb.5	60870	ENSG00000187605	tet methylcytosine dioxygenase 3	uc002skb.5;uc010fez.3;uc031roi.1	200424;200424;200424	0;0;0	TRUE	FALSE	FALSE	FALSE	FALSE	TRUE	FALSE	FALSE	FALSE	Exon	NA	NA	NA	NA
cg10153029	NA	NA	0.0695274	NA	NA	NA	NA	NA	NA	NA	NA	NA	Homo_sapiens.hg19	cg10153029	TANC2	TANC2_Exon	chr17	61490050	61490051	50	-	Exon (uc002jao.4/26115, exon 8 of 12)	17	61086898	61505067	418170	1	26115	uc002jal.4	403154	ENSG00000170921	tetratricopeptide repeat, ankyrin repeat and coiled-coil containing 2	uc002jal.4;uc010wpe.2;uc002jao.4	26115;26115;26115	0;0;0	TRUE	FALSE	FALSE	FALSE	FALSE	TRUE	TRUE	FALSE	FALSE	Exon	NA	NA	NA	NA
cg24314234	NA	NA	NA	NA	NA	NA	NA	0.0195449	NA	NA	NA	NA	Homo_sapiens.hg19	cg24314234	TBCA	TBCA_Intergenic_upstream	chr5	77142518	77142519	50	-	Distal Intergenic	5	76986995	77072185	85191	2	6902	uc003kfh.1	-70333	ENSG00000171530	tubulin folding cofactor A	NA	NA	NA	FALSE	TRUE	FALSE	FALSE	FALSE	FALSE	FALSE	FALSE	TRUE	Intergenic_upstream	NA	NA	NA	NA
cg14306812	NA	NA	NA	NA	NA	NA	NA	0.214796	NA	NA	NA	NA	Homo_sapiens.hg19	cg14306812	LPP-AS2	LPP-AS2_Exon	chr3	187871538	187871539	50	+	Promoter (<=1kb)	3	187868994	187871876	2883	2	339929	uc021xip.1	288	ENSG00000270959	LPP antisense RNA 2	uc021xip.1;uc011bsg.2	339929;4026	0;0	TRUE	FALSE	TRUE	FALSE	FALSE	TRUE	FALSE	FALSE	FALSE	Exon	3	187871453	187871657	205
cg15564505	1.59852	NA	NA	0.55812	NA	NA	NA	NA	NA	NA	NA	NA	Homo_sapiens.hg19	cg15564505	PAX2	PAX2_Promoter	chr10	102496700	102496701	50	-	Promoter (8-9kb)	10	102505468	102589698	84231	1	5076	uc010qps.2	-8817	ENSG00000075891	paired box 2	NA	NA	NA	FALSE	TRUE	TRUE	FALSE	FALSE	FALSE	FALSE	FALSE	FALSE	Promoter	NA	NA	NA	NA
cg21421628	NA	NA	NA	NA	NA	NA	-0.643237	NA	NA	NA	NA	NA	Homo_sapiens.hg19	cg21421628	MIR4294	MIR4294_Intergenic_upstream	chr10	50210405	50210406	50	+	Distal Intergenic	10	50193557	50193632	76	2	100422895	uc021ppz.1	-16724	ENSG00000264800	microRNA 4294	NA	NA	NA	FALSE	TRUE	FALSE	FALSE	FALSE	FALSE	FALSE	FALSE	TRUE	Intergenic_upstream	NA	NA	NA	NA
cg19399365	NA	NA	97.604	NA	NA	NA	NA	NA	NA	NA	NA	NA	Homo_sapiens.hg19	cg19399365	GREM1	GREM1_threeUTR	chr15	33009962	33009963	51	-	Promoter (<=1kb)	15	33010205	33026870	16666	1	26585	uc010uby.2	-243	ENSG00000166923	gremlin 1, DAN family BMP antagonist	uc001zhd.2;uc001zhe.2;uc010uby.2	26585;26585;26585	0;0;0	TRUE	FALSE	TRUE	FALSE	TRUE	TRUE	FALSE	FALSE	FALSE	threeUTR	15	33009886	33011188	1303
cg13819633	NA	NA	NA	NA	NA	NA	NA	-0.991195	-0.126241	NA	NA	NA	Homo_sapiens.hg19	cg13819633	KLF9	KLF9_Exon	chr9	73027868	73027869	50	-	Exon (uc004aht.3/687, exon 1 of 2)	9	72999513	73029573	30061	2	687	uc004aht.3	1706	ENSG00000119138	Kruppel like factor 9	uc004aht.3	687	0	TRUE	FALSE	FALSE	FALSE	FALSE	TRUE	FALSE	FALSE	FALSE	Exon	NA	NA	NA	NA
cg20043130	NA	NA	0.160699	NA	NA	NA	NA	NA	NA	NA	NA	NA	Homo_sapiens.hg19	cg20043130	KLF4	KLF4_Intergenic_upstream	chr9	110911821	110911822	50	-	Distal Intergenic	9	110247133	110252047	4915	2	9314	uc004bdg.3	-659824	ENSG00000136826	Kruppel like factor 4	NA	NA	NA	FALSE	TRUE	FALSE	FALSE	FALSE	FALSE	FALSE	FALSE	TRUE	Intergenic_upstream	NA	NA	NA	NA
cg22252312	-0.188126	NA	NA	NA	NA	NA	NA	NA	NA	NA	NA	NA	Homo_sapiens.hg19	cg22252312	MATR3	MATR3_fiveUTR	chr5	138650403	138650404	50	-	5' UTR	5	138609441	138667366	57926	1	9782	uc003ldt.3	40912	ENSG00000015479	matrin 3	uc003ldt.3;uc003ldu.3;uc010jfb.3;uc003ldw.3;uc003ldx.3;uc003ldy.3;uc003ldz.3;uc011czb.2;uc003leb.3;uc003lec.3	9782;9782;9782;9782;9782;9782;9782;9782;9782;9782	0;0;0;0;0;0;0;0;0;0	TRUE	FALSE	FALSE	TRUE	FALSE	TRUE	TRUE	FALSE	FALSE	fiveUTR	NA	NA	NA	NA
cg13936321	NA	NA	NA	NA	NA	NA	NA	0.137851	0.00477941	NA	NA	NA	Homo_sapiens.hg19	cg13936321	ERC2	ERC2_Exon	chr3	55640970	55640971	50	+	Exon (uc003dho.1/26059, exon 2 of 3)	3	55542336	56502391	960056	2	26059	uc003dhr.1	861421	ENSG00000187672	ELKS/RAB6-interacting/CAST family member 2	uc003dho.1;uc003dhp.1;uc003dhq.1;uc003dhr.1	26059;26059;26059;26059	0;0;0;0	TRUE	FALSE	FALSE	FALSE	FALSE	TRUE	TRUE	FALSE	FALSE	Exon	NA	NA	NA	NA
cg23930466	NA	NA	NA	NA	NA	NA	NA	-0.0223527	-0.000178297	NA	NA	NA	Homo_sapiens.hg19	cg23930466	ME3	ME3_Exon	chr11	86158235	86158236	50	-	Exon (uc001pbz.3/10873, exon 11 of 14)	11	86152150	86383240	231091	2	10873	uc001pbz.3	225005	ENSG00000151376	malic enzyme 3	uc001pbz.3;uc001pca.3;uc009yvk.3;uc010rtr.1	10873;10873;10873;10873	0;0;0;0	TRUE	FALSE	FALSE	FALSE	FALSE	TRUE	FALSE	FALSE	FALSE	Exon	NA	NA	NA	NA
cg05861987	NA	NA	NA	NA	NA	NA	NA	NA	NA	0.0742294	NA	NA	Homo_sapiens.hg19	cg05861987	CADPS2	CADPS2_Intron	chr7	121969550	121969551	50	+	Intron (uc003vkg.4/93664, intron 21 of 22)	7	121958478	122261771	303294	2	93664	uc003vkg.4	292221	ENSG00000081803	calcium dependent secretion activator 2	uc003vkg.4;uc010lkq.3;uc022akp.1;uc022akq.1;uc022akr.1	93664;93664;93664;93664;93664	0;0;0;0;0	TRUE	FALSE	FALSE	FALSE	FALSE	FALSE	TRUE	FALSE	FALSE	Intron	NA	NA	NA	NA
cg26931581	NA	NA	3.55075	1.74941	NA	NA	NA	NA	NA	NA	NA	NA	Homo_sapiens.hg19	cg26931581	GDF6	GDF6_Intron	chr8	97170024	97170025	50	+	Intron (uc003yhp.3/392255, intron 1 of 1)	8	97154558	97173020	18463	2	392255	uc003yhp.3	2945	ENSG00000156466	growth differentiation factor 6	uc003yhp.3	392255	0	TRUE	FALSE	FALSE	FALSE	FALSE	FALSE	TRUE	FALSE	FALSE	Intron	NA	NA	NA	NA
cg23117234	NA	NA	1.31817	NA	NA	NA	NA	NA	NA	NA	NA	NA	Homo_sapiens.hg19	cg23117234	LINC01343	LINC01343_Intergenic_upstream	chr1	38964050	38964051	50	-	Distal Intergenic	1	38674706	38680439	5734	2	339442	uc021olp.1	-283611	ENSG00000237290	long intergenic non-protein coding RNA 1343	NA	NA	NA	FALSE	TRUE	FALSE	FALSE	FALSE	FALSE	FALSE	FALSE	TRUE	Intergenic_upstream	NA	NA	NA	NA
cg24504442	NA	NA	NA	NA	NA	NA	NA	0.129806	0.0227715	NA	NA	NA	Homo_sapiens.hg19	cg24504442	MEIS2	MEIS2_fiveUTR	chr15	37391675	37391676	50	+	5' UTR	15	37183222	37393500	210279	2	4212	uc001zjt.3	1825	ENSG00000134138	Meis homeobox 2	uc001zjl.3;uc010ucj.2;uc001zjm.3;uc001zjn.3;uc001zjo.4;uc001zjp.4;uc001zjr.4;uc001zjs.4;uc001zjt.3;uc001zju.3	4212;4212;4212;4212;4212;4212;4212;4212;4212;4212	0;0;0;0;0;0;0;0;0;0	TRUE	FALSE	FALSE	TRUE	FALSE	TRUE	TRUE	FALSE	FALSE	fiveUTR	NA	NA	NA	NA
cg00068760	-10.7214	NA	NA	NA	NA	NA	NA	NA	NA	NA	NA	NA	Homo_sapiens.hg19	cg00068760	UBE2G1	UBE2G1_Intron	chr17	4268719	4268720	50	+	Intron (uc002fxs.3/7326, intron 1 of 5)	17	4172512	4269969	97458	2	7326	uc002fxs.3	1250	ENSG00000132388	ubiquitin conjugating enzyme E2 G1	uc002fxs.3	7326	0	TRUE	FALSE	FALSE	FALSE	FALSE	FALSE	TRUE	FALSE	FALSE	Intron	17	4268713	4270155	1443
cg13170453	NA	NA	NA	NA	NA	NA	NA	NA	NA	-0.0689599	NA	NA	Homo_sapiens.hg19	cg13170453	GDF6	GDF6_Exon	chr8	97157750	97157751	50	+	Exon (uc003yhp.3/392255, exon 2 of 2)	8	97154558	97173020	18463	2	392255	uc003yhp.3	15270	ENSG00000156466	growth differentiation factor 6	uc003yhp.3	392255	0	TRUE	FALSE	FALSE	FALSE	FALSE	TRUE	FALSE	FALSE	FALSE	Exon	NA	NA	NA	NA
cg05473871	NA	NA	NA	NA	NA	NA	NA	-0.026268	NA	NA	NA	NA	Homo_sapiens.hg19	cg05473871	ADAMTSL5	ADAMTSL5_Promoter	chr19	1513513	1513514	51	+	Promoter (<=1kb)	19	1505017	1513188	8172	2	339366	uc010xgq.1	-275	ENSG00000185761	ADAMTS like 5	uc010dsl.2;uc002ltd.2;uc010xgq.1	339366;339366;339366	-2328;0;0	FALSE	TRUE	TRUE	FALSE	FALSE	FALSE	FALSE	FALSE	FALSE	Promoter	19	1513474	1513959	486
cg27290859	NA	NA	NA	NA	NA	NA	NA	0.0726598	NA	NA	NA	NA	Homo_sapiens.hg19	cg27290859	GPHN	GPHN_Exon	chr14	67389434	67389435	51	-	Exon (uc001xiw.3/10243, exon 7 of 11)	14	66974125	67648525	674401	1	10243	uc001xix.3	415309	ENSG00000171723	gephyrin	uc001xiw.3;uc001xix.3;uc001xiy.3;uc010tss.2;uc010tst.2;uc010tsu.2	10243;10243;10243;10243;10243;10243	0;0;0;0;0;0	TRUE	FALSE	FALSE	FALSE	FALSE	TRUE	FALSE	FALSE	FALSE	Exon	NA	NA	NA	NA
cg23526824	0.0247864	NA	NA	NA	NA	NA	NA	NA	NA	NA	NA	NA	Homo_sapiens.hg19	cg23526824	THRA	THRA_Exon	chr17	38245542	38245543	51	+	Exon (uc010cwp.1/7067, exon 9 of 9)	17	38218163	38245586	27424	1	7067	uc010cwp.1	27329	ENSG00000126351	thyroid hormone receptor alpha	uc010cwp.1;uc021twy.1;uc002htv.3;uc002htw.3;uc002htx.3;uc002htz.3;uc010cwq.3;uc010cwr.2	7067;7067;7067;7067;7067;9572;9572;9572	0;0;0;0;0;0;0;0	TRUE	FALSE	FALSE	FALSE	FALSE	TRUE	FALSE	FALSE	FALSE	Exon	17	38245419	38245559	141
cg25452665	NA	NA	NA	7.04884	NA	NA	NA	NA	NA	NA	NA	NA	Homo_sapiens.hg19	cg25452665	HAND1	HAND1_Promoter	chr5	153862373	153862374	51	-	Promoter (4-5kb)	5	153854532	153857824	3293	2	9421	uc003lvn.3	-4599	ENSG00000113196	heart and neural crest derivatives expressed 1	uc003lvn.3	9421	-4549	FALSE	TRUE	TRUE	FALSE	FALSE	FALSE	FALSE	FALSE	FALSE	Promoter	5	153862299	153862451	153
cg14467140	NA	NA	NA	NA	NA	NA	NA	0.194377	0.0200791	NA	NA	NA	Homo_sapiens.hg19	cg14467140	RBFOX1	RBFOX1_Intron	chr16	7646456	7646457	50	+	Intron (uc002cyr.1/54715, intron 8 of 11)	16	6069132	7703949	1634818	1	54715	uc002cyr.1	1577325	ENSG00000078328	RNA binding fox-1 homolog 1	uc002cyr.1;uc010buf.1;uc002cys.2;uc002cyt.2;uc010uxz.1;uc010uya.1;uc002cyv.1;uc010uyb.1;uc002cyw.2;uc002cyx.2;uc002cyy.2;uc010uyc.1	54715;54715;54715;54715;54715;54715;54715;54715;54715;54715;54715;54715	0;0;0;0;0;0;0;0;0;0;0;0	TRUE	FALSE	FALSE	FALSE	FALSE	FALSE	TRUE	FALSE	FALSE	Intron	NA	NA	NA	NA
cg09520943	NA	NA	NA	-0.289449	NA	NA	NA	NA	NA	NA	NA	NA	Homo_sapiens.hg19	cg09520943	NAA25	NAA25_Exon	chr12	112487365	112487366	50	+	Exon (uc001ttn.4/80018, exon 15 of 24)	12	112464493	112546635	82143	2	80018	uc001ttm.3	59220	ENSG00000111300	N(alpha)-acetyltransferase 25, NatB auxiliary subunit	uc001ttm.3;uc001ttn.4;uc009zvz.2;uc009zwa.2	80018;80018;80018;80018	0;0;0;0	TRUE	FALSE	FALSE	FALSE	FALSE	TRUE	TRUE	FALSE	FALSE	Exon	12	112487323	112487396	74
cg26726842	NA	NA	NA	NA	NA	NA	NA	0.0623018	0.0355965	NA	NA	NA	Homo_sapiens.hg19	cg26726842	ELAVL2	ELAVL2_Intron	chr9	23608642	23608643	51	-	Intron (uc003zpr.3/uc003zpr.3, intron 9 of 27)	9	23690103	23821478	131376	2	1993	uc003zps.3	212836	ENSG00000107105	ELAV like RNA binding protein 2	NA	NA	NA	TRUE	FALSE	FALSE	FALSE	FALSE	FALSE	TRUE	FALSE	FALSE	Intron	NA	NA	NA	NA
cg14102390	NA	NA	NA	NA	NA	NA	NA	0.0680794	NA	NA	NA	NA	Homo_sapiens.hg19	cg14102390	MITF	MITF_fiveUTR	chr3	69788787	69788788	51	+	Promoter (<=1kb)	3	69788586	70017488	228903	1	4286	uc003dnz.3	151	ENSG00000187098	melanocyte inducing transcription factor	uc003dnz.3	4286	0	TRUE	FALSE	TRUE	TRUE	FALSE	TRUE	FALSE	FALSE	FALSE	fiveUTR	3	69788430	69788788	359
cg03957108	0.0181698	NA	16.9515	NA	NA	NA	NA	NA	NA	NA	NA	NA	Homo_sapiens.hg19	cg03957108	OTX1	OTX1_Promoter	chr2	63276545	63276546	50	+	Promoter (<=1kb)	2	63277192	63284966	7775	1	5013	uc021vim.1	-647	ENSG00000115507	orthodenticle homeobox 1	uc002scc.4;uc021vil.2;uc010fcp.3;uc002sby.3;uc002sbz.3;uc002scb.3;uc021vim.1;uc002scd.3;uc010ypt.2	100132215;100132215;23301;23301;23301;23301;5013;5013;5013	0;0;0;0;0;0;0;0;0	FALSE	TRUE	TRUE	FALSE	FALSE	FALSE	FALSE	FALSE	FALSE	Promoter	2	63276534	63276724	191
cg10155596	NA	NA	NA	NA	NA	NA	NA	-0.0886597	NA	NA	NA	NA	Homo_sapiens.hg19	cg10155596	UBR3	UBR3_Intron	chr2	170804421	170804422	51	+	Intron (uc010zdi.2/130507, intron 22 of 38)	2	170684018	170940639	256622	1	130507	uc010zdi.2	120353	ENSG00000144357	ubiquitin protein ligase E3 component n-recognin 3	uc010zdi.2;uc002ufr.4;uc002uft.4;uc010fqa.3	130507;130507;130507;130507	0;0;0;0	TRUE	FALSE	FALSE	FALSE	FALSE	FALSE	TRUE	FALSE	FALSE	Intron	NA	NA	NA	NA
cg07115626	NA	NA	NA	10.633	NA	NA	NA	NA	NA	NA	NA	NA	Homo_sapiens.hg19	cg07115626	FOXA1	FOXA1_Promoter	chr14	38071285	38071286	51	-	Promoter (7-8kb)	14	38058757	38064325	5569	2	3169	uc001wuf.4	-7010	ENSG00000129514	forkhead box A1	NA	NA	NA	FALSE	TRUE	TRUE	FALSE	FALSE	FALSE	FALSE	FALSE	FALSE	Promoter	14	38071261	38071443	183
cg10233638	NA	NA	NA	NA	NA	NA	NA	-0.00657286	NA	NA	NA	NA	Homo_sapiens.hg19	cg10233638	FIGN	FIGN_Intron	chr2	164590030	164590031	50	+	Intron (uc002uck.1/55137, intron 2 of 2)	2	164464118	164592513	128396	2	55137	uc002uck.1	2483	ENSG00000182263	fidgetin, microtubule severing factor	uc002uck.1	55137	0	TRUE	FALSE	FALSE	FALSE	FALSE	FALSE	TRUE	FALSE	FALSE	Intron	NA	NA	NA	NA
cg13188467	-1.26878	NA	NA	NA	NA	NA	NA	NA	NA	NA	NA	NA	Homo_sapiens.hg19	cg13188467	DLX6-AS1	DLX6-AS1_Intron	chr7	96628093	96628094	50	+	Intron (uc003uok.3/285987, intron 1 of 1)	7	96597827	96633610	35784	2	285987	uc003uok.3	5466	NA	DLX6 antisense RNA 1	uc003uok.3;uc003uol.3;uc010lfo.1	285987;285987;285987	0;0;0	TRUE	FALSE	FALSE	FALSE	FALSE	FALSE	TRUE	FALSE	FALSE	Intron	NA	NA	NA	NA
cg25332194	NA	NA	NA	NA	NA	NA	NA	0.067924	NA	NA	NA	NA	Homo_sapiens.hg19	cg25332194	RPN2	RPN2_Exon	chr20	35866851	35866852	50	+	Exon (uc002xgq.3/6185, exon 16 of 17)	20	35807456	35870025	62570	1	6185	uc002xgp.3	59346	ENSG00000118705	ribophorin II	uc002xgp.3;uc002xgq.3	6185;6185	0;0	TRUE	FALSE	FALSE	FALSE	FALSE	TRUE	TRUE	FALSE	FALSE	Exon	NA	NA	NA	NA
cg12101354	NA	NA	NA	NA	NA	NA	NA	0.256535	NA	NA	NA	NA	Homo_sapiens.hg19	cg12101354	SLC6A5	SLC6A5_Intron	chr11	20622652	20622653	51	+	Intron (uc001mqd.3/9152, intron 1 of 15)	11	20620946	20676610	55665	1	9152	uc001mqd.3	1656	ENSG00000165970	solute carrier family 6 member 5	uc001mqd.3;uc009yic.3	9152;9152	0;0	TRUE	FALSE	FALSE	FALSE	FALSE	FALSE	TRUE	FALSE	FALSE	Intron	NA	NA	NA	NA
cg04580151	NA	NA	NA	NA	NA	NA	NA	0.00612318	NA	NA	NA	NA	Homo_sapiens.hg19	cg04580151	FAAHP1	FAAHP1_Intergenic_downstream	chr1	46916419	46916420	51	-	Distal Intergenic	1	46899499	46911374	11876	1	729041	uc021ona.1	16970	NA	fatty acid amide hydrolase pseudogene 1	NA	NA	NA	FALSE	TRUE	FALSE	FALSE	FALSE	FALSE	FALSE	FALSE	TRUE	Intergenic_downstream	NA	NA	NA	NA
cg15771070	NA	NA	NA	NA	NA	NA	NA	-0.170257	-0.000612063	NA	NA	NA	Homo_sapiens.hg19	cg15771070	EDN2	EDN2_Intergenic_downstream	chr1	41846760	41846761	50	-	Distal Intergenic	1	41944446	41949874	5429	2	1907	uc009vwj.3	103164	ENSG00000127129	endothelin 2	NA	NA	NA	FALSE	TRUE	FALSE	FALSE	FALSE	FALSE	FALSE	FALSE	TRUE	Intergenic_downstream	NA	NA	NA	NA
cg09700857	NA	NA	NA	-0.23043	NA	NA	NA	NA	NA	NA	NA	NA	Homo_sapiens.hg19	cg09700857	SLC6A17	SLC6A17_Exon	chr1	110737326	110737327	51	+	Exon (uc009wfq.3/388662, exon 9 of 12)	1	110693132	110744823	51692	1	388662	uc009wfq.3	44144	ENSG00000197106	solute carrier family 6 member 17	uc009wfq.3;uc001dze.1	388662;388662	0;0	TRUE	FALSE	FALSE	FALSE	FALSE	TRUE	FALSE	FALSE	FALSE	Exon	NA	NA	NA	NA
cg24272006	NA	NA	NA	NA	NA	NA	NA	NA	NA	0.0087739	NA	NA	Homo_sapiens.hg19	cg24272006	UBL3	UBL3_threeUTR	chr13	30339891	30339892	51	-	3' UTR	13	30338545	30424820	86276	2	5412	uc001usp.3	84879	ENSG00000122042	ubiquitin like 3	uc001usp.3	5412	0	TRUE	FALSE	FALSE	FALSE	TRUE	TRUE	FALSE	FALSE	FALSE	threeUTR	NA	NA	NA	NA
cg15993931	NA	NA	NA	NA	NA	NA	NA	-0.802057	-0.0481605	NA	NA	NA	Homo_sapiens.hg19	cg15993931	KLF7	KLF7_Exon	chr2	208030892	208030893	51	+	Exon (uc031rra.1/8609, exon 1 of 5)	2	207938862	208031970	93109	2	8609	uc031rrb.1	1078	ENSG00000118263	Kruppel like factor 7	uc002vbz.2;uc031rqz.1;uc031rra.1;uc002vca.2;uc031rrb.1	8609;8609;8609;8609;8609	0;0;0;0;0	TRUE	FALSE	FALSE	FALSE	FALSE	TRUE	TRUE	FALSE	FALSE	Exon	2	208030853	208030907	55
cg18184199	NA	NA	NA	NA	NA	NA	NA	NA	0.0015194	NA	NA	NA	Homo_sapiens.hg19	cg18184199	HAAO	HAAO_Intergenic_upstream	chr2	43152100	43152101	50	-	Distal Intergenic	2	42994229	43019751	25523	2	23498	uc002rst.4	-132349	ENSG00000162882	3-hydroxyanthranilate 3,4-dioxygenase	NA	NA	NA	FALSE	TRUE	FALSE	FALSE	FALSE	FALSE	FALSE	FALSE	TRUE	Intergenic_upstream	NA	NA	NA	NA
cg22097793	NA	NA	NA	NA	NA	NA	NA	-0.00123846	NA	NA	NA	NA	Homo_sapiens.hg19	cg22097793	SNX24	SNX24_Intron	chr5	122314953	122314954	50	-	Intron (uc003ktf.2/28966, intron 3 of 5)	5	122181160	122344902	163743	1	28966	uc010jcy.3	133795	ENSG00000064652	sorting nexin 24	uc003ktf.2;uc010jcy.3;uc011cwo.2	28966;28966;28966	0;0;0	TRUE	FALSE	FALSE	FALSE	FALSE	FALSE	TRUE	FALSE	FALSE	Intron	NA	NA	NA	NA
cg13848598	NA	NA	NA	NA	NA	NA	NA	0.0670512	NA	NA	NA	NA	Homo_sapiens.hg19	cg13848598	ADRB1	ADRB1_Exon	chr10	115804578	115804579	51	+	Promoter (<=1kb)	10	115803806	115806667	2862	1	153	uc001lba.3	722	ENSG00000043591	adrenoceptor beta 1	uc001lba.3	153	0	TRUE	FALSE	TRUE	FALSE	FALSE	TRUE	FALSE	FALSE	FALSE	Exon	10	115804489	115805468	980
cg14159149	NA	NA	-0.495547	NA	NA	NA	NA	NA	NA	NA	NA	NA	Homo_sapiens.hg19	cg14159149	EDN2	EDN2_Intergenic_downstream	chr1	41831977	41831978	50	-	Distal Intergenic	1	41944446	41949874	5429	2	1907	uc009vwj.3	117895	ENSG00000127129	endothelin 2	NA	NA	NA	FALSE	TRUE	FALSE	FALSE	FALSE	FALSE	FALSE	FALSE	TRUE	Intergenic_downstream	1	41831958	41832389	432
cg10654522	NA	NA	NA	NA	NA	NA	NA	0.00471125	NA	NA	NA	NA	Homo_sapiens.hg19	cg10654522	PDGFRA	PDGFRA_Intron	chr4	54973321	54973322	50	-	Intron (uc003haa.3/5156, intron 12 of 23)	4	54243820	55164412	920593	1	5156	uc003haa.3	729451	ENSG00000134853	platelet derived growth factor receptor alpha	uc003haa.3	5156	0	TRUE	FALSE	FALSE	FALSE	FALSE	FALSE	TRUE	FALSE	FALSE	Intron	NA	NA	NA	NA
cg26813228	NA	NA	NA	NA	NA	NA	NA	-0.0664868	NA	NA	NA	NA	Homo_sapiens.hg19	cg26813228	FOXG1	FOXG1_threeUTR	chr14	29238808	29238809	50	-	3' UTR	14	29236278	29239483	3206	1	2290	uc001wqe.4	2531	ENSG00000176165	forkhead box G1	uc001wqe.4;uc010tpd.3;uc001wqf.3	2290;387978;387978	0;0;0	TRUE	FALSE	FALSE	FALSE	TRUE	TRUE	FALSE	FALSE	FALSE	threeUTR	NA	NA	NA	NA
cg06648775	NA	NA	NA	NA	NA	NA	NA	NA	NA	-0.00928408	NA	NA	Homo_sapiens.hg19	cg06648775	RAB9BP1	RAB9BP1_Intergenic_upstream	chr5	103767875	103767876	51	-	Distal Intergenic	5	104435175	104435799	625	1	9366	uc003kok.3	-667300	ENSG00000232159	RAB9B, member RAS oncogene family pseudogene 1	NA	NA	NA	FALSE	TRUE	FALSE	FALSE	FALSE	FALSE	FALSE	FALSE	TRUE	Intergenic_upstream	NA	NA	NA	NA
cg22324081	NA	NA	NA	NA	NA	NA	NA	-0.0304702	NA	NA	NA	NA	Homo_sapiens.hg19	cg22324081	BRSK2	BRSK2_Exon	chr11	1411613	1411614	50	+	Promoter (<=1kb)	11	1411129	1478279	67151	1	9024	uc009ycv.1	435	ENSG00000174672	BR serine/threonine kinase 2	uc009ycv.1;uc001lth.1;uc001lti.4;uc001ltj.4;uc001ltk.4;uc001ltl.4	9024;9024;9024;9024;9024;9024	0;0;0;0;0;0	TRUE	FALSE	TRUE	FALSE	FALSE	TRUE	TRUE	FALSE	FALSE	Exon	11	1410441	1412203	1763
cg14297772	NA	NA	NA	NA	NA	NA	NA	-0.0110401	NA	NA	NA	NA	Homo_sapiens.hg19	cg14297772	EN1	EN1_fiveUTR	chr2	119605210	119605211	51	+	Promoter (<=1kb)	2	119599747	119605759	6013	2	2019	uc002tlm.3	549	ENSG00000163064	engrailed homeobox 1	uc002tlm.3	2019	0	TRUE	FALSE	TRUE	TRUE	FALSE	TRUE	FALSE	FALSE	FALSE	fiveUTR	NA	NA	NA	NA
cg01079397.2	NA	NA	NA	NA	NA	NA	NA	-0.00615089	NA	NA	NA	NA	Homo_sapiens.hg19	cg01079397.2	NIPBL	NIPBL_fiveUTR	chr5	36877151	36877152	51	+	Promoter (<=1kb)	5	36876861	37065921	189061	1	25836	uc003jkk.4	240	ENSG00000164190	NIPBL cohesin loading factor	uc003jkk.4;uc003jkl.4;uc031sjc.1	25836;25836;646719	0;0;0	TRUE	FALSE	TRUE	TRUE	FALSE	TRUE	FALSE	FALSE	FALSE	fiveUTR	5	36877123	36877660	538
cg20348846	-8.2963	NA	NA	NA	NA	NA	NA	NA	NA	NA	NA	NA	Homo_sapiens.hg19	cg20348846	BCL11A	BCL11A_Promoter	chr2	60782356	60782357	50	+	Promoter (1-2kb)	2	60769017	60780633	11617	2	53335	uc010fcg.3	-1674	ENSG00000119866	BAF chromatin remodeling complex subunit BCL11A	uc002sab.3;uc002sac.3;uc010ypi.2;uc010ypj.2;uc002sae.1;uc002saf.1;uc010fcg.3	53335;53335;53335;53335;53335;53335;53335	0;0;0;0;0;0;0	FALSE	TRUE	TRUE	FALSE	FALSE	FALSE	FALSE	FALSE	FALSE	Promoter	2	60782233	60782385	153
cg16072358	NA	NA	NA	NA	NA	NA	NA	NA	0.0160217	NA	NA	NA	Homo_sapiens.hg19	cg16072358	FAAHP1	FAAHP1_Intergenic_downstream	chr1	46921793	46921794	51	-	Distal Intergenic	1	46899499	46911374	11876	1	729041	uc021ona.1	22344	NA	fatty acid amide hydrolase pseudogene 1	NA	NA	NA	FALSE	TRUE	FALSE	FALSE	FALSE	FALSE	FALSE	FALSE	TRUE	Intergenic_downstream	1	46921732	46921890	159
cg11075418	NA	NA	NA	NA	NA	NA	NA	-0.0148752	NA	NA	NA	NA	Homo_sapiens.hg19	cg11075418	SENCR	SENCR_fiveUTR	chr11	128564135	128564136	50	+	5' UTR	11	128561567	128565918	4352	2	100507392	uc001qel.3	1783	ENSG00000254703	smooth muscle and endothelial cell enriched migration/differentiation-associated lncRNA	uc001qel.3;uc010sbt.2;uc009zci.3;uc010sbu.2;uc010sbv.2	100507392;2313;2313;2313;2313	0;0;0;0;0	TRUE	FALSE	FALSE	TRUE	FALSE	TRUE	TRUE	FALSE	FALSE	fiveUTR	11	128563956	128564627	672
cg15175780	0.931314	NA	NA	NA	NA	NA	NA	NA	NA	NA	NA	NA	Homo_sapiens.hg19	cg15175780	VEZT	VEZT_Exon	chr12	95692880	95692881	50	-	Exon (uc009ztb.2/55591, exon 6 of 6)	12	95611522	95696566	85045	1	55591	uc001tds.3	81309	ENSG00000028203	vezatin, adherens junctions transmembrane protein	uc001tds.3;uc001tdv.3;uc001tdz.2;uc009ztb.2;uc001tdy.2;uc009ztc.1	55591;55591;55591;55591;55591;55591	0;0;0;0;0;0	TRUE	FALSE	FALSE	FALSE	FALSE	TRUE	TRUE	FALSE	FALSE	Exon	NA	NA	NA	NA
cg05311559	NA	NA	NA	NA	NA	NA	NA	0.696854	NA	NA	NA	NA	Homo_sapiens.hg19	cg05311559	BCL11A	BCL11A_Intron	chr2	60777658	60777659	50	-	Intron (uc002sab.3/53335, intron 1 of 4)	2	60678302	60780633	102332	2	53335	uc002sab.3	2976	ENSG00000119866	BAF chromatin remodeling complex subunit BCL11A	uc002sab.3;uc002sac.3;uc010ypi.2;uc010ypj.2;uc002sae.1;uc002saf.1;uc010fcg.3	53335;53335;53335;53335;53335;53335;53335	0;0;0;0;0;0;0	TRUE	FALSE	FALSE	FALSE	FALSE	FALSE	TRUE	FALSE	FALSE	Intron	NA	NA	NA	NA
cg26299486	NA	NA	NA	NA	NA	NA	NA	0.00370741	NA	NA	NA	NA	Homo_sapiens.hg19	cg26299486	ZFPM2	ZFPM2_Intron	chr8	106653407	106653408	50	+	Intron (uc003ymd.3/23414, intron 5 of 7)	8	106331147	106816767	485621	1	23414	uc003ymd.3	322262	ENSG00000169946	zinc finger protein, FOG family member 2	uc003ymd.3	23414	0	TRUE	FALSE	FALSE	FALSE	FALSE	FALSE	TRUE	FALSE	FALSE	Intron	NA	NA	NA	NA
cg03968445	-2.88549	NA	NA	NA	NA	NA	NA	NA	NA	NA	NA	NA	Homo_sapiens.hg19	cg03968445	CRTC2	CRTC2_Exon	chr1	153923729	153923730	50	+	Exon (uc001fde.4/200186, exon 8 of 12)	1	153920148	153931132	10985	2	200186	uc021pab.1	7353	ENSG00000160741	CREB regulated transcription coactivator 2	uc001fde.4;uc001fdf.4;uc021pab.1;uc001fdd.1	200186;200186;200186;9909	0;0;0;-4576	TRUE	FALSE	FALSE	FALSE	FALSE	TRUE	TRUE	FALSE	FALSE	Exon	NA	NA	NA	NA
cg22616024	NA	NA	NA	NA	NA	NA	NA	-0.027404	NA	NA	NA	NA	Homo_sapiens.hg19	cg22616024	DMBX1	DMBX1_Promoter	chr1	46963475	46963476	50	-	Promoter (9-10kb)	1	46972668	46979886	7219	1	127343	uc001cpx.3	-9191	ENSG00000197587	diencephalon/mesencephalon homeobox 1	NA	NA	NA	FALSE	TRUE	TRUE	FALSE	FALSE	FALSE	FALSE	FALSE	FALSE	Promoter	NA	NA	NA	NA
cg14503550	NA	NA	NA	NA	NA	NA	2.79479	NA	NA	NA	NA	NA	Homo_sapiens.hg19	cg14503550	HOXA13	HOXA13_Exon	chr7	27238838	27238839	50	-	Promoter (<=1kb)	7	27236499	27239725	3227	2	3209	uc003szb.1	888	ENSG00000106031	homeobox A13	uc022aau.1;uc003szb.1	100316868;3209	-1203;0	TRUE	FALSE	TRUE	FALSE	FALSE	TRUE	FALSE	FALSE	FALSE	Exon	7	27238605	27238858	254
cg23046555	NA	NA	NA	NA	NA	NA	NA	-0.351247	-0.0179717	NA	NA	NA	Homo_sapiens.hg19	cg23046555	PAX2	PAX2_Intergenic_upstream	chr10	102415547	102415548	51	-	Distal Intergenic	10	102505468	102589698	84231	1	5076	uc010qps.2	-89921	ENSG00000075891	paired box 2	NA	NA	NA	FALSE	TRUE	FALSE	FALSE	FALSE	FALSE	FALSE	FALSE	TRUE	Intergenic_upstream	10	102415537	102415635	99
cg09680546	NA	NA	NA	NA	NA	NA	NA	0.100885	NA	NA	NA	NA	Homo_sapiens.hg19	cg09680546	UBR5	UBR5_Intron	chr8	103314724	103314725	51	-	Intron (uc003ykr.2/51366, intron 22 of 58)	8	103264502	103424917	160416	2	51366	uc003ykr.2	110143	ENSG00000104517	ubiquitin protein ligase E3 component n-recognin 5	uc003ykr.2;uc003yks.2	51366;51366	0;0	TRUE	FALSE	FALSE	FALSE	FALSE	FALSE	TRUE	FALSE	FALSE	Intron	NA	NA	NA	NA
cg05108018	4.39903	NA	NA	NA	NA	NA	NA	NA	NA	NA	NA	NA	Homo_sapiens.hg19	cg05108018	PAX2	PAX2_Intergenic_upstream	chr10	102475672	102475673	50	+	Distal Intergenic	10	102505468	102589698	84231	1	5076	uc001krk.4	-29746	ENSG00000075891	paired box 2	NA	NA	NA	FALSE	TRUE	FALSE	FALSE	FALSE	FALSE	FALSE	FALSE	TRUE	Intergenic_upstream	NA	NA	NA	NA
cg01716698	NA	NA	NA	NA	NA	NA	NA	-0.10779	NA	NA	NA	NA	Homo_sapiens.hg19	cg01716698	ANKH	ANKH_fiveUTR	chr5	14871563	14871564	50	+	Promoter (<=1kb)	5	14704909	14871887	166979	2	56172	uc003jfm.4	324	ENSG00000154122	ANKH inorganic pyrophosphate transport regulator	uc003jfm.4	56172	0	TRUE	FALSE	TRUE	TRUE	FALSE	TRUE	FALSE	FALSE	FALSE	fiveUTR	5	14871513	14871758	246
cg07094321	NA	NA	NA	NA	1.58195	NA	NA	NA	NA	NA	NA	NA	Homo_sapiens.hg19	cg07094321	CDH23	CDH23_Intron	chr10	73417603	73417604	50	-	Intron (uc001jry.3/64072, intron 13 of 24)	10	73156691	73575704	419014	1	64072	uc001jrx.4	260863	ENSG00000107736	cadherin related 23	uc001jry.3;uc001jrz.3;uc001jrx.4	64072;64072;64072	0;0;0	TRUE	FALSE	FALSE	FALSE	FALSE	FALSE	TRUE	FALSE	FALSE	Intron	NA	NA	NA	NA
cg16032864	NA	NA	NA	NA	NA	NA	NA	0.102705	NA	NA	NA	NA	Homo_sapiens.hg19	cg16032864	LINC01088	LINC01088_Exon	chr4	80229605	80229606	50	-	Exon (uc003hlr.2/100505875, exon 6 of 6)	4	79892902	80229953	337052	1	100505875	uc003hlr.2	336705	ENSG00000249307	long intergenic non-protein coding RNA 1088	uc003hlr.2	100505875	0	TRUE	FALSE	FALSE	FALSE	FALSE	TRUE	FALSE	FALSE	FALSE	Exon	NA	NA	NA	NA
cg18526971	NA	NA	NA	NA	NA	NA	NA	0.91972	0.0455603	NA	NA	NA	Homo_sapiens.hg19	cg18526971	NR2F1	NR2F1_Exon	chr5	92921153	92921154	50	+	Exon (uc003kkj.3/7025, exon 1 of 3)	5	92919043	92929786	10744	1	7025	uc003kkj.3	2111	ENSG00000175745	nuclear receptor subfamily 2 group F member 1	uc011cue.1;uc003kkf.2;uc003kkg.2;uc010jbb.1;uc010jbc.2;uc003kkh.2;uc003kki.2;uc003kkj.3;uc021ybj.1;uc021ybk.1	441094;441094;441094;441094;441094;441094;441094;7025;7025;7025	0;0;0;0;0;0;0;0;0;0	TRUE	FALSE	FALSE	FALSE	FALSE	TRUE	TRUE	FALSE	FALSE	Exon	5	92920754	92921187	434
cg05622337	NA	NA	NA	NA	NA	NA	1.5377	NA	NA	NA	NA	NA	Homo_sapiens.hg19	cg05622337	RBMX	RBMX_threeUTR	chrX	135955370	135955371	50	+	3' UTR	23	135951353	135962939	11587	2	27316	uc011mwf.1	7519	ENSG00000147274	RNA binding motif protein X-linked	uc011mwf.1;uc004fad.1;uc004fae.2;uc004faf.2;uc011mwg.2	27316;27316;27316;27316;27316	0;0;0;0;0	TRUE	FALSE	FALSE	FALSE	TRUE	TRUE	TRUE	FALSE	FALSE	threeUTR	NA	NA	NA	NA
cg07312601	NA	NA	NA	NA	NA	NA	NA	NA	NA	-0.300628	NA	NA	Homo_sapiens.hg19	cg07312601	MRTO4	MRTO4_Intron	chr1	19583887	19583888	51	-	Intron (uc001bbs.3/51154, intron 4 of 7)	1	19578075	19586622	8548	1	51154	uc001bbs.3	5812	ENSG00000053372	MRT4 homolog, ribosome maturation factor	uc001bbs.3	51154	0	TRUE	FALSE	FALSE	FALSE	FALSE	FALSE	TRUE	FALSE	FALSE	Intron	NA	NA	NA	NA
cg01286580	-0.242498	NA	NA	NA	NA	NA	NA	NA	NA	NA	NA	NA	Homo_sapiens.hg19	cg01286580	TRPS1	TRPS1_Intergenic_upstream	chr8	116791675	116791676	51	+	Distal Intergenic	8	116420724	116681228	260505	2	7227	uc010mcy.3	-110397	ENSG00000104447	transcriptional repressor GATA binding 1	NA	NA	NA	FALSE	TRUE	FALSE	FALSE	FALSE	FALSE	FALSE	FALSE	TRUE	Intergenic_upstream	NA	NA	NA	NA
cg12868827	-1.23111	NA	NA	NA	NA	NA	NA	-0.00627087	NA	NA	NA	NA	Homo_sapiens.hg19	cg12868827	ATP13A1	ATP13A1_Exon	chr19	19764864	19764865	51	+	Exon (uc002nnf.4/57130, exon 3 of 15)	19	19756010	19766260	10251	2	57130	uc002nnf.4	1396	ENSG00000105726	ATPase 13A1	uc002nne.3;uc002nnf.4;uc002nng.3;uc002nnh.4	57130;57130;57130;57130	-2208;0;0;0	TRUE	FALSE	FALSE	FALSE	FALSE	TRUE	FALSE	FALSE	FALSE	Exon	19	19764795	19764900	106
cg17402678	1.08657	NA	NA	NA	NA	NA	NA	NA	NA	NA	NA	NA	Homo_sapiens.hg19	cg17402678	BBC3	BBC3_threeUTR	chr19	47724758	47724759	51	-	3' UTR	19	47724079	47734451	10373	2	27113	uc002pgf.4	9643	ENSG00000105327	BCL2 binding component 3	uc002pgf.4;uc010eky.3;uc010ekz.3;uc010xyl.2	27113;27113;27113;27113	0;0;0;0	TRUE	FALSE	FALSE	FALSE	TRUE	TRUE	FALSE	FALSE	FALSE	threeUTR	NA	NA	NA	NA
[truncated: 1,053 more rows]
[truncated: 10 more columns]

## Sheet: Table S5, EWAS age primates
CGid	SYMBOL	main_Categories	Tissue	group	EWAS_z	pval
[truncated: 8,738 more rows]

[truncated: 7 more sheets: Table S6, Primate EWAS Meta, Table S7. Enrichment age, Table S8, sex top 5%FDR  FperM , Table S9. Enrichment of sex, Table S10. Female-predictor, Table S11.EWAS.Sex.All.Primates, Table S12. Humans]
